# Supplementary material for: Polymorphism of terthio­phene with surface confinement
Source: IUCrJ. 2018 Mar 29;5(Pt 3):304–8. doi: 10.1107/S2052252518003949 (PMC5929376; doi:10.1107/S2052252518003949)
Supplement: Supplementary file 1 [file m-05-00304-sup1.cif]

data_I
_database_code_depnum_ccdc_archive 'CCDC 1552752'
#==============================================================================

# PROCESSING SUMMARY (IUCr Office Use Only)

_journal_date_recd_electronic      2017-12-18
_journal_date_to_coeditor         ?
_journal_date_from_coeditor       ?
_journal_date_accepted     2018-03-07
_journal_date_printers_first      ?
_journal_date_printers_final      ?
_journal_date_proofs_out          ?
_journal_date_proofs_in           ?
_journal_coeditor_name            ?
_journal_coeditor_code      RO5010SUP1
_journal_coeditor_notes
; ?
;
_journal_paper_category      FA
_journal_techeditor_code      M180394
_iucr_compatibility_tag          ACTA95
_journal_techeditor_notes  
;
;
_journal_coden_ASTM               ?
_journal_name_full                ?
_journal_year                     ?
_journal_volume                   ?
_journal_issue                    ?
_journal_page_first               ?
_journal_page_last                ?
_journal_suppl_publ_number        ?
_journal_suppl_publ_pages         ?

#==============================================================================


_publ_section_title
;
Polymorphism of terthiophene due to surface confinement
;
_publ_contact_author_name        'Nicola Demitri'

_publ_contact_author_address     
;
Elettra - Sincrotrone Trieste, S.S. 14 Km 163.5 in Area Science Park, 
34149 Basovizza - Trieste, Italy.
;
_publ_contact_author_email       nicola.demitri@elettra.trieste.it
_publ_contact_author_phone       '+39 040 375 8084'
loop_
_publ_author_name
_publ_author_address
'Resel, Roland'
;
Institut fur Festkorperphysik, Technische Universitat Graz,
Petersgasse 16, 8010 Graz, Austria
;
'Jones, Andrew O. F.'
;
Institut fur Festkorperphysik, Technische Universitat Graz,
Petersgasse 16, 8010 Graz, Austria
;
'Schweicher, Guillaume'
;
Laboratoire de Chimie des Polymeres, Universite libre de Bruxelles, 
Campus de la Plaine 1050 Bruxelles, Belgium
;
'Fischer, Roland'
;
Institut fur Festkorperphysik, Technische Universitat Graz, 
Stremayrgasse 9,  A-8010 Graz, Austria
;
'Demitri, Nicola'
;
Elettra-Sincrotrone Trieste, S.S. 14 Km 163.5 in Area Science Park, 
34149 Basovizza - Trieste, Italy
;
'Geerts, Yves Henry'
;
Laboratoire de Chimie des Polymeres, Universite libre de Bruxelles, 
Campus de la Plaine 1050 Bruxelles, Belgium
;

_publ_section_abstract
;
The structure of 3T surface polymorph, C~12~H~8~S~3~, at 100 K has monoclinic 
(<i>P</i>2~1~<i>/n</i>) symmetry. 
;
_publ_contact_letter 
;
Please consider this CIF for publication. I certify that this contibution is the
original work of those listed as authors; that it has not been published
before (in any language or medium) and is not being considered for publication
elsewhere; that all authors concur with and are aware of the submission; that
all workers involved in the study are listed as authors or given proper credit
in the acknowledgements; that I have obtained permission for and acknowledged
the source of any excerpts from other copyright works; and that to the best of
my knowledge the paper contains no statements which are libellous, unlawful or
in any way actionable. All coauthors have made significant scientific
contributions to the work reported, including the ideas and their execution,
and share responsibility and accountability for the results.
;


_audit_creation_method            'SHELXL-2016/6'
_shelx_SHELXL_version_number      '2016/6'
_chemical_name_systematic         ?
_chemical_name_common             ?
_chemical_melting_point           ?
_chemical_formula_moiety  
 'C12 H8 S3' 
_chemical_formula_sum
 'C12 H8 S3' 
_chemical_formula_weight          248.37

loop_
 _atom_type_symbol
 _atom_type_description
 _atom_type_scat_dispersion_real
 _atom_type_scat_dispersion_imag
 _atom_type_scat_source
 'C'  'C'  -0.0020   0.0016
 'International Tables Vol C Tables 4.2.6.8 and 6.1.1.4'
 'S'  'S'   0.1028   0.1208
 'International Tables Vol C Tables 4.2.6.8 and 6.1.1.4'
 'H'  'H'   0.0000   0.0000
 'International Tables Vol C Tables 4.2.6.8 and 6.1.1.4'
 
_space_group_crystal_system       monoclinic
_space_group_IT_number            14
_space_group_name_H-M_alt         'P 21/n'
_space_group_name_Hall            '-P 2yn'
 
_shelx_space_group_comment
;
The symmetry employed for this shelxl refinement is uniquely defined
by the following loop, which should always be used as a source of
symmetry information in preference to the above space-group names.
They are only intended as comments.
;
 
loop_
 _space_group_symop_operation_xyz
 'x, y, z'
 '-x+1/2, y+1/2, -z+1/2'
 '-x, -y, -z'
 'x-1/2, -y-1/2, z-1/2'
 
_cell_length_a                    43.822(9)
_cell_length_b                    5.689(1)
_cell_length_c                    48.331(10)
_cell_angle_alpha                 90
_cell_angle_beta                  106.79(3)
_cell_angle_gamma                 90
_cell_volume                      11536(4)
_cell_formula_units_Z             42
_cell_measurement_temperature     100(2)
_cell_measurement_reflns_used     13964
_cell_measurement_theta_min       0.545
_cell_measurement_theta_max       28.227
 
_exptl_crystal_description        'Flat plate'
_exptl_crystal_colour             'Colourless'
_exptl_crystal_density_meas       ?
_exptl_crystal_density_method     ?
_exptl_crystal_density_diffrn     1.502          
_exptl_crystal_F_000              5376
_exptl_transmission_factor_min    ?
_exptl_transmission_factor_max    ?

_exptl_crystal_size_max           0.100
_exptl_crystal_size_mid           0.100
_exptl_crystal_size_min           0.010
_exptl_absorpt_coefficient_mu     0.598
_shelx_estimated_absorpt_T_min    0.943
_shelx_estimated_absorpt_T_max    0.994

_exptl_absorpt_correction_type    multi-scan
_exptl_absorpt_correction_T_min   0.6285
_exptl_absorpt_correction_T_max   0.7462
_exptl_absorpt_process_details
'SADABS v2012/1 (Bruker, 2012)'
_exptl_absorpt_special_details
;
SADABS was used to perform the Absorption correction.
Parameters refinement is based on 91107 reflections.
Ratio of minimum to maximum apparent transmission: 0.84227
The given Tmin and Tmax were generated using the SHELX SIZE command
;

_diffrn_ambient_temperature       100(2)
_diffrn_radiation_wavelength      0.700


_diffrn_measurement_method       'Rotating crystal'
_diffrn_radiation_type           Synchrotron
_diffrn_source                   'Elettra Synchrotron - XRD1 BL'
_diffrn_measurement_device_type  
;
'Huber 4-circles Kappa Goniometer, Pilatus 2M detector'
;
_diffrn_detector_area_resol_mean  ?
_diffrn_reflns_number             127933
_diffrn_reflns_av_unetI/netI      0.0415
_diffrn_reflns_av_R_equivalents   0.0469
_diffrn_reflns_limit_h_min        -59
_diffrn_reflns_limit_h_max        59
_diffrn_reflns_limit_k_min        -7
_diffrn_reflns_limit_k_max        7
_diffrn_reflns_limit_l_min        -65
_diffrn_reflns_limit_l_max        65
_diffrn_reflns_theta_min          0.545
_diffrn_reflns_theta_max          28.227
_diffrn_reflns_theta_full         24.835
_diffrn_measured_fraction_theta_max   0.997
_diffrn_measured_fraction_theta_full  0.997
_diffrn_reflns_Laue_measured_fraction_max    0.997
_diffrn_reflns_Laue_measured_fraction_full   0.997
_diffrn_reflns_point_group_measured_fraction_max   0.997
_diffrn_reflns_point_group_measured_fraction_full  0.997
_reflns_number_total              29739
_reflns_number_gt                 20951
_reflns_threshold_expression      'I > 2\s(I)'
_reflns_Friedel_coverage          0.000
_reflns_Friedel_fraction_max      .
_reflns_Friedel_fraction_full     .
 
_reflns_special_details
;
 Reflections were merged by SHELXL according to the crystal
 class for the calculation of statistics and refinement.
 
 _reflns_Friedel_fraction is defined as the number of unique
 Friedel pairs measured divided by the number that would be
 possible theoretically, ignoring centric projections and
 systematic absences.
;

_diffrn_standards_number 0
_diffrn_standards_interval_count 0
_diffrn_standards_decay_% 0
 
_computing_data_collection       'Elettra XRD1 Data Collection SW'
_computing_cell_refinement       'XDS (Kabsch, 2010)'
_computing_data_reduction        'XDS (Kabsch, 2010)'
_computing_structure_solution    'SHELXT (Sheldrick, 2015)'
_computing_structure_refinement  'SHELXL-2016/6 (Sheldrick, 2015)'
_computing_molecular_graphics    'Ortep3 for Windows - Coot'
_computing_publication_material  'enCIFer - publCIF'
 
_refine_special_details
;
Hydrogen atoms were included at calculated positions with isotropic 
Ufactors=1.2Ueq. Anisotropic thermal motion modeling has been applied
to atoms with occupancy greater than 50%. Geometric and thermal 
restrains (DFIX, DANG, SADI, FLAT, DELU and SIMU) have been used for 
disordered 3T fragments.
;

_refine_ls_structure_factor_coef  Fsqd
_refine_ls_matrix_type            full
_refine_ls_weighting_scheme       calc
_refine_ls_weighting_details
'w=1/[\s^2^(Fo^2^)+(0.0896P)^2^+17.6080P] where P=(Fo^2^+2Fc^2^)/3'
_atom_sites_solution_primary            direct
_atom_sites_solution_secondary          difmap
_atom_sites_solution_hydrogens    geom
_refine_ls_hydrogen_treatment     constr
_refine_ls_extinction_method      none
_refine_ls_extinction_coef        .
_refine_ls_number_reflns          29739
_refine_ls_number_parameters      1903
_refine_ls_number_restraints      512
_refine_ls_R_factor_all           0.0908
_refine_ls_R_factor_gt            0.0631
_refine_ls_wR_factor_ref          0.1909
_refine_ls_wR_factor_gt           0.1687
_refine_ls_goodness_of_fit_ref    1.029
_refine_ls_restrained_S_all       1.069
_refine_ls_shift/su_max           0.023
_refine_ls_shift/su_mean          0.000
 
loop_
 _atom_site_label
 _atom_site_type_symbol
 _atom_site_fract_x
 _atom_site_fract_y
 _atom_site_fract_z
 _atom_site_U_iso_or_equiv
 _atom_site_adp_type
 _atom_site_occupancy
 _atom_site_site_symmetry_order  
 _atom_site_calc_flag
 _atom_site_refinement_flags_posn
 _atom_site_refinement_flags_adp
 _atom_site_refinement_flags_occupancy
 _atom_site_disorder_assembly
 _atom_site_disorder_group
C3B_1 C 0.37710(8) -0.1109(6) 0.12349(9) 0.0348(7) Uani 0.9 1 d D . P A 2
H3B_1 H 0.381945 -0.238758 0.136686 0.042 Uiso 0.9 1 calc R U P A 2
C2B_1 C 0.38948(11) -0.0753(9) 0.09900(10) 0.0499(10) Uani 0.9 1 d D . P A 2
H2B_1 H 0.403750 -0.182640 0.094180 0.060 Uiso 0.9 1 calc R U P A 2
C1B_1 C 0.37904(10) 0.1248(7) 0.08336(9) 0.0540(8) Uani 0.9 1 d D . P A 2
H1B_1 H 0.385371 0.171761 0.066977 0.065 Uiso 0.9 1 calc R U P A 2
S1B_1 S 0.35365(3) 0.2768(2) 0.09675(3) 0.0530(3) Uani 0.9 1 d D . P A 2
C4B_1 C 0.35656(9) 0.0787(7) 0.12413(9) 0.0525(7) Uani 0.9 1 d D . P A 2
C5B_1 C 0.33908(8) 0.1134(6) 0.14512(8) 0.0360(8) Uani 0.9 1 d D . P A 2
S2B_1 S 0.33901(2) -0.10014(15) 0.17079(2) 0.03450(19) Uani 0.9 1 d D . P A 2
C6B_1 C 0.32064(9) 0.3019(6) 0.14799(9) 0.0414(9) Uani 0.9 1 d D . P A 2
H6B_1 H 0.317539 0.436364 0.135836 0.050 Uiso 0.9 1 calc R U P A 2
C7B_1 C 0.30675(9) 0.2761(6) 0.17082(9) 0.0424(9) Uani 0.9 1 d D . P A 2
H7B_1 H 0.293424 0.391441 0.175594 0.051 Uiso 0.9 1 calc R U P A 2
C8B_1 C 0.31450(8) 0.0672(6) 0.18540(8) 0.0369(8) Uani 0.9 1 d D . P A 2
C9B_1 C 0.30463(12) -0.0153(7) 0.20981(10) 0.0386(8) Uani 0.65 1 d D U P A 2
S3B_1 S 0.27689(7) 0.1294(5) 0.22196(7) 0.0436(5) Uani 0.65 1 d D U P A 2
C12B_1 C 0.27857(15) -0.0759(13) 0.24869(16) 0.0381(13) Uani 0.65 1 d D . P A 2
H12B_1 H 0.266121 -0.070009 0.261833 0.046 Uiso 0.65 1 calc R U P A 2
C11B_1 C 0.30013(16) -0.2475(12) 0.24836(16) 0.0418(15) Uani 0.65 1 d D . P A 2
H11B_1 H 0.304177 -0.370951 0.262184 0.050 Uiso 0.65 1 calc R U P A 2
C10B_1 C 0.3150(2) -0.239(2) 0.2288(3) 0.066(5) Uani 0.65 1 d D . P A 2
H10B_1 H 0.329982 -0.351639 0.226411 0.079 Uiso 0.65 1 calc R U P A 2
C3A_1 C 0.3463(9) 0.295(4) 0.1098(7) 0.0539(13) Uiso 0.1 1 d D U P B 1
H3A_1 H 0.332315 0.405644 0.114494 0.065 Uiso 0.1 1 calc R U P B 1
C2A_1 C 0.3612(9) 0.315(4) 0.0863(7) 0.0527(13) Uiso 0.1 1 d D U P B 1
H2A_1 H 0.358668 0.449453 0.074112 0.063 Uiso 0.1 1 calc R U P B 1
C1A_1 C 0.37904(10) 0.1248(7) 0.08336(9) 0.0540(8) Uani 0.1 1 d D U P B 1
H1A_1 H 0.388395 0.104546 0.068075 0.065 Uiso 0.1 1 calc R U P B 1
S1A_1 S 0.3822(3) -0.0651(19) 0.1098(3) 0.0523(10) Uiso 0.1 1 d D U P B 1
C4A_1 C 0.35656(9) 0.0787(7) 0.12413(9) 0.0525(7) Uani 0.1 1 d D U P B 1
S2A_1 S 0.3196(2) 0.1264(15) 0.16198(18) 0.0418(18) Uiso 0.1 1 d D . P B 1
C5A_1 C 0.3455(6) -0.021(4) 0.1470(5) 0.034(6) Uiso 0.1 1 d D . P B 1
C6A_1 C 0.3553(7) -0.231(4) 0.1611(6) 0.046(8) Uiso 0.1 1 d D . P B 1
H6A_1 H 0.369155 -0.339085 0.155701 0.056 Uiso 0.1 1 calc R U P B 1
C7A_1 C 0.3426(6) -0.267(3) 0.1843(5) 0.032(6) Uiso 0.1 1 d D . P B 1
H7A_1 H 0.346836 -0.402861 0.196198 0.038 Uiso 0.1 1 calc R U P B 1
C8A_1 C 0.3232(5) -0.086(3) 0.1882(4) 0.025(5) Uiso 0.1 1 d D . P B 1
C9A_1 C 0.3073(11) -0.074(6) 0.2108(8) 0.030(3) Uiso 0.1 1 d D U P B 1
S3A_1 S 0.2826(3) 0.133(2) 0.2151(3) 0.040(3) Uiso 0.1 1 d D . P B 1
C12A_1 C 0.277(3) 0.003(16) 0.246(2) 0.09(5) Uiso 0.1 1 d D . P B 1
H12A_1 H 0.262716 0.058929 0.255827 0.114 Uiso 0.1 1 calc R U P B 1
C11A_1 C 0.296(2) -0.190(12) 0.2529(15) 0.06(5) Uiso 0.1 1 d D . P B 1
H11A_1 H 0.297797 -0.266669 0.270789 0.072 Uiso 0.1 1 calc R U P B 1
C10A_1 C 0.3104(15) -0.269(8) 0.2352(10) 0.052(3) Uiso 0.1 1 d D U P B 1
H10A_1 H 0.321118 -0.415256 0.236571 0.062 Uiso 0.1 1 calc R U P B 1
C9C_1 C 0.30463(12) -0.0153(7) 0.20981(10) 0.0386(8) Uani 0.25 1 d D . P C 3
S3C_1 S 0.3185(2) -0.2391(16) 0.22924(18) 0.053(2) Uiso 0.25 1 d D U P C 3
C12C_1 C 0.2938(9) -0.204(6) 0.2517(7) 0.042(12) Uiso 0.25 1 d D . P C 3
H12C_1 H 0.292658 -0.307274 0.266809 0.050 Uiso 0.25 1 calc R U P C 3
C11C_1 C 0.2767(9) -0.004(5) 0.2437(7) 0.049(10) Uiso 0.25 1 d D . P C 3
H11C_1 H 0.265033 0.060036 0.255696 0.059 Uiso 0.25 1 calc R U P C 3
C10C_1 C 0.2764(7) 0.100(5) 0.2197(6) 0.0414(12) Uiso 0.25 1 d D U P C 3
H10C_1 H 0.262212 0.220425 0.210053 0.050 Uiso 0.25 1 calc R U P C 3
C3A_2 C 0.44804(7) 0.8067(6) 0.19546(7) 0.0303(6) Uani 0.95 1 d D . P D 1
H3A_2 H 0.449887 0.923698 0.209873 0.036 Uiso 0.95 1 calc R U P D 1
C2A_2 C 0.46259(8) 0.8136(7) 0.17178(8) 0.0394(8) Uani 0.95 1 d D . P D 1
H2A_2 H 0.475642 0.939957 0.169124 0.047 Uiso 0.95 1 calc R U P D 1
C1A_2 C 0.45585(8) 0.6236(7) 0.15384(8) 0.0455(8) Uani 0.95 1 d D . P D 1
H1A_2 H 0.463589 0.604674 0.137526 0.055 Uiso 0.95 1 calc R U P D 1
S1A_2 S 0.43226(2) 0.42532(18) 0.16374(2) 0.0425(2) Uani 0.95 1 d D U P D 1
C4A_2 C 0.43032(8) 0.5892(6) 0.19295(7) 0.0370(7) Uani 0.95 1 d D . P D 1
C5A_2 C 0.41341(7) 0.5045(6) 0.21270(7) 0.0345(7) Uani 0.95 1 d D . P D 1
S2A_2 S 0.41284(2) 0.66110(15) 0.24319(2) 0.03474(18) Uani 0.95 1 d D U P D 1
C6A_2 C 0.39715(8) 0.2960(7) 0.21145(8) 0.0389(8) Uani 0.95 1 d D . P D 1
H6A_2 H 0.395014 0.183865 0.196441 0.047 Uiso 0.95 1 calc R U P D 1
C7A_2 C 0.38396(8) 0.2646(6) 0.23461(7) 0.0361(7) Uani 0.95 1 d D . P D 1
H7A_2 H 0.371894 0.130284 0.236612 0.043 Uiso 0.95 1 calc R U P D 1
C8A_2 C 0.39029(7) 0.4475(6) 0.25392(7) 0.0313(6) Uani 0.95 1 d D . P D 1
C9A_2 C 0.38043(7) 0.4775(5) 0.27980(7) 0.0321(6) Uani 0.95 1 d D . P D 1
S3A_2 S 0.35635(2) 0.27173(16) 0.28957(2) 0.0399(2) Uani 0.95 1 d D . P D 1
C12A_2 C 0.35543(8) 0.4316(6) 0.31921(8) 0.0412(7) Uani 0.95 1 d D . P D 1
H12A_2 H 0.344098 0.385223 0.332362 0.049 Uiso 0.95 1 calc R U P D 1
C11A_2 C 0.37257(8) 0.6305(6) 0.32180(8) 0.0364(7) Uani 0.95 1 d D . P D 1
H11A_2 H 0.374651 0.739083 0.337173 0.044 Uiso 0.95 1 calc R U P D 1
C10A_2 C 0.38754(7) 0.6643(6) 0.29911(7) 0.0316(6) Uani 0.95 1 d D . P D 1
H10A_2 H 0.400401 0.795356 0.297610 0.038 Uiso 0.95 1 calc R U P D 1
C3B_2 C 0.4212(13) 0.389(6) 0.1729(9) 0.0354(14) Uiso 0.05 1 d D U P E 2
H3B_2 H 0.407615 0.262335 0.174111 0.042 Uiso 0.05 1 calc R U P E 2
C2B_2 C 0.4375(14) 0.427(7) 0.1504(9) 0.0414(12) Uiso 0.05 1 d D U P E 2
H2B_2 H 0.435252 0.321103 0.134707 0.050 Uiso 0.05 1 calc R U P E 2
C1B_2 C 0.45585(8) 0.6236(7) 0.15384(8) 0.0455(8) Uani 0.05 1 d D . P E 2
H1B_2 H 0.468375 0.667042 0.141562 0.055 Uiso 0.05 1 calc R U P E 2
S1B_2 S 0.4534(4) 0.782(3) 0.1832(3) 0.042(4) Uiso 0.05 1 d D . P E 2
C4B_2 C 0.43032(8) 0.5892(6) 0.19295(7) 0.0370(7) Uani 0.05 1 d D U P E 2
C5B_2 C 0.4178(13) 0.617(6) 0.2177(9) 0.0343(11) Uiso 0.05 1 d D U P E 2
S2B_2 S 0.3938(3) 0.413(2) 0.2281(2) 0.024(2) Uiso 0.05 1 d D . P E 2
C6B_2 C 0.4217(13) 0.815(5) 0.2349(8) 0.0345(11) Uiso 0.05 1 d D U P E 2
H6B_2 H 0.431871 0.954338 0.231393 0.041 Uiso 0.05 1 calc R U P E 2
C7B_2 C 0.4088(16) 0.788(6) 0.2584(10) 0.06(2) Uiso 0.05 1 d D . P E 2
H7B_2 H 0.410215 0.905414 0.272714 0.068 Uiso 0.05 1 calc R U P E 2
C8B_2 C 0.3943(7) 0.576(4) 0.2586(4) 0.08(3) Uiso 0.05 1 d D . P E 2
C9B_2 C 0.38043(7) 0.4775(5) 0.27980(7) 0.0321(6) Uani 0.05 1 d D . P E 2
S3B_2 S 0.3772(6) 0.648(3) 0.3085(4) 0.059(6) Uiso 0.05 1 d D . P E 2
C12B_2 C 0.35543(8) 0.4316(6) 0.31921(8) 0.0412(7) Uani 0.05 1 d D . P E 2
H12B_2 H 0.349047 0.438724 0.336378 0.049 Uiso 0.05 1 calc R U P E 2
C11B_2 C 0.3487(12) 0.254(5) 0.3007(7) 0.027(9) Uiso 0.05 1 d D U P E 2
H11B_2 H 0.338672 0.113237 0.304106 0.032 Uiso 0.05 1 calc R U P E 2
C10B_2 C 0.3580(10) 0.295(6) 0.2747(6) 0.026(9) Uiso 0.05 1 d D U P E 2
H10B_2 H 0.350231 0.211020 0.256994 0.031 Uiso 0.05 1 calc R U P E 2
C3B_3 C 0.48713(9) 1.2727(7) 0.25046(8) 0.0311(7) Uani 0.9 1 d D . P F 2
H3B_3 H 0.471799 1.375189 0.254428 0.037 Uiso 0.9 1 calc R U P F 2
C2B_3 C 0.50340(9) 1.3113(7) 0.22846(9) 0.0400(8) Uani 0.9 1 d D . P F 2
H2B_3 H 0.499711 1.445025 0.216166 0.048 Uiso 0.9 1 calc R U P F 2
C1B_3 C 0.52436(18) 1.1380(10) 0.22714(10) 0.0399(15) Uani 0.9 1 d D . P F 2
H1B_3 H 0.536892 1.138799 0.214057 0.048 Uiso 0.9 1 calc R U P F 2
S1B_3 S 0.52562(2) 0.92055(18) 0.25148(2) 0.0397(2) Uani 0.9 1 d D . P F 2
C4B_3 C 0.49773(7) 1.0594(7) 0.26495(12) 0.0301(12) Uani 0.9 1 d D . P F 2
C5B_3 C 0.48862(7) 0.9580(6) 0.28892(7) 0.0295(6) Uani 0.9 1 d D . P F 2
S2B_3 S 0.46284(2) 1.11095(14) 0.30373(2) 0.03092(17) Uani 0.9 1 d D . P F 2
C6B_3 C 0.49830(8) 0.7532(6) 0.30342(8) 0.0347(7) Uani 0.9 1 d D . P F 2
H6B_3 H 0.512263 0.644899 0.298308 0.042 Uiso 0.9 1 calc R U P F 2
C7B_3 C 0.48545(8) 0.7175(6) 0.32695(8) 0.0328(7) Uani 0.9 1 d D . P F 2
H7B_3 H 0.489990 0.583873 0.339238 0.039 Uiso 0.9 1 calc R U P F 2
C8B_3 C 0.46579(7) 0.8971(6) 0.32996(7) 0.0293(6) Uani 0.9 1 d D . P F 2
C9B_3 C 0.44975(13) 0.9214(9) 0.35216(11) 0.0311(8) Uani 0.7 1 d D . P F 2
S3B_3 S 0.45439(9) 0.7220(6) 0.37893(8) 0.0363(6) Uani 0.7 1 d D . P F 2
C12B_3 C 0.43011(18) 0.8686(14) 0.39457(14) 0.0376(16) Uani 0.7 1 d D . P F 2
H12B_3 H 0.425454 0.817218 0.411613 0.045 Uiso 0.7 1 calc R U P F 2
C11B_3 C 0.41794(16) 1.0692(15) 0.3800(2) 0.0360(12) Uani 0.7 1 d D . P F 2
H11B_3 H 0.403709 1.170943 0.385745 0.043 Uiso 0.7 1 calc R U P F 2
C10B_3 C 0.4290(4) 1.113(3) 0.3544(3) 0.039(3) Uani 0.7 1 d D . P F 2
H10B_3 H 0.423501 1.243083 0.341698 0.047 Uiso 0.7 1 calc R U P F 2
C3A_3 C 0.5183(9) 0.870(5) 0.2659(7) 0.065(12) Uiso 0.1 1 d D . P G 1
H3A_3 H 0.522825 0.730576 0.277084 0.078 Uiso 0.1 1 calc R U P G 1
C2A_3 C 0.5321(6) 0.934(4) 0.2425(5) 0.020(6) Uiso 0.1 1 d D . P G 1
H2A_3 H 0.548644 0.846656 0.238190 0.024 Uiso 0.1 1 calc R U P G 1
C1A_3 C 0.5189(19) 1.129(10) 0.2278(14) 0.08(4) Uiso 0.1 1 d D . P G 1
H1A_3 H 0.522766 1.178929 0.210327 0.093 Uiso 0.1 1 calc R U P G 1
S1A_3 S 0.4950(2) 1.2716(16) 0.2437(2) 0.032(2) Uiso 0.1 1 d D . P G 1
C4A_3 C 0.4974(6) 1.049(4) 0.2692(4) 0.07(3) Uiso 0.1 1 d D . P G 1
C5A_3 C 0.4793(6) 1.069(4) 0.2898(5) 0.032(6) Uiso 0.1 1 d D . P G 1
S2A_3 S 0.4794(2) 0.8546(15) 0.31529(18) 0.0407(18) Uiso 0.1 1 d D . P G 1
C6A_3 C 0.4598(8) 1.252(4) 0.2924(6) 0.051(9) Uiso 0.1 1 d D . P G 1
H6A_3 H 0.455095 1.380815 0.279418 0.062 Uiso 0.1 1 calc R U P G 1
C7A_3 C 0.4473(7) 1.231(4) 0.3160(6) 0.043(8) Uiso 0.1 1 d D . P G 1
H7A_3 H 0.434788 1.348732 0.321522 0.052 Uiso 0.1 1 calc R U P G 1
C8A_3 C 0.4555(6) 1.019(4) 0.3302(5) 0.031(5) Uiso 0.1 1 d D U P G 1
C9A_3 C 0.4450(15) 0.942(8) 0.3544(10) 0.029(5) Uiso 0.1 1 d D U P G 1
S3A_3 S 0.4204(3) 1.096(2) 0.3672(3) 0.042(2) Uiso 0.1 1 d D . P G 1
C12A_3 C 0.4222(9) 0.909(6) 0.3950(6) 0.020(9) Uiso 0.1 1 d D . P G 1
H12A_3 H 0.410578 0.929507 0.408601 0.024 Uiso 0.1 1 calc R U P G 1
C11A_3 C 0.4425(11) 0.728(6) 0.3954(8) 0.063(13) Uiso 0.1 1 d D . P G 1
H11A_3 H 0.446845 0.608942 0.409783 0.076 Uiso 0.1 1 calc R U P G 1
C10A_3 C 0.4571(12) 0.731(6) 0.3715(9) 0.028(6) Uiso 0.1 1 d D U P G 1
H10A_3 H 0.471513 0.618586 0.367861 0.034 Uiso 0.1 1 calc R U P G 1
C9C_3 C 0.44975(13) 0.9214(9) 0.35216(11) 0.0311(8) Uani 0.2 1 d D . P H 3
S3C_3 S 0.4257(4) 1.128(2) 0.3548(3) 0.034(3) Uiso 0.2 1 d D . P H 3
C12C_3 C 0.4193(9) 1.023(5) 0.3859(6) 0.052(12) Uiso 0.2 1 d D . P H 3
H12C_3 H 0.407013 1.100884 0.396457 0.062 Uiso 0.2 1 calc R U P H 3
C11C_3 C 0.4344(9) 0.814(5) 0.3934(6) 0.037(8) Uiso 0.2 1 d D . P H 3
H11C_3 H 0.432105 0.722238 0.409089 0.044 Uiso 0.2 1 calc R U P H 3
C10C_3 C 0.4545(15) 0.742(8) 0.3752(10) 0.031(11) Uiso 0.2 1 d D . P H 3
H10C_3 H 0.467812 0.606777 0.377684 0.038 Uiso 0.2 1 calc R U P H 3
C3_4 C 0.59363(6) 0.7169(5) 0.33862(6) 0.0236(5) Uani 1 1 d . . . . .
H3_4 H 0.596820 0.834227 0.353164 0.028 Uiso 1 1 calc R U . . .
C2_4 C 0.60681(7) 0.7164(6) 0.31400(7) 0.0364(7) Uani 1 1 d . . . . .
H2_4 H 0.620299 0.837706 0.310812 0.044 Uiso 1 1 calc R U . . .
C1_4 C 0.59816(8) 0.5279(7) 0.29603(7) 0.0392(7) Uani 1 1 d . . . . .
H1_4 H 0.604901 0.505645 0.279211 0.047 Uiso 1 1 calc R U . . .
S1_4 S 0.57423(2) 0.33830(16) 0.30679(2) 0.03912(18) Uani 1 1 d . . . . .
C4_4 C 0.57477(7) 0.5043(5) 0.33662(6) 0.0289(6) Uani 1 1 d . . . . .
C5_4 C 0.55771(6) 0.4293(5) 0.35667(6) 0.0275(6) Uani 1 1 d . . . . .
S2_4 S 0.55748(2) 0.60410(12) 0.38596(2) 0.02747(14) Uani 1 1 d . . . . .
C6_4 C 0.54062(7) 0.2258(5) 0.35639(6) 0.0297(6) Uani 1 1 d . . . . .
H6_4 H 0.538148 0.106875 0.342112 0.036 Uiso 1 1 calc R U . . .
C7_4 C 0.52717(7) 0.2127(5) 0.37961(6) 0.0291(6) Uani 1 1 d . . . . .
H7_4 H 0.514664 0.083765 0.382513 0.035 Uiso 1 1 calc R U . . .
C8_4 C 0.53394(6) 0.4046(5) 0.39756(6) 0.0260(5) Uani 1 1 d . . . . .
C9_4 C 0.52381(6) 0.4550(5) 0.42307(6) 0.0259(5) Uani 1 1 d . . . . .
S3_4 S 0.49815(2) 0.26971(14) 0.43359(2) 0.03378(16) Uani 1 1 d . . . . .
C12_4 C 0.49764(7) 0.4472(6) 0.46194(7) 0.0332(6) Uani 1 1 d . . . . .
H12_4 H 0.485733 0.414217 0.475084 0.040 Uiso 1 1 calc R U . . .
C11_4 C 0.51622(7) 0.6414(6) 0.46357(7) 0.0321(6) Uani 1 1 d . . . . .
H11_4 H 0.518800 0.757721 0.478177 0.039 Uiso 1 1 calc R U . . .
C10_4 C 0.53159(6) 0.6533(5) 0.44100(6) 0.0268(5) Uani 1 1 d . . . . .
H10_4 H 0.545079 0.777570 0.438584 0.032 Uiso 1 1 calc R U . . .
C3_5 C 0.63298(6) 1.2088(5) 0.39171(6) 0.0272(5) Uani 1 1 d . . . . .
H3_5 H 0.618428 1.320665 0.395214 0.033 Uiso 1 1 calc R U . . .
C2_5 C 0.64861(8) 1.2319(6) 0.36992(7) 0.0378(7) Uani 1 1 d . . . . .
H2_5 H 0.645355 1.360579 0.356865 0.045 Uiso 1 1 calc R U . . .
C1_5 C 0.66884(8) 1.0496(6) 0.36968(7) 0.0385(7) Uani 1 1 d . . . . .
H1_5 H 0.681311 1.038890 0.356582 0.046 Uiso 1 1 calc R U . . .
S1_5 S 0.66931(2) 0.84516(15) 0.39518(2) 0.03814(18) Uani 1 1 d . . . . .
C4_5 C 0.64181(6) 0.9981(5) 0.40756(6) 0.0295(6) Uani 1 1 d . . . . .
C5_5 C 0.63200(6) 0.9137(5) 0.43196(6) 0.0290(6) Uani 1 1 d . . . . .
S2_5 S 0.60704(2) 1.08308(13) 0.44580(2) 0.02918(15) Uani 1 1 d D . . . .
C6_5 C 0.64038(7) 0.7099(5) 0.44744(7) 0.0319(6) Uani 1 1 d . . . . .
H6_5 H 0.653782 0.593477 0.443011 0.038 Uiso 1 1 calc R U . . .
C7_5 C 0.62697(7) 0.6911(6) 0.47070(7) 0.0318(6) Uani 1 1 d D . . . .
H7_5 H 0.630433 0.560328 0.483457 0.038 Uiso 1 1 calc R U . . .
C8_5 C 0.60854(7) 0.8799(5) 0.47301(6) 0.0285(6) Uani 1 1 d D . . . .
C9A_5 C 0.59183(7) 0.9221(5) 0.49451(7) 0.0309(6) Uani 0.75 1 d D . P I 1
S3A_5 S 0.59473(6) 0.7364(3) 0.52203(5) 0.0375(3) Uani 0.75 1 d D U P I 1
C12A_5 C 0.57056(17) 0.9068(12) 0.53633(13) 0.0402(14) Uani 0.75 1 d D . P I 1
H12A_5 H 0.564999 0.870261 0.553432 0.048 Uiso 0.75 1 calc R U P I 1
C11A_5 C 0.56038(15) 1.1034(12) 0.51957(17) 0.0386(13) Uani 0.75 1 d D . P I 1
H11A_5 H 0.546730 1.218468 0.523900 0.046 Uiso 0.75 1 calc R U P I 1
C10A_5 C 0.5712(3) 1.1166(18) 0.4972(2) 0.038(2) Uani 0.75 1 d D . P I 1
H10A_5 H 0.566159 1.242742 0.483785 0.045 Uiso 0.75 1 calc R U P I 1
C9B_5 C 0.59183(7) 0.9221(5) 0.49451(7) 0.0309(6) Uani 0.25 1 d D . P I 2
S3B_5 S 0.5699(2) 1.1501(14) 0.49426(18) 0.0261(13) Uiso 0.25 1 d D . P I 2
C12B_5 C 0.5606(5) 1.056(3) 0.5257(4) 0.028(5) Uiso 0.25 1 d D . P I 2
H12B_5 H 0.547533 1.140020 0.534930 0.034 Uiso 0.25 1 calc R U P I 2
C11B_5 C 0.5746(5) 0.847(3) 0.5350(4) 0.032(5) Uiso 0.25 1 d D . P I 2
H11B_5 H 0.571561 0.763844 0.551019 0.039 Uiso 0.25 1 calc R U P I 2
C10B_5 C 0.5927(8) 0.770(5) 0.5197(6) 0.0364(12) Uiso 0.25 1 d D U P I 2
H10B_5 H 0.605083 0.630607 0.524205 0.044 Uiso 0.25 1 calc R U P I 2
C3_6 C 0.73796(6) 0.6628(5) 0.47979(6) 0.0277(5) Uani 1 1 d . . . . .
H3_6 H 0.741446 0.783955 0.493892 0.033 Uiso 1 1 calc R U . . .
C2_6 C 0.75160(8) 0.6536(6) 0.45578(7) 0.0373(7) Uani 1 1 d . . . . .
H2_6 H 0.765522 0.771223 0.452463 0.045 Uiso 1 1 calc R U . . .
C1_6 C 0.74279(8) 0.4629(7) 0.43849(8) 0.0422(8) Uani 1 1 d . . . . .
H1_6 H 0.749870 0.433180 0.422004 0.051 Uiso 1 1 calc R U . . .
S1_6 S 0.71773(2) 0.28348(16) 0.44958(2) 0.04012(19) Uani 1 1 d . . . . .
C4_6 C 0.71849(7) 0.4606(5) 0.47874(6) 0.0298(6) Uani 1 1 d . . . . .
C5_6 C 0.70078(7) 0.3972(5) 0.49897(6) 0.0287(6) Uani 1 1 d . . . . .
S2_6 S 0.70058(2) 0.58498(12) 0.52712(2) 0.02817(15) Uani 1 1 d . . . . .
C6_6 C 0.68338(7) 0.1979(5) 0.49962(7) 0.0313(6) Uani 1 1 d . . . . .
H6_6 H 0.680911 0.073138 0.486089 0.038 Uiso 1 1 calc R U . . .
C7_6 C 0.66950(7) 0.1989(5) 0.52274(7) 0.0318(6) Uani 1 1 d . . . . .
H7_6 H 0.656702 0.073970 0.526222 0.038 Uiso 1 1 calc R U . . .
C8_6 C 0.67627(7) 0.3973(5) 0.53963(6) 0.0282(6) Uani 1 1 d . . . . .
C9_6 C 0.66608(6) 0.4620(5) 0.56459(6) 0.0288(6) Uani 1 1 d . . . . .
S3_6 S 0.63968(2) 0.28682(16) 0.57558(2) 0.03991(19) Uani 1 1 d . . . . .
C12_6 C 0.63895(8) 0.4759(6) 0.60277(7) 0.0388(7) Uani 1 1 d . . . . .
H12_6 H 0.626696 0.450876 0.615828 0.047 Uiso 1 1 calc R U . . .
C11_6 C 0.65793(8) 0.6668(6) 0.60361(7) 0.0361(7) Uani 1 1 d . . . . .
H11_6 H 0.660295 0.787732 0.617625 0.043 Uiso 1 1 calc R U . . .
C10_6 C 0.67426(6) 0.6710(5) 0.58147(6) 0.0267(5) Uani 1 1 d . . . . .
H10_6 H 0.688022 0.791957 0.578661 0.032 Uiso 1 1 calc R U . . .
C5B_7 C 0.77472(8) -0.1057(7) 0.57338(8) 0.0306(7) Uani 0.9 1 d D . P J 2
S2B_7 S 0.75041(2) 0.07814(14) 0.58635(2) 0.03111(17) Uani 0.9 1 d D . P J 2
C6B_7 C 0.78180(8) -0.3082(6) 0.58979(8) 0.0341(7) Uani 0.9 1 d D . P J 2
H6B_7 H 0.794715 -0.431517 0.586121 0.041 Uiso 0.9 1 calc R U P J 2
C7B_7 C 0.76766(8) -0.3112(6) 0.61265(8) 0.0347(7) Uani 0.9 1 d D . P J 2
H7B_7 H 0.770115 -0.438302 0.625871 0.042 Uiso 0.9 1 calc R U P J 2
C8B_7 C 0.75021(8) -0.1157(6) 0.61403(7) 0.0326(7) Uani 0.9 1 d D . P J 2
C9B_7 C 0.73368(12) -0.0609(8) 0.63509(9) 0.0364(9) Uani 0.55 1 d D . P J 2
S3B_7 S 0.73325(9) -0.2264(5) 0.66360(7) 0.0382(6) Uani 0.55 1 d D . P J 2
C12B_7 C 0.70968(17) -0.0392(13) 0.67561(14) 0.0375(15) Uani 0.55 1 d D U P J 2
H12B_7 H 0.703071 -0.063240 0.692462 0.045 Uiso 0.55 1 calc R U P J 2
C11B_7 C 0.70149(14) 0.1520(12) 0.65758(16) 0.0302(12) Uani 0.55 1 d D . P J 2
H11B_7 H 0.688068 0.273030 0.660980 0.036 Uiso 0.55 1 calc R U P J 2
C10B_7 C 0.71484(17) 0.1600(12) 0.63220(16) 0.0167(14) Uani 0.55 1 d D . P J 2
H10B_7 H 0.711931 0.278053 0.617770 0.020 Uiso 0.55 1 calc R U P J 2
C3B_7 C 0.77688(13) 0.1669(10) 0.53276(13) 0.0278(11) Uani 0.8 1 d D . P J 2
H3B_7 H 0.762305 0.280791 0.535768 0.033 Uiso 0.8 1 calc R U P J 2
C2B_7 C 0.79316(11) 0.1834(8) 0.51071(10) 0.0318(8) Uani 0.8 1 d D . P J 2
H2B_7 H 0.790442 0.310638 0.497487 0.038 Uiso 0.8 1 calc R U P J 2
C1B_7 C 0.81274(11) -0.0020(9) 0.51087(12) 0.0355(10) Uani 0.8 1 d D . P J 2
H1B_7 H 0.824989 -0.020288 0.497690 0.043 Uiso 0.8 1 calc R U P J 2
S1B_7 S 0.81270(3) -0.1987(2) 0.53764(3) 0.0339(2) Uani 0.8 1 d D U P J 2
C4B_7 C 0.78534(8) -0.0379(9) 0.54903(8) 0.0306(8) Uani 0.8 1 d D . P J 2
C3C_7 C 0.8064(11) -0.194(7) 0.5406(11) 0.0332(12) Uiso 0.1 1 d D U P K 3
H3C_7 H 0.813513 -0.346174 0.547538 0.040 Uiso 0.1 1 calc R U P K 3
C2C_7 C 0.8140(12) -0.055(9) 0.5186(9) 0.035(12) Uiso 0.1 1 d D . P K 3
H2C_7 H 0.832492 -0.096863 0.513237 0.041 Uiso 0.1 1 calc R U P K 3
C1C_7 C 0.7968(13) 0.132(9) 0.5049(10) 0.058(19) Uiso 0.1 1 d D . P K 3
H1C_7 H 0.796890 0.207884 0.487407 0.070 Uiso 0.1 1 calc R U P K 3
S1C_7 S 0.7753(7) 0.192(4) 0.5281(6) 0.093(9) Uiso 0.1 1 d D . P K 3
C4C_7 C 0.78534(8) -0.0379(9) 0.54903(8) 0.0306(8) Uani 0.1 1 d D . P K 3
C3A_7 C 0.8027(7) -0.310(4) 0.5534(5) 0.040(7) Uiso 0.1 1 d D . P L 1
H3A_7 H 0.805351 -0.421669 0.568466 0.048 Uiso 0.1 1 calc R U P L 1
C2A_7 C 0.8162(7) -0.330(4) 0.5297(6) 0.039(7) Uiso 0.1 1 d D . P L 1
H2A_7 H 0.826832 -0.466554 0.525974 0.046 Uiso 0.1 1 calc R U P L 1
C1A_7 C 0.8122(10) -0.131(5) 0.5129(7) 0.050(11) Uiso 0.1 1 d D . P L 1
H1A_7 H 0.821124 -0.109558 0.497363 0.060 Uiso 0.1 1 calc R U P L 1
S1A_7 S 0.7893(3) 0.0714(19) 0.5234(2) 0.051(2) Uiso 0.1 1 d D . P L 1
C4A_7 C 0.7849(18) -0.099(8) 0.5510(12) 0.10(4) Uiso 0.1 1 d D . P L 1
C5A_7 C 0.7684(9) -0.024(4) 0.5713(6) 0.040(10) Uiso 0.1 1 d D . P L 1
S2A_7 S 0.76699(17) -0.1858(13) 0.60148(16) 0.0299(14) Uiso 0.1 1 d D . P L 1
C6A_7 C 0.7517(7) 0.187(4) 0.5697(5) 0.034(6) Uiso 0.1 1 d D . P L 1
H6A_7 H 0.749597 0.299397 0.554673 0.041 Uiso 0.1 1 calc R U P L 1
C7A_7 C 0.7384(8) 0.214(4) 0.5928(6) 0.046(8) Uiso 0.1 1 d D . P L 1
H7A_7 H 0.726539 0.348961 0.595132 0.055 Uiso 0.1 1 calc R U P L 1
C8A_7 C 0.7441(6) 0.028(4) 0.6116(5) 0.046(8) Uiso 0.1 1 d D . P L 1
C9A_7 C 0.7314(11) 0.002(4) 0.6359(7) 0.022(6) Uiso 0.05 1 d D . P L 1
S3A_7 S 0.7344(6) -0.226(4) 0.6575(5) 0.024(5) Uiso 0.05 1 d D U P L 1
C12A_7 C 0.7167(7) -0.098(7) 0.6799(5) 0.046(3) Uiso 0.05 1 d D U P L 1
H12A_7 H 0.712623 -0.172777 0.695962 0.055 Uiso 0.05 1 calc R U P L 1
C11A_7 C 0.7090(7) 0.132(7) 0.6718(6) 0.043(2) Uiso 0.05 1 d D U P L 1
H11A_7 H 0.698783 0.229962 0.682315 0.051 Uiso 0.05 1 calc R U P L 1
C10A_7 C 0.7174(6) 0.219(5) 0.6459(6) 0.043(2) Uiso 0.05 1 d D U P L 1
H10A_7 H 0.714584 0.371670 0.637735 0.051 Uiso 0.05 1 calc R U P L 1
C9C_7 C 0.73368(12) -0.0609(8) 0.63509(9) 0.0364(9) Uani 0.35 1 d D . P M 3
S3C_7 S 0.71343(14) 0.1724(9) 0.63818(12) 0.0427(13) Uiso 0.35 1 d D U P M 3
C12C_7 C 0.7038(3) 0.085(2) 0.6668(2) 0.036(3) Uiso 0.35 1 d D . P M 3
H12C_7 H 0.690003 0.169146 0.675207 0.043 Uiso 0.35 1 calc R U P M 3
C11C_7 C 0.7183(3) -0.125(2) 0.6773(2) 0.046(3) Uiso 0.35 1 d D U P M 3
H11C_7 H 0.715576 -0.197828 0.694093 0.055 Uiso 0.35 1 calc R U P M 3
C10C_7 C 0.7385(5) -0.229(3) 0.6605(5) 0.037(6) Uiso 0.35 1 d D . P M 3
H10C_7 H 0.751255 -0.367084 0.664579 0.044 Uiso 0.35 1 calc R U P M 3
C9D_7 C 0.7314(11) 0.002(4) 0.6359(7) 0.022(6) Uiso 0.05 1 d D U P N 4
S3D_7 S 0.7076(5) 0.198(4) 0.6498(6) 0.038(2) Uiso 0.05 1 d D U P N 4
C12D_7 C 0.7099(10) 0.034(11) 0.6774(8) 0.0366(19) Uiso 0.05 1 d D U P N 4
H12D_7 H 0.700399 0.075904 0.692060 0.044 Uiso 0.05 1 calc R U P N 4
C11D_7 C 0.7267(10) -0.172(7) 0.6782(7) 0.029(14) Uiso 0.05 1 d D . P N 4
H11D_7 H 0.729941 -0.285498 0.693250 0.035 Uiso 0.05 1 calc R U P N 4
C10D_7 C 0.7397(12) -0.197(7) 0.6514(12) 0.023(6) Uiso 0.05 1 d D U P N 4
H10D_7 H 0.751228 -0.325942 0.647045 0.028 Uiso 0.05 1 calc R U P N 4
C3_8 C 0.85959(6) 0.6813(6) 0.28148(6) 0.0283(6) Uani 1 1 d . . . . .
H3_8 H 0.853871 0.793617 0.293660 0.034 Uiso 1 1 calc R U . . .
C2_8 C 0.88706(7) 0.6955(6) 0.27101(7) 0.0377(7) Uani 1 1 d . . . . .
H2_8 H 0.902101 0.819970 0.276042 0.045 Uiso 1 1 calc R U . . .
C1_8 C 0.88975(8) 0.5155(7) 0.25325(7) 0.0410(7) Uani 1 1 d . . . . .
H1_8 H 0.906489 0.502145 0.244498 0.049 Uiso 1 1 calc R U . . .
S1_8 S 0.85962(2) 0.31782(16) 0.24862(2) 0.03999(19) Uani 1 1 d . . . . .
C4_8 C 0.84235(7) 0.4732(6) 0.27079(6) 0.0302(6) Uani 1 1 d . . . . .
C5_8 C 0.81304(7) 0.3907(5) 0.27557(6) 0.0280(6) Uani 1 1 d . . . . .
S2_8 S 0.79320(2) 0.56347(13) 0.29456(2) 0.02776(14) Uani 1 1 d D . . . .
C6_8 C 0.79685(7) 0.1856(5) 0.26667(6) 0.0313(6) Uani 1 1 d . . . . .
H6_8 H 0.804091 0.067408 0.256192 0.038 Uiso 1 1 calc R U . . .
C7_8 C 0.76830(7) 0.1669(5) 0.27460(6) 0.0301(6) Uani 1 1 d D . . . .
H7_8 H 0.754313 0.035872 0.269860 0.036 Uiso 1 1 calc R U . . .
C8_8 C 0.76296(7) 0.3592(5) 0.28995(6) 0.0266(5) Uani 1 1 d D . . . .
C9A_8 C 0.73542(7) 0.4024(5) 0.30026(6) 0.0296(6) Uani 0.7 1 d D . P O 1
S3A_8 S 0.70447(6) 0.2155(6) 0.29289(7) 0.0356(6) Uani 0.7 1 d D . P O 1
C12A_8 C 0.68360(14) 0.3881(14) 0.31015(16) 0.0355(13) Uani 0.7 1 d D . P O 1
H12A_8 H 0.662933 0.350388 0.311418 0.043 Uiso 0.7 1 calc R U P O 1
C11A_8 C 0.69999(18) 0.5859(15) 0.32188(18) 0.0426(16) Uani 0.7 1 d D . P O 1
H11A_8 H 0.691814 0.702031 0.331951 0.051 Uiso 0.7 1 calc R U P O 1
C10A_8 C 0.7296(3) 0.5984(19) 0.3175(3) 0.042(3) Uani 0.7 1 d D . P O 1
H10A_8 H 0.744460 0.720624 0.324883 0.050 Uiso 0.7 1 calc R U P O 1
C9B_8 C 0.73542(7) 0.4024(5) 0.30026(6) 0.0296(6) Uani 0.3 1 d D . P O 2
S3B_8 S 0.73060(19) 0.6337(13) 0.31783(16) 0.0331(13) Uiso 0.3 1 d D . P O 2
C12B_8 C 0.6930(4) 0.546(3) 0.3190(5) 0.035(4) Uiso 0.3 1 d D . P O 2
H12B_8 H 0.679836 0.635373 0.327577 0.042 Uiso 0.3 1 calc R U P O 2
C11B_8 C 0.6848(4) 0.332(3) 0.3059(5) 0.039(5) Uiso 0.3 1 d D . P O 2
H11B_8 H 0.665745 0.250548 0.305570 0.047 Uiso 0.3 1 calc R U P O 2
C10B_8 C 0.7067(5) 0.249(4) 0.2936(7) 0.031(6) Uiso 0.3 1 d D . P O 2
H10B_8 H 0.704139 0.110752 0.282144 0.038 Uiso 0.3 1 calc R U P O 2
C4A_9 C 0.90766(7) 0.9555(6) 0.34094(6) 0.0335(6) Uani 0.7 1 d D . P P 1
C3A_9 C 0.9101(3) 1.169(2) 0.3247(2) 0.028(2) Uani 0.7 1 d D . P P 1
H3A_9 H 0.893908 1.284801 0.318357 0.034 Uiso 0.7 1 calc R U P P 1
C2A_9 C 0.9408(2) 1.1736(18) 0.3200(2) 0.050(2) Uani 0.7 1 d D . P P 1
H2A_9 H 0.947920 1.297305 0.310216 0.060 Uiso 0.7 1 calc R U P P 1
C1A_9 C 0.95916(11) 0.9791(15) 0.33127(16) 0.0459(17) Uani 0.7 1 d D . P P 1
H1A_9 H 0.980222 0.954775 0.330164 0.055 Uiso 0.7 1 calc R U P P 1
S1A_9 S 0.94025(3) 0.7945(3) 0.34680(4) 0.0379(3) Uani 0.7 1 d D . P P 1
C4B_9 C 0.90766(7) 0.9555(6) 0.34094(6) 0.0335(6) Uani 0.3 1 d D . P P 2
C3B_9 C 0.9375(5) 0.814(5) 0.3468(7) 0.115(10) Uiso 0.3 1 d D U P P 2
H3B_9 H 0.941657 0.669928 0.357093 0.138 Uiso 0.3 1 calc R U P P 2
C2B_9 C 0.9587(5) 0.934(5) 0.3342(8) 0.113(10) Uiso 0.3 1 d D U P P 2
H2B_9 H 0.978357 0.867961 0.333333 0.135 Uiso 0.3 1 calc R U P P 2
C1B_9 C 0.9485(4) 1.150(4) 0.3235(7) 0.048(6) Uiso 0.3 1 d D . P P 2
H1B_9 H 0.960811 1.258296 0.316241 0.058 Uiso 0.3 1 calc R U P P 2
S1B_9 S 0.9113(2) 1.2005(14) 0.32481(15) 0.0339(17) Uiso 0.3 1 d D . P P 2
C5_9 C 0.88097(7) 0.8856(5) 0.35107(6) 0.0302(6) Uani 1 1 d D . . . .
S2_9 S 0.84848(2) 1.06976(13) 0.34720(2) 0.02864(15) Uani 1 1 d D . . . .
C6_9 C 0.87747(7) 0.6835(6) 0.36550(6) 0.0323(6) Uani 1 1 d D . . . .
H6_9 H 0.892743 0.560247 0.369659 0.039 Uiso 1 1 calc R U . . .
C7_9 C 0.84900(7) 0.6772(5) 0.37350(6) 0.0310(6) Uani 1 1 d . . . . .
H7_9 H 0.843171 0.549622 0.383605 0.037 Uiso 1 1 calc R U . . .
C8_9 C 0.83056(7) 0.8741(5) 0.36523(6) 0.0261(5) Uani 1 1 d . . . . .
C9_9 C 0.80066(7) 0.9335(5) 0.37053(6) 0.0270(5) Uani 1 1 d . . . . .
S3_9 S 0.78530(2) 0.76255(16) 0.39266(2) 0.03910(18) Uani 1 1 d . . . . .
C12_9 C 0.75333(8) 0.9431(7) 0.38843(7) 0.0403(7) Uani 1 1 d . . . . .
H12_9 H 0.736854 0.917088 0.397246 0.048 Uiso 1 1 calc R U . . .
C11_9 C 0.75410(7) 1.1290(6) 0.37097(7) 0.0358(7) Uani 1 1 d . . . . .
H11_9 H 0.737995 1.246352 0.366222 0.043 Uiso 1 1 calc R U . . .
C10_9 C 0.78135(6) 1.1315(5) 0.36044(6) 0.0287(6) Uani 1 1 d . . . . .
H10_9 H 0.785835 1.249940 0.348320 0.034 Uiso 1 1 calc R U . . .
C3A_10 C 1.00136(12) 0.7872(8) 0.42568(10) 0.0335(9) Uani 0.95 1 d D . P Q 1
H3A_10 H 0.994771 0.884797 0.438844 0.040 Uiso 0.95 1 calc R U P Q 1
C2A_10 C 1.02815(10) 0.8297(8) 0.41561(9) 0.0507(10) Uani 0.95 1 d D . P Q 1
H2A_10 H 1.041523 0.962995 0.421493 0.061 Uiso 0.95 1 calc R U P Q 1
C1A_10 C 1.03342(10) 0.6668(8) 0.39697(9) 0.0517(10) Uani 0.95 1 d D U P Q 1
H1A_10 H 1.050479 0.673116 0.388525 0.062 Uiso 0.95 1 calc R U P Q 1
S1A_10 S 1.00538(3) 0.4491(2) 0.39066(2) 0.0519(3) Uani 0.95 1 d D . P Q 1
C4A_10 C 0.98570(9) 0.5763(7) 0.41318(8) 0.0406(8) Uani 0.95 1 d D . P Q 1
C5A_10 C 0.95728(8) 0.4660(7) 0.41663(7) 0.0388(8) Uani 0.95 1 d D . P Q 1
S2A_10 S 0.93534(2) 0.60263(16) 0.43656(2) 0.0398(2) Uani 0.95 1 d D . P Q 1
C6A_10 C 0.94357(9) 0.2550(6) 0.40608(8) 0.0413(8) Uani 0.95 1 d D . P Q 1
H6A_10 H 0.952082 0.153225 0.394590 0.050 Uiso 0.95 1 calc R U P Q 1
C7A_10 C 0.91559(9) 0.2030(6) 0.41389(7) 0.0395(8) Uani 0.95 1 d D . P Q 1
H7A_10 H 0.903491 0.063466 0.408234 0.047 Uiso 0.95 1 calc R U P Q 1
C8A_10 C 0.90772(9) 0.3758(6) 0.43055(7) 0.0362(7) Uani 0.95 1 d D . P Q 1
C9A_10 C 0.88058(9) 0.3833(6) 0.44148(8) 0.0346(7) Uani 0.85 1 d D . P Q 1
S3A_10 S 0.85134(3) 0.1741(2) 0.43192(3) 0.0456(3) Uani 0.85 1 d D . P Q 1
C12A_10 C 0.82894(13) 0.3018(11) 0.45128(13) 0.0475(11) Uani 0.85 1 d D . P Q 1
H12A_10 H 0.808942 0.244347 0.452293 0.057 Uiso 0.85 1 calc R U P Q 1
C11A_10 C 0.84367(17) 0.4983(11) 0.46515(13) 0.0490(14) Uani 0.85 1 d D . P Q 1
H11A_10 H 0.834765 0.591157 0.477202 0.059 Uiso 0.85 1 calc R U P Q 1
C10A_10 C 0.8739(2) 0.5547(14) 0.4601(2) 0.0417(19) Uani 0.85 1 d D . P Q 1
H10A_10 H 0.887040 0.685204 0.468064 0.050 Uiso 0.85 1 calc R U P Q 1
C9B_10 C 0.88058(9) 0.3833(6) 0.44148(8) 0.0346(7) Uani 0.1 1 d D U P R 2
S3B_10 S 0.8711(4) 0.589(3) 0.4615(5) 0.035(4) Uiso 0.1 1 d D . P R 2
C12B_10 C 0.8374(4) 0.446(4) 0.4637(4) 0.032(12) Uiso 0.1 1 d D . P R 2
H12B_10 H 0.824464 0.490550 0.475583 0.039 Uiso 0.1 1 calc R U P R 2
C11B_10 C 0.8321(6) 0.255(6) 0.4453(9) 0.024(9) Uiso 0.1 1 d D . P R 2
H11B_10 H 0.812549 0.169914 0.440154 0.029 Uiso 0.1 1 calc R U P R 2
C10B_10 C 0.8590(5) 0.194(4) 0.4345(6) 0.036(3) Uiso 0.1 1 d D U P R 2
H10B_10 H 0.861503 0.053462 0.424680 0.043 Uiso 0.1 1 calc R U P R 2
C3C_10 C 0.9885(7) 0.427(5) 0.4005(7) 0.038(3) Uiso 0.05 1 d D U P S 3
H3C_10 H 0.977190 0.288356 0.392768 0.045 Uiso 0.05 1 calc R U P S 3
C2C_10 C 1.0191(7) 0.492(6) 0.3974(7) 0.039(3) Uiso 0.05 1 d D U P S 3
H2C_10 H 1.030260 0.398825 0.387252 0.046 Uiso 0.05 1 calc R U P S 3
C1C_10 C 1.0306(5) 0.699(5) 0.4103(5) 0.039(3) Uiso 0.05 1 d D U P S 3
H1C_10 H 1.050442 0.765015 0.410120 0.047 Uiso 0.05 1 calc R U P S 3
S1C_10 S 1.0053(6) 0.825(4) 0.4266(5) 0.036(3) Uiso 0.05 1 d D U P S 3
C4C_10 C 0.9776(4) 0.600(4) 0.4167(4) 0.037(3) Uiso 0.05 1 d D U P S 3
C5C_10 C 0.9488(5) 0.617(4) 0.4256(6) 0.012(8) Uiso 0.05 1 d D . P S 3
S2C_10 S 0.9226(3) 0.385(2) 0.4215(3) 0.031(3) Uiso 0.05 1 d D . P S 3
C6C_10 C 0.9418(7) 0.783(4) 0.4439(8) 0.011(7) Uiso 0.05 1 d D . P S 3
H6C_10 H 0.953848 0.922679 0.449604 0.013 Uiso 0.05 1 calc R U P S 3
C7C_10 C 0.9150(8) 0.726(5) 0.4533(10) 0.025(10) Uiso 0.05 1 d D . P S 3
H7C_10 H 0.906781 0.824878 0.465226 0.030 Uiso 0.05 1 calc R U P S 3
C8C_10 C 0.9021(6) 0.510(4) 0.4432(7) 0.027(11) Uiso 0.05 1 d D . P S 3
C9C_10 C 0.8731(4) 0.409(3) 0.4465(4) 0.008(11) Uiso 0.05 1 d D . P S 3
S3C_10 S 0.8523(4) 0.546(3) 0.4660(4) 0.027(5) Uiso 0.05 1 d D . P S 3
C12C_10 C 0.8242(10) 0.330(7) 0.4608(13) 0.026(15) Uiso 0.05 1 d D . P S 3
H12C_10 H 0.806860 0.328820 0.468884 0.032 Uiso 0.05 1 calc R U P S 3
C11C_10 C 0.8303(6) 0.159(5) 0.4431(7) 0.024(11) Uiso 0.05 1 d D . P S 3
H11C_10 H 0.816691 0.027649 0.436968 0.029 Uiso 0.05 1 calc R U P S 3
C10C_10 C 0.8590(5) 0.194(4) 0.4345(6) 0.036(3) Uiso 0.05 1 d D . P S 3
H10C_10 H 0.867044 0.089933 0.422848 0.043 Uiso 0.05 1 calc R U P S 3
C3_11 C 1.07663(12) 0.8926(9) 0.49560(15) 0.044(2) Uani 0.5 1 d D . P T -1
H3_11 H 1.073981 0.757586 0.506244 0.052 Uiso 0.5 1 calc R U P T -1
C2_11 C 1.10484(12) 0.9464(10) 0.48610(16) 0.0477(19) Uani 0.5 1 d D . P T -1
H2_11 H 1.123627 0.853147 0.491084 0.057 Uiso 0.5 1 calc R U P T -1
C1_11 C 1.1014(2) 1.145(2) 0.4693(3) 0.050(4) Uani 0.5 1 d D . P T -1
H1_11 H 1.116230 1.192551 0.459486 0.060 Uiso 0.5 1 calc R U P T -1
S1_11 S 1.06741(6) 1.2960(4) 0.46802(5) 0.0464(5) Uani 0.5 1 d D . P T -1
C4_11 C 1.05397(16) 1.0761(15) 0.4862(2) 0.040(3) Uani 0.5 1 d D . P T -1
C5_11 C 1.02293(10) 1.0954(10) 0.49109(15) 0.0347(15) Uani 0.5 1 d D . P T -1
S2_11 S 1.00921(4) 0.8717(3) 0.50875(4) 0.0380(3) Uani 0.5 1 d D . P T -1
C6_11 C 1.00043(12) 1.2683(9) 0.48230(14) 0.0420(16) Uani 0.5 1 d D . P T -1
H6_11 H 1.003696 1.407184 0.472615 0.050 Uiso 0.5 1 calc R U P T -1
C7_11 C 0.97168(11) 1.2179(10) 0.48919(15) 0.0466(17) Uani 0.5 1 d D . P T -1
H7_11 H 0.953716 1.319622 0.484394 0.056 Uiso 0.5 1 calc R U P T -1
C8_11 C 0.97237(11) 1.0060(11) 0.50360(18) 0.0436(19) Uani 0.5 1 d D . P T -1
C9_11 C 0.94825(15) 0.8981(13) 0.5143(3) 0.038(3) Uani 0.5 1 d D . P T -1
S3_11 S 0.91348(5) 1.0462(4) 0.51300(5) 0.0482(4) Uani 0.5 1 d D . P T -1
C12_11 C 0.9006(3) 0.822(2) 0.5303(5) 0.059(4) Uani 0.5 1 d D . P T -1
H12_11 H 0.880235 0.815395 0.533440 0.070 Uiso 0.5 1 calc R U P T -1
C11_11 C 0.92338(19) 0.6525(11) 0.53884(19) 0.053(2) Uani 0.5 1 d D . P T -1
H11_11 H 0.920911 0.520448 0.550038 0.064 Uiso 0.5 1 calc R U P T -1
C10_11 C 0.95090(13) 0.6884(10) 0.52982(15) 0.0462(19) Uani 0.5 1 d D . P T -1
H10_11 H 0.968654 0.584929 0.533757 0.055 Uiso 0.5 1 calc R U P T -1
 
loop_
 _atom_site_aniso_label
 _atom_site_aniso_U_11
 _atom_site_aniso_U_22
 _atom_site_aniso_U_33
 _atom_site_aniso_U_23
 _atom_site_aniso_U_13
 _atom_site_aniso_U_12
C3B_1 0.0250(15) 0.0326(17) 0.045(2) -0.0026(15) 0.0068(15) -0.0004(13)
C2B_1 0.040(2) 0.057(3) 0.048(2) 0.010(2) 0.0045(19) -0.0063(19)
C1B_1 0.0529(13) 0.0547(13) 0.0554(13) 0.0165(11) 0.0173(12) 0.0061(11)
S1B_1 0.0455(6) 0.0409(5) 0.0610(7) 0.0144(5) -0.0029(5) -0.0045(5)
C4B_1 0.0549(13) 0.0533(13) 0.0583(13) 0.0387(11) 0.0305(11) 0.0346(11)
C5B_1 0.0305(16) 0.0228(15) 0.0434(19) -0.0028(14) -0.0071(15) -0.0011(13)
S2B_1 0.0307(4) 0.0232(4) 0.0420(5) -0.0015(3) -0.0014(4) 0.0033(3)
C6B_1 0.0350(18) 0.0261(16) 0.050(2) -0.0019(15) -0.0090(16) 0.0021(14)
C7B_1 0.0330(18) 0.0294(17) 0.051(2) -0.0083(16) -0.0099(16) 0.0089(14)
C8B_1 0.0288(16) 0.0286(16) 0.0424(19) -0.0078(14) -0.0070(14) 0.0033(13)
C9B_1 0.0263(16) 0.038(2) 0.0427(18) -0.0060(17) -0.0049(15) 0.0027(17)
S3B_1 0.0362(7) 0.0434(10) 0.0475(10) -0.0120(8) 0.0061(8) 0.0074(7)
C12B_1 0.032(3) 0.032(3) 0.047(3) -0.005(3) 0.007(2) -0.005(2)
C11B_1 0.030(3) 0.037(3) 0.053(4) -0.009(3) 0.004(3) 0.005(2)
C10B_1 0.016(3) 0.053(6) 0.113(10) -0.050(5) -0.007(3) 0.003(3)
C1A_1 0.0529(13) 0.0547(13) 0.0554(13) 0.0165(11) 0.0173(12) 0.0061(11)
C4A_1 0.0549(13) 0.0533(13) 0.0583(13) 0.0387(11) 0.0305(11) 0.0346(11)
C9C_1 0.0263(16) 0.038(2) 0.0427(18) -0.0060(17) -0.0049(15) 0.0027(17)
C3A_2 0.0200(13) 0.0352(16) 0.0356(17) 0.0008(13) 0.0081(12) 0.0008(12)
C2A_2 0.0304(16) 0.044(2) 0.0416(19) -0.0006(15) 0.0077(15) -0.0001(14)
C1A_2 0.0371(17) 0.057(2) 0.0411(18) 0.0032(16) 0.0094(15) 0.0097(16)
S1A_2 0.0400(5) 0.0416(5) 0.0434(5) -0.0044(4) 0.0080(4) 0.0016(4)
C4A_2 0.0333(12) 0.0405(14) 0.0374(13) 0.0078(11) 0.0105(11) 0.0156(11)
C5A_2 0.0244(14) 0.0367(17) 0.0377(17) -0.0055(14) 0.0016(13) 0.0014(13)
S2A_2 0.0308(4) 0.0323(4) 0.0402(4) -0.0069(3) 0.0088(3) -0.0040(3)
C6A_2 0.0275(15) 0.0403(18) 0.0435(19) -0.0125(15) 0.0013(14) -0.0012(14)
C7A_2 0.0268(15) 0.0343(17) 0.0417(18) -0.0098(14) 0.0014(13) -0.0020(13)
C8A_2 0.0202(13) 0.0317(16) 0.0387(17) -0.0026(13) 0.0033(12) 0.0007(12)
C9A_2 0.0227(13) 0.0321(15) 0.0396(16) -0.0036(12) 0.0060(12) -0.0027(11)
S3A_2 0.0375(4) 0.0317(4) 0.0484(5) -0.0044(4) 0.0091(4) -0.0080(3)
C12A_2 0.0355(16) 0.0425(18) 0.0447(19) 0.0010(15) 0.0100(15) -0.0024(14)
C11A_2 0.0346(17) 0.0368(17) 0.0382(18) -0.0004(14) 0.0109(15) -0.0024(14)
C10A_2 0.0270(15) 0.0347(16) 0.0325(16) -0.0050(13) 0.0077(13) -0.0034(12)
C1B_2 0.0371(17) 0.057(2) 0.0411(18) 0.0032(16) 0.0094(15) 0.0097(16)
C4B_2 0.0333(12) 0.0405(14) 0.0374(13) 0.0078(11) 0.0105(11) 0.0156(11)
C9B_2 0.0227(13) 0.0321(15) 0.0396(16) -0.0036(12) 0.0060(12) -0.0027(11)
C12B_2 0.0355(16) 0.0425(18) 0.0447(19) 0.0010(15) 0.0100(15) -0.0024(14)
C3B_3 0.0279(17) 0.0371(19) 0.0268(17) -0.0044(14) 0.0053(15) -0.0046(14)
C2B_3 0.0322(17) 0.039(2) 0.043(2) -0.0027(16) 0.0013(16) -0.0025(15)
C1B_3 0.0264(19) 0.048(3) 0.042(3) -0.0079(17) 0.0053(16) -0.0034(17)
S1B_3 0.0305(4) 0.0417(5) 0.0455(6) -0.0049(4) 0.0087(4) 0.0023(4)
C4B_3 0.0171(16) 0.035(2) 0.0336(18) -0.0067(13) 0.0003(12) 0.0012(12)
C5B_3 0.0196(13) 0.0312(16) 0.0325(16) -0.0062(13) -0.0008(12) -0.0003(12)
S2B_3 0.0237(4) 0.0263(4) 0.0400(4) -0.0025(3) 0.0048(3) 0.0031(3)
C6B_3 0.0245(15) 0.0344(17) 0.0392(18) -0.0088(14) -0.0006(13) 0.0043(13)
C7B_3 0.0262(15) 0.0277(16) 0.0385(18) -0.0052(14) -0.0002(13) 0.0014(13)
C8B_3 0.0196(13) 0.0266(15) 0.0373(17) -0.0052(13) 0.0010(13) -0.0027(12)
C9B_3 0.020(2) 0.0316(19) 0.037(2) -0.0060(16) 0.0014(13) -0.0024(13)
S3B_3 0.0328(10) 0.0325(9) 0.0407(12) 0.0019(7) 0.0059(8) -0.0027(6)
C12B_3 0.029(4) 0.040(4) 0.044(4) -0.011(3) 0.011(3) -0.005(4)
C11B_3 0.025(3) 0.045(3) 0.038(4) -0.011(3) 0.008(3) -0.005(2)
C10B_3 0.029(5) 0.041(5) 0.048(5) -0.016(3) 0.011(3) -0.004(3)
C9C_3 0.020(2) 0.0316(19) 0.037(2) -0.0060(16) 0.0014(13) -0.0024(13)
C3_4 0.0161(11) 0.0312(13) 0.0235(12) 0.0059(10) 0.0058(10) 0.0007(10)
C2_4 0.0297(14) 0.0404(17) 0.0380(16) 0.0036(13) 0.0081(13) -0.0030(13)
C1_4 0.0350(16) 0.0486(19) 0.0339(16) -0.0004(14) 0.0100(13) 0.0031(14)
S1_4 0.0367(4) 0.0426(4) 0.0378(4) -0.0057(3) 0.0103(3) -0.0024(3)
C4_4 0.0240(13) 0.0312(14) 0.0295(14) -0.0020(11) 0.0047(11) 0.0009(11)
C5_4 0.0207(12) 0.0309(14) 0.0287(13) -0.0016(11) 0.0035(11) 0.0030(11)
S2_4 0.0243(3) 0.0262(3) 0.0310(3) -0.0041(3) 0.0067(3) -0.0040(3)
C6_4 0.0235(12) 0.0294(14) 0.0325(14) -0.0058(11) 0.0022(11) -0.0012(11)
C7_4 0.0247(13) 0.0257(13) 0.0345(15) -0.0050(11) 0.0046(11) -0.0006(11)
C8_4 0.0178(11) 0.0270(13) 0.0304(14) -0.0012(11) 0.0027(10) 0.0002(10)
C9_4 0.0210(12) 0.0248(13) 0.0297(13) -0.0005(10) 0.0036(10) -0.0009(10)
S3_4 0.0331(4) 0.0315(4) 0.0362(4) -0.0040(3) 0.0092(3) -0.0083(3)
C12_4 0.0293(14) 0.0382(16) 0.0325(15) -0.0010(12) 0.0095(12) -0.0046(12)
C11_4 0.0298(14) 0.0321(15) 0.0332(15) -0.0081(12) 0.0073(12) -0.0035(12)
C10_4 0.0199(12) 0.0328(14) 0.0259(13) -0.0072(11) 0.0036(10) -0.0010(11)
C3_5 0.0234(12) 0.0299(14) 0.0229(12) 0.0021(10) -0.0020(10) -0.0035(11)
C2_5 0.0340(16) 0.0368(17) 0.0386(17) 0.0019(13) 0.0039(13) -0.0002(13)
C1_5 0.0293(15) 0.0445(18) 0.0416(17) -0.0042(14) 0.0099(13) -0.0001(13)
S1_5 0.0308(4) 0.0382(4) 0.0442(4) -0.0025(3) 0.0090(3) 0.0037(3)
C4_5 0.0194(12) 0.0315(14) 0.0351(15) -0.0057(12) 0.0040(11) 0.0005(11)
C5_5 0.0211(12) 0.0285(14) 0.0328(14) -0.0050(11) 0.0005(11) 0.0001(11)
S2_5 0.0237(3) 0.0255(3) 0.0361(4) -0.0007(3) 0.0051(3) 0.0027(3)
C6_5 0.0265(13) 0.0298(14) 0.0361(15) -0.0044(12) 0.0038(12) 0.0026(11)
C7_5 0.0272(13) 0.0306(14) 0.0334(15) -0.0040(12) 0.0022(12) -0.0011(12)
C8_5 0.0219(12) 0.0285(14) 0.0306(14) -0.0018(11) 0.0005(11) -0.0021(11)
C9A_5 0.0232(13) 0.0310(14) 0.0344(15) -0.0060(12) 0.0019(11) -0.0046(11)
S3A_5 0.0342(6) 0.0349(8) 0.0407(6) 0.0014(5) 0.0062(6) -0.0041(5)
C12A_5 0.037(3) 0.048(4) 0.038(3) -0.016(3) 0.014(2) -0.016(3)
C11A_5 0.026(2) 0.034(3) 0.052(4) -0.011(3) 0.005(3) -0.005(2)
C10A_5 0.034(3) 0.027(4) 0.045(5) -0.002(3) -0.001(3) 0.003(3)
C9B_5 0.0232(13) 0.0310(14) 0.0344(15) -0.0060(12) 0.0019(11) -0.0046(11)
C3_6 0.0217(12) 0.0302(14) 0.0293(14) 0.0052(11) 0.0046(11) 0.0001(11)
C2_6 0.0340(16) 0.0395(17) 0.0371(16) 0.0032(13) 0.0082(13) -0.0008(13)
C1_6 0.0420(18) 0.0461(19) 0.0387(17) -0.0006(15) 0.0117(15) 0.0058(15)
S1_6 0.0410(4) 0.0371(4) 0.0401(4) -0.0060(3) 0.0081(4) 0.0002(3)
C4_6 0.0262(13) 0.0276(13) 0.0321(14) -0.0029(11) 0.0027(11) 0.0038(11)
C5_6 0.0242(13) 0.0251(13) 0.0316(14) -0.0014(11) -0.0001(11) 0.0020(10)
S2_6 0.0267(3) 0.0231(3) 0.0319(3) -0.0022(3) 0.0040(3) -0.0038(3)
C6_6 0.0283(14) 0.0243(13) 0.0349(15) -0.0045(11) -0.0009(12) -0.0012(11)
C7_6 0.0246(13) 0.0257(13) 0.0393(16) 0.0012(12) 0.0002(12) -0.0040(11)
C8_6 0.0223(12) 0.0262(13) 0.0306(14) 0.0021(11) -0.0012(11) -0.0024(10)
C9_6 0.0204(12) 0.0292(14) 0.0339(15) 0.0030(11) 0.0030(11) -0.0043(11)
S3_6 0.0361(4) 0.0388(4) 0.0422(4) 0.0017(3) 0.0072(3) -0.0102(3)
C12_6 0.0308(15) 0.0456(19) 0.0385(17) 0.0018(14) 0.0076(13) -0.0055(14)
C11_6 0.0345(15) 0.0380(17) 0.0347(16) -0.0029(13) 0.0079(13) -0.0042(13)
C10_6 0.0192(11) 0.0341(14) 0.0241(12) -0.0019(11) 0.0019(10) 0.0017(11)
C5B_7 0.0215(15) 0.0281(18) 0.0372(18) -0.0047(14) 0.0009(13) -0.0005(14)
S2B_7 0.0273(4) 0.0254(4) 0.0378(4) 0.0006(3) 0.0050(3) 0.0017(3)
C6B_7 0.0285(16) 0.0259(15) 0.0430(19) -0.0009(14) 0.0027(14) 0.0022(13)
C7B_7 0.0284(16) 0.0314(17) 0.0391(18) 0.0029(15) 0.0017(14) -0.0037(13)
C8B_7 0.0248(15) 0.0303(16) 0.0362(17) 0.0004(13) -0.0017(13) -0.0073(13)
C9B_7 0.0275(18) 0.036(2) 0.040(2) -0.0038(18) 0.0003(14) -0.0033(19)
S3B_7 0.0372(13) 0.0392(11) 0.0355(14) 0.0046(9) 0.0064(10) -0.0075(8)
C12B_7 0.036(2) 0.038(2) 0.037(2) 0.0010(17) 0.0084(17) -0.0044(17)
C11B_7 0.028(3) 0.024(3) 0.035(4) 0.003(3) 0.004(2) -0.010(2)
C10B_7 0.016(2) 0.022(3) 0.013(3) -0.010(2) 0.006(2) 0.0048(16)
C3B_7 0.0239(19) 0.034(2) 0.0219(19) 0.0081(16) 0.0005(15) -0.0018(15)
C2B_7 0.032(2) 0.030(2) 0.034(2) 0.0006(18) 0.0109(18) 0.0012(16)
C1B_7 0.033(2) 0.037(3) 0.034(3) 0.003(2) 0.007(2) 0.0043(19)
S1B_7 0.0296(6) 0.0306(4) 0.0403(6) 0.0006(4) 0.0082(4) 0.0070(4)
C4B_7 0.0185(15) 0.0323(18) 0.0354(19) -0.0060(14) -0.0012(12) 0.0007(13)
C4C_7 0.0185(15) 0.0323(18) 0.0354(19) -0.0060(14) -0.0012(12) 0.0007(13)
C9C_7 0.0275(18) 0.036(2) 0.040(2) -0.0038(18) 0.0003(14) -0.0033(19)
C3_8 0.0192(12) 0.0372(15) 0.0254(13) 0.0016(11) 0.0016(10) 0.0003(11)
C2_8 0.0271(14) 0.0453(18) 0.0366(16) 0.0007(14) 0.0026(13) -0.0051(13)
C1_8 0.0318(16) 0.054(2) 0.0358(16) -0.0017(15) 0.0070(13) 0.0021(15)
S1_8 0.0335(4) 0.0449(5) 0.0399(4) -0.0084(4) 0.0081(3) 0.0030(3)
C4_8 0.0259(13) 0.0375(15) 0.0246(13) -0.0027(11) 0.0028(11) 0.0042(12)
C5_8 0.0261(13) 0.0292(14) 0.0244(13) -0.0035(11) 0.0004(11) 0.0035(11)
S2_8 0.0277(3) 0.0253(3) 0.0282(3) -0.0034(3) 0.0047(3) 0.0000(3)
C6_8 0.0306(14) 0.0298(14) 0.0285(14) -0.0049(11) 0.0008(12) 0.0043(12)
C7_8 0.0312(14) 0.0231(13) 0.0320(15) -0.0017(11) 0.0028(12) 0.0002(11)
C8_8 0.0274(13) 0.0249(13) 0.0243(13) 0.0019(10) 0.0022(11) 0.0020(11)
C9A_8 0.0281(13) 0.0314(14) 0.0259(13) 0.0072(11) 0.0025(11) 0.0042(11)
S3A_8 0.0300(8) 0.0365(9) 0.0358(9) 0.0059(7) 0.0021(5) -0.0055(6)
C12A_8 0.024(2) 0.048(4) 0.035(3) 0.006(3) 0.009(2) 0.005(2)
C11A_8 0.033(3) 0.047(4) 0.044(4) -0.001(3) 0.006(3) 0.011(3)
C10A_8 0.029(3) 0.027(4) 0.063(5) 0.005(3) 0.002(2) 0.000(3)
C9B_8 0.0281(13) 0.0314(14) 0.0259(13) 0.0072(11) 0.0025(11) 0.0042(11)
C4A_9 0.0260(13) 0.0421(17) 0.0298(14) -0.0056(13) 0.0040(12) -0.0020(12)
C3A_9 0.016(3) 0.028(4) 0.036(4) 0.001(2) 0.0022(17) -0.005(2)
C2A_9 0.053(5) 0.060(5) 0.041(4) -0.009(3) 0.019(4) -0.027(4)
C1A_9 0.0134(18) 0.079(5) 0.046(3) -0.029(3) 0.0096(19) -0.011(2)
S1A_9 0.0288(5) 0.0434(7) 0.0393(6) -0.0044(5) 0.0061(5) 0.0039(5)
C4B_9 0.0260(13) 0.0421(17) 0.0298(14) -0.0056(13) 0.0040(12) -0.0020(12)
C5_9 0.0272(13) 0.0321(14) 0.0297(14) -0.0028(11) 0.0057(11) 0.0016(11)
S2_9 0.0268(3) 0.0265(3) 0.0313(3) 0.0027(3) 0.0063(3) 0.0008(3)
C6_9 0.0331(15) 0.0311(15) 0.0304(14) 0.0018(12) 0.0054(12) 0.0071(12)
C7_9 0.0334(15) 0.0259(13) 0.0313(14) 0.0006(11) 0.0053(12) 0.0014(12)
C8_9 0.0253(13) 0.0266(13) 0.0231(12) -0.0003(10) 0.0019(10) 0.0004(10)
C9_9 0.0275(13) 0.0269(13) 0.0243(13) -0.0005(10) 0.0039(11) -0.0038(11)
S3_9 0.0323(4) 0.0396(4) 0.0451(4) 0.0113(4) 0.0107(3) 0.0010(3)
C12_9 0.0278(15) 0.049(2) 0.0425(18) 0.0035(15) 0.0082(13) 0.0004(14)
C11_9 0.0270(14) 0.0447(18) 0.0334(15) 0.0025(13) 0.0050(12) 0.0057(13)
C10_9 0.0223(12) 0.0354(15) 0.0268(13) -0.0007(11) 0.0043(11) 0.0035(11)
C3A_10 0.038(2) 0.034(2) 0.0236(15) 0.0028(14) 0.0007(14) 0.0056(16)
C2A_10 0.049(2) 0.048(2) 0.044(2) 0.0079(18) -0.0039(18) -0.0003(18)
C1A_10 0.0414(19) 0.058(2) 0.051(2) 0.0104(18) 0.0061(17) 0.0082(17)
S1A_10 0.0458(5) 0.0535(6) 0.0505(6) -0.0060(5) 0.0047(5) 0.0132(5)
C4A_10 0.0388(18) 0.0423(19) 0.0326(17) 0.0000(14) -0.0023(14) 0.0098(15)
C5A_10 0.0366(17) 0.0393(18) 0.0327(16) -0.0033(14) -0.0021(14) 0.0099(15)
S2A_10 0.0402(4) 0.0329(4) 0.0417(5) -0.0086(3) 0.0046(4) 0.0012(3)
C6A_10 0.0431(19) 0.0355(18) 0.0368(18) -0.0061(14) -0.0019(15) 0.0124(15)
C7A_10 0.0430(19) 0.0288(16) 0.0371(17) -0.0035(13) -0.0036(15) 0.0073(14)
C8A_10 0.0409(18) 0.0265(15) 0.0318(16) 0.0010(12) -0.0045(14) 0.0038(13)
C9A_10 0.0408(17) 0.0294(16) 0.0279(15) 0.0014(12) 0.0008(16) 0.0028(14)
S3A_10 0.0492(7) 0.0393(6) 0.0420(6) -0.0018(4) 0.0031(6) -0.0076(5)
C12A_10 0.047(3) 0.053(3) 0.042(4) 0.001(3) 0.012(2) 0.005(2)
C11A_10 0.057(3) 0.040(3) 0.053(4) -0.005(2) 0.022(2) -0.003(4)
C10A_10 0.046(3) 0.031(3) 0.047(3) -0.003(2) 0.012(2) 0.009(2)
C9B_10 0.0408(17) 0.0294(16) 0.0279(15) 0.0014(12) 0.0008(16) 0.0028(14)
C3_11 0.029(3) 0.056(5) 0.037(4) 0.027(3) -0.004(3) -0.017(3)
C2_11 0.015(3) 0.058(5) 0.064(5) -0.007(4) 0.003(3) 0.000(3)
C1_11 0.030(5) 0.073(9) 0.042(7) -0.007(6) 0.003(5) -0.003(5)
S1_11 0.0485(14) 0.0398(11) 0.0441(13) 0.0137(8) 0.0025(10) -0.0061(10)
C4_11 0.044(6) 0.058(7) 0.017(5) 0.015(5) 0.009(4) 0.004(5)
C5_11 0.035(4) 0.042(4) 0.020(3) 0.004(3) -0.002(3) 0.004(3)
S2_11 0.0324(8) 0.0423(9) 0.0358(8) 0.0109(7) 0.0043(6) 0.0039(7)
C6_11 0.050(4) 0.042(4) 0.035(3) 0.010(3) 0.014(3) 0.017(3)
C7_11 0.040(4) 0.055(4) 0.041(4) 0.015(3) 0.005(3) 0.016(4)
C8_11 0.031(3) 0.064(6) 0.030(4) 0.011(4) 0.000(3) 0.011(4)
C9_11 0.031(5) 0.019(3) 0.055(8) -0.017(4) -0.001(5) -0.004(3)
S3_11 0.0431(12) 0.0408(10) 0.0515(12) 0.0002(9) -0.0012(10) 0.0037(9)
C12_11 0.085(10) 0.039(5) 0.067(10) -0.012(5) 0.045(8) -0.019(6)
C11_11 0.065(7) 0.047(6) 0.041(5) 0.001(4) 0.004(4) -0.002(5)
C10_11 0.024(3) 0.069(5) 0.041(4) 0.016(4) 0.001(3) -0.006(3)
 
_geom_special_details
;
 All esds (except the esd in the dihedral angle between two l.s. planes)
 are estimated using the full covariance matrix.  The cell esds are taken
 into account individually in the estimation of esds in distances, angles
 and torsion angles; correlations between esds in cell parameters are only
 used when they are defined by crystal symmetry.  An approximate (isotropic)
 treatment of cell esds is used for estimating esds involving l.s. planes.
;
 
loop_
 _geom_bond_atom_site_label_1
 _geom_bond_atom_site_label_2
 _geom_bond_distance
 _geom_bond_site_symmetry_2
 _geom_bond_publ_flag
C3B_1 C4B_1 1.411(5) . ?
C3B_1 C2B_1 1.452(6) . ?
C3B_1 H3B_1 0.9500 . ?
C2B_1 C1B_1 1.370(6) . ?
C2B_1 H2B_1 0.9500 . ?
C1B_1 S1B_1 1.679(4) . ?
C1B_1 H1B_1 0.9500 . ?
S1B_1 C4B_1 1.715(3) . ?
C4B_1 C5B_1 1.451(5) . ?
C5B_1 C6B_1 1.374(5) . ?
C5B_1 S2B_1 1.737(4) . ?
S2B_1 C8B_1 1.731(4) . ?
C6B_1 C7B_1 1.413(6) . ?
C6B_1 H6B_1 0.9500 . ?
C7B_1 C8B_1 1.373(5) . ?
C7B_1 H7B_1 0.9500 . ?
C8B_1 C9B_1 1.447(5) . ?
C9B_1 C10B_1 1.557(13) . ?
C9B_1 S3B_1 1.707(5) . ?
S3B_1 C12B_1 1.727(9) . ?
C12B_1 C11B_1 1.362(9) . ?
C12B_1 H12B_1 0.9500 . ?
C11B_1 C10B_1 1.294(13) . ?
C11B_1 H11B_1 0.9500 . ?
C10B_1 H10B_1 0.9500 . ?
C3A_1 C4A_1 1.420(14) . ?
C3A_1 C2A_1 1.471(17) . ?
C3A_1 H3A_1 0.9500 . ?
C2A_1 C1A_1 1.366(17) . ?
C2A_1 H2A_1 0.9500 . ?
C1A_1 S1A_1 1.648(11) . ?
C1A_1 H1A_1 0.9500 . ?
S1A_1 C4A_1 1.693(10) . ?
C4A_1 C5A_1 1.444(11) . ?
S2A_1 C8A_1 1.724(14) . ?
S2A_1 C5A_1 1.729(14) . ?
C5A_1 C6A_1 1.383(16) . ?
C6A_1 C7A_1 1.406(16) . ?
C6A_1 H6A_1 0.9500 . ?
C7A_1 C8A_1 1.380(15) . ?
C7A_1 H7A_1 0.9500 . ?
C8A_1 C9A_1 1.458(13) . ?
C9A_1 C10A_1 1.595(19) . ?
C9A_1 S3A_1 1.654(14) . ?
S3A_1 C12A_1 1.733(18) . ?
C12A_1 C11A_1 1.354(18) . ?
C12A_1 H12A_1 0.9500 . ?
C11A_1 C10A_1 1.29(2) . ?
C11A_1 H11A_1 0.9500 . ?
C10A_1 H10A_1 0.9500 . ?
C9C_1 C10C_1 1.593(19) . ?
C9C_1 S3C_1 1.594(8) . ?
S3C_1 C12C_1 1.749(16) . ?
C12C_1 C11C_1 1.357(15) . ?
C12C_1 H12C_1 0.9500 . ?
C11C_1 C10C_1 1.30(2) . ?
C11C_1 H11C_1 0.9500 . ?
C10C_1 H10C_1 0.9500 . ?
C3A_2 C4A_2 1.447(5) . ?
C3A_2 C2A_2 1.463(4) . ?
C3A_2 H3A_2 0.9500 . ?
C2A_2 C1A_2 1.364(5) . ?
C2A_2 H2A_2 0.9500 . ?
C1A_2 S1A_2 1.690(4) . ?
C1A_2 H1A_2 0.9500 . ?
S1A_2 C4A_2 1.714(3) . ?
C4A_2 C5A_2 1.449(5) . ?
C5A_2 C6A_2 1.376(5) . ?
C5A_2 S2A_2 1.728(3) . ?
S2A_2 C8A_2 1.737(3) . ?
C6A_2 C7A_2 1.412(5) . ?
C6A_2 H6A_2 0.9500 . ?
C7A_2 C8A_2 1.372(4) . ?
C7A_2 H7A_2 0.9500 . ?
C8A_2 C9A_2 1.446(4) . ?
C9A_2 C10A_2 1.389(4) . ?
C9A_2 S3A_2 1.731(3) . ?
S3A_2 C12A_2 1.707(4) . ?
C12A_2 C11A_2 1.344(5) . ?
C12A_2 H12A_2 0.9500 . ?
C11A_2 C10A_2 1.444(5) . ?
C11A_2 H11A_2 0.9500 . ?
C10A_2 H10A_2 0.9500 . ?
C3B_2 C2B_2 1.475(17) . ?
C3B_2 C4B_2 1.473(15) . ?
C3B_2 H3B_2 0.9500 . ?
C2B_2 C1B_2 1.362(17) . ?
C2B_2 H2B_2 0.9500 . ?
C1B_2 S1B_2 1.712(14) . ?
C1B_2 H1B_2 0.9500 . ?
S1B_2 C4B_2 1.652(13) . ?
C4B_2 C5B_2 1.462(12) . ?
C5B_2 C6B_2 1.382(17) . ?
C5B_2 S2B_2 1.734(15) . ?
S2B_2 C8B_2 1.736(16) . ?
C6B_2 C7B_2 1.413(16) . ?
C6B_2 H6B_2 0.9500 . ?
C7B_2 C8B_2 1.367(16) . ?
C7B_2 H7B_2 0.9500 . ?
C8B_2 C9B_2 1.446(6) . ?
C9B_2 C10B_2 1.403(15) . ?
C9B_2 S3B_2 1.733(13) . ?
S3B_2 C12B_2 1.727(14) . ?
C12B_2 C11B_2 1.327(17) . ?
C12B_2 H12B_2 0.9500 . ?
C11B_2 C10B_2 1.448(18) . ?
C11B_2 H11B_2 0.9500 . ?
C10B_2 H10B_2 0.9500 . ?
C3B_3 C4B_3 1.411(6) . ?
C3B_3 C2B_3 1.458(5) . ?
C3B_3 H3B_3 0.9500 . ?
C2B_3 C1B_3 1.361(6) . ?
C2B_3 H2B_3 0.9500 . ?
C1B_3 S1B_3 1.697(5) . ?
C1B_3 H1B_3 0.9500 . ?
S1B_3 C4B_3 1.732(4) . ?
C4B_3 C5B_3 1.450(6) . ?
C5B_3 C6B_3 1.362(5) . ?
C5B_3 S2B_3 1.736(3) . ?
S2B_3 C8B_3 1.735(4) . ?
C6B_3 C7B_3 1.422(5) . ?
C6B_3 H6B_3 0.9500 . ?
C7B_3 C8B_3 1.371(4) . ?
C7B_3 H7B_3 0.9500 . ?
C8B_3 C9B_3 1.449(5) . ?
C9B_3 C10B_3 1.441(14) . ?
C9B_3 S3B_3 1.688(5) . ?
S3B_3 C12B_3 1.692(9) . ?
C12B_3 C11B_3 1.366(11) . ?
C12B_3 H12B_3 0.9500 . ?
C11B_3 C10B_3 1.472(17) . ?
C11B_3 H11B_3 0.9500 . ?
C10B_3 H10B_3 0.9500 . ?
C3A_3 C4A_3 1.405(17) . ?
C3A_3 C2A_3 1.474(17) . ?
C3A_3 H3A_3 0.9500 . ?
C2A_3 C1A_3 1.353(19) . ?
C2A_3 H2A_3 0.9500 . ?
C1A_3 S1A_3 1.678(19) . ?
C1A_3 H1A_3 0.9500 . ?
S1A_3 C4A_3 1.750(16) . ?
C4A_3 C5A_3 1.447(14) . ?
C5A_3 C6A_3 1.377(16) . ?
C5A_3 S2A_3 1.732(14) . ?
S2A_3 C8A_3 1.709(14) . ?
C6A_3 C7A_3 1.401(16) . ?
C6A_3 H6A_3 0.9500 . ?
C7A_3 C8A_3 1.387(16) . ?
C7A_3 H7A_3 0.9500 . ?
C8A_3 C9A_3 1.443(13) . ?
C9A_3 C10A_3 1.47(2) . ?
C9A_3 S3A_3 1.641(15) . ?
S3A_3 C12A_3 1.694(18) . ?
C12A_3 C11A_3 1.359(19) . ?
C12A_3 H12A_3 0.9500 . ?
C11A_3 C10A_3 1.47(2) . ?
C11A_3 H11A_3 0.9500 . ?
C10A_3 H10A_3 0.9500 . ?
C9C_3 C10C_3 1.48(2) . ?
C9C_3 S3C_3 1.605(12) . ?
S3C_3 C12C_3 1.715(18) . ?
C12C_3 C11C_3 1.357(18) . ?
C12C_3 H12C_3 0.9500 . ?
C11C_3 C10C_3 1.47(2) . ?
C11C_3 H11C_3 0.9500 . ?
C10C_3 H10C_3 0.9500 . ?
C3_4 C4_4 1.452(4) . ?
C3_4 C2_4 1.465(4) . ?
C3_4 H3_4 0.9500 . ?
C2_4 C1_4 1.362(5) . ?
C2_4 H2_4 0.9500 . ?
C1_4 S1_4 1.688(4) . ?
C1_4 H1_4 0.9500 . ?
S1_4 C4_4 1.718(3) . ?
C4_4 C5_4 1.449(4) . ?
C5_4 C6_4 1.377(4) . ?
C5_4 S2_4 1.733(3) . ?
S2_4 C8_4 1.732(3) . ?
C6_4 C7_4 1.412(4) . ?
C6_4 H6_4 0.9500 . ?
C7_4 C8_4 1.373(4) . ?
C7_4 H7_4 0.9500 . ?
C8_4 C9_4 1.455(4) . ?
C9_4 C10_4 1.403(4) . ?
C9_4 S3_4 1.722(3) . ?
S3_4 C12_4 1.707(3) . ?
C12_4 C11_4 1.361(4) . ?
C12_4 H12_4 0.9500 . ?
C11_4 C10_4 1.440(4) . ?
C11_4 H11_4 0.9500 . ?
C10_4 H10_4 0.9500 . ?
C3_5 C4_5 1.415(4) . ?
C3_5 C2_5 1.418(4) . ?
C3_5 H3_5 0.9500 . ?
C2_5 C1_5 1.367(5) . ?
C2_5 H2_5 0.9500 . ?
C1_5 S1_5 1.691(4) . ?
C1_5 H1_5 0.9500 . ?
S1_5 C4_5 1.727(3) . ?
C4_5 C5_5 1.449(4) . ?
C5_5 C6_5 1.371(4) . ?
C5_5 S2_5 1.731(3) . ?
S2_5 C8_5 1.738(3) . ?
C6_5 C7_5 1.415(4) . ?
C6_5 H6_5 0.9500 . ?
C7_5 C8_5 1.368(4) . ?
C7_5 H7_5 0.9500 . ?
C8_5 C9B_5 1.454(4) . ?
C8_5 C9A_5 1.454(4) . ?
C9A_5 C10A_5 1.458(10) . ?
C9A_5 S3A_5 1.674(3) . ?
S3A_5 C12A_5 1.721(8) . ?
C12A_5 C11A_5 1.378(9) . ?
C12A_5 H12A_5 0.9500 . ?
C11A_5 C10A_5 1.302(13) . ?
C11A_5 H11A_5 0.9500 . ?
C10A_5 H10A_5 0.9500 . ?
C9B_5 C10B_5 1.485(15) . ?
C9B_5 S3B_5 1.612(7) . ?
S3B_5 C12B_5 1.770(14) . ?
C12B_5 C11B_5 1.352(14) . ?
C12B_5 H12B_5 0.9500 . ?
C11B_5 C10B_5 1.304(19) . ?
C11B_5 H11B_5 0.9500 . ?
C10B_5 H10B_5 0.9500 . ?
C3_6 C4_6 1.425(4) . ?
C3_6 C2_6 1.452(4) . ?
C3_6 H3_6 0.9500 . ?
C2_6 C1_6 1.355(5) . ?
C2_6 H2_6 0.9500 . ?
C1_6 S1_6 1.696(4) . ?
C1_6 H1_6 0.9500 . ?
S1_6 C4_6 1.725(3) . ?
C4_6 C5_6 1.459(4) . ?
C5_6 C6_6 1.372(4) . ?
C5_6 S2_6 1.732(3) . ?
S2_6 C8_6 1.735(3) . ?
C6_6 C7_6 1.418(4) . ?
C6_6 H6_6 0.9500 . ?
C7_6 C8_6 1.374(4) . ?
C7_6 H7_6 0.9500 . ?
C8_6 C9_6 1.450(4) . ?
C9_6 C10_6 1.428(4) . ?
C9_6 S3_6 1.723(3) . ?
S3_6 C12_6 1.706(4) . ?
C12_6 C11_6 1.361(5) . ?
C12_6 H12_6 0.9500 . ?
C11_6 C10_6 1.449(4) . ?
C11_6 H11_6 0.9500 . ?
C10_6 H10_6 0.9500 . ?
C5B_7 C6B_7 1.382(5) . ?
C5B_7 C4B_7 1.438(5) . ?
C5B_7 S2B_7 1.734(4) . ?
S2B_7 C8B_7 1.736(4) . ?
C6B_7 C7B_7 1.415(5) . ?
C6B_7 H6B_7 0.9500 . ?
C7B_7 C8B_7 1.362(5) . ?
C7B_7 H7B_7 0.9500 . ?
C8B_7 C9B_7 1.444(5) . ?
C9B_7 C10B_7 1.488(8) . ?
C9B_7 S3B_7 1.673(5) . ?
S3B_7 C12B_7 1.698(8) . ?
C12B_7 C11B_7 1.375(9) . ?
C12B_7 H12B_7 0.9500 . ?
C11B_7 C10B_7 1.504(11) . ?
C11B_7 H11B_7 0.9500 . ?
C10B_7 H10B_7 0.9500 . ?
C3B_7 C4B_7 1.394(8) . ?
C3B_7 C2B_7 1.447(7) . ?
C3B_7 H3B_7 0.9500 . ?
C2B_7 C1B_7 1.358(6) . ?
C2B_7 H2B_7 0.9500 . ?
C1B_7 S1B_7 1.711(6) . ?
C1B_7 H1B_7 0.9500 . ?
S1B_7 C4B_7 1.720(4) . ?
C3C_7 C2C_7 1.44(2) . ?
C3C_7 C4C_7 1.42(2) . ?
C3C_7 H3C_7 0.9500 . ?
C2C_7 C1C_7 1.360(18) . ?
C2C_7 S1C_7 2.35(6) . ?
C2C_7 H2C_7 0.9500 . ?
C1C_7 S1C_7 1.696(19) . ?
C1C_7 H1C_7 0.9500 . ?
S1C_7 C4C_7 1.633(16) . ?
C3A_7 C4A_7 1.415(17) . ?
C3A_7 C2A_7 1.439(17) . ?
C3A_7 H3A_7 0.9500 . ?
C2A_7 C1A_7 1.371(6) . ?
C2A_7 H2A_7 0.9500 . ?
C1A_7 S1A_7 1.697(16) . ?
C1A_7 H1A_7 0.9500 . ?
S1A_7 C4A_7 1.709(15) . ?
C4A_7 C5A_7 1.443(13) . ?
C5A_7 C6A_7 1.392(16) . ?
C5A_7 S2A_7 1.740(14) . ?
S2A_7 C8A_7 1.735(15) . ?
C6A_7 C7A_7 1.413(16) . ?
C6A_7 H6A_7 0.9500 . ?
C7A_7 C8A_7 1.373(16) . ?
C7A_7 H7A_7 0.9500 . ?
C8A_7 C9A_7 1.441(13) . ?
C9A_7 C10A_7 1.522(17) . ?
C9A_7 S3A_7 1.644(14) . ?
S3A_7 C12A_7 1.666(16) . ?
C12A_7 C11A_7 1.376(18) . ?
C12A_7 H12A_7 0.9500 . ?
C11A_7 C10A_7 1.485(19) . ?
C11A_7 H11A_7 0.9500 . ?
C10A_7 H10A_7 0.9500 . ?
C9C_7 C10C_7 1.523(15) . ?
C9C_7 S3C_7 1.628(7) . ?
S3C_7 C12C_7 1.635(11) . ?
C12C_7 C11C_7 1.379(14) . ?
C12C_7 H12C_7 0.9500 . ?
C11C_7 C10C_7 1.486(16) . ?
C11C_7 H11C_7 0.9500 . ?
C10C_7 H10C_7 0.9500 . ?
C9D_7 C10D_7 1.35(5) . ?
C9D_7 S3D_7 1.79(3) . ?
S3D_7 C12D_7 1.61(6) . ?
C12D_7 C11D_7 1.38(6) . ?
C12D_7 H12D_7 0.9500 . ?
C11D_7 C10D_7 1.57(6) . ?
C11D_7 H11D_7 0.9500 . ?
C10D_7 H10D_7 0.9500 . ?
C3_8 C4_8 1.420(4) . ?
C3_8 C2_8 1.437(4) . ?
C3_8 H3_8 0.9500 . ?
C2_8 C1_8 1.363(5) . ?
C2_8 H2_8 0.9500 . ?
C1_8 S1_8 1.699(4) . ?
C1_8 H1_8 0.9500 . ?
S1_8 C4_8 1.724(3) . ?
C4_8 C5_8 1.447(4) . ?
C5_8 C6_8 1.368(4) . ?
C5_8 S2_8 1.739(3) . ?
S2_8 C8_8 1.728(3) . ?
C6_8 C7_8 1.414(4) . ?
C6_8 H6_8 0.9500 . ?
C7_8 C8_8 1.379(4) . ?
C7_8 H7_8 0.9500 . ?
C8_8 C9B_8 1.454(4) . ?
C8_8 C9A_8 1.454(4) . ?
C9A_8 C10A_8 1.459(12) . ?
C9A_8 S3A_8 1.679(4) . ?
S3A_8 C12A_8 1.714(8) . ?
C12A_8 C11A_8 1.367(9) . ?
C12A_8 H12A_8 0.9500 . ?
C11A_8 C10A_8 1.373(14) . ?
C11A_8 H11A_8 0.9500 . ?
C10A_8 H10A_8 0.9500 . ?
C9B_8 C10B_8 1.487(16) . ?
C9B_8 S3B_8 1.613(7) . ?
S3B_8 C12B_8 1.737(14) . ?
C12B_8 C11B_8 1.372(14) . ?
C12B_8 H12B_8 0.9500 . ?
C11B_8 C10B_8 1.354(19) . ?
C11B_8 H11B_8 0.9500 . ?
C10B_8 H10B_8 0.9500 . ?
C4A_9 C5_9 1.447(4) . ?
C4A_9 C3A_9 1.467(13) . ?
C4A_9 S1A_9 1.651(3) . ?
C3A_9 C2A_9 1.430(14) . ?
C3A_9 H3A_9 0.9500 . ?
C2A_9 C1A_9 1.383(10) . ?
C2A_9 H2A_9 0.9500 . ?
C1A_9 S1A_9 1.647(8) . ?
C1A_9 H1A_9 0.9500 . ?
C4B_9 C5_9 1.447(4) . ?
C4B_9 C3B_9 1.492(18) . ?
C4B_9 S1B_9 1.627(8) . ?
C3B_9 C2B_9 1.42(2) . ?
C3B_9 H3B_9 0.9500 . ?
C2B_9 C1B_9 1.360(16) . ?
C2B_9 H2B_9 0.9500 . ?
C1B_9 S1B_9 1.676(16) . ?
C1B_9 H1B_9 0.9500 . ?
C5_9 C6_9 1.376(4) . ?
C5_9 S2_9 1.734(3) . ?
S2_9 C8_9 1.735(3) . ?
C6_9 C7_9 1.409(4) . ?
C6_9 H6_9 0.9500 . ?
C7_9 C8_9 1.371(4) . ?
C7_9 H7_9 0.9500 . ?
C8_9 C9_9 1.446(4) . ?
C9_9 C10_9 1.408(4) . ?
C9_9 S3_9 1.720(3) . ?
S3_9 C12_9 1.701(4) . ?
C12_9 C11_9 1.359(5) . ?
C12_9 H12_9 0.9500 . ?
C11_9 C10_9 1.427(4) . ?
C11_9 H11_9 0.9500 . ?
C10_9 H10_9 0.9500 . ?
C3A_10 C2A_10 1.416(6) . ?
C3A_10 C4A_10 1.427(6) . ?
C3A_10 H3A_10 0.9500 . ?
C2A_10 C1A_10 1.358(6) . ?
C2A_10 H2A_10 0.9500 . ?
C1A_10 S1A_10 1.709(5) . ?
C1A_10 H1A_10 0.9500 . ?
S1A_10 C4A_10 1.731(4) . ?
C4A_10 C5A_10 1.446(5) . ?
C5A_10 C6A_10 1.373(5) . ?
C5A_10 S2A_10 1.730(4) . ?
S2A_10 C8A_10 1.735(4) . ?
C6A_10 C7A_10 1.414(5) . ?
C6A_10 H6A_10 0.9500 . ?
C7A_10 C8A_10 1.376(5) . ?
C7A_10 H7A_10 0.9500 . ?
C8A_10 C9A_10 1.435(6) . ?
C9A_10 C10A_10 1.415(9) . ?
C9A_10 S3A_10 1.712(4) . ?
S3A_10 C12A_10 1.702(7) . ?
C12A_10 C11A_10 1.366(8) . ?
C12A_10 H12A_10 0.9500 . ?
C11A_10 C10A_10 1.449(11) . ?
C11A_10 H11A_10 0.9500 . ?
C10A_10 H10A_10 0.9500 . ?
C9B_10 C10B_10 1.409(16) . ?
C9B_10 S3B_10 1.647(13) . ?
S3B_10 C12B_10 1.718(18) . ?
C12B_10 C11B_10 1.379(18) . ?
C12B_10 H12B_10 0.9500 . ?
C11B_10 C10B_10 1.467(19) . ?
C11B_10 H11B_10 0.9500 . ?
C10B_10 H10B_10 0.9500 . ?
C3C_10 C4C_10 1.423(17) . ?
C3C_10 C2C_10 1.439(18) . ?
C3C_10 H3C_10 0.9500 . ?
C2C_10 C1C_10 1.356(18) . ?
C2C_10 H2C_10 0.9500 . ?
C1C_10 S1C_10 1.694(18) . ?
C1C_10 H1C_10 0.9500 . ?
S1C_10 C4C_10 1.733(17) . ?
C4C_10 C5C_10 1.449(14) . ?
C5C_10 C6C_10 1.389(16) . ?
C5C_10 S2C_10 1.725(16) . ?
S2C_10 C8C_10 1.719(15) . ?
C6C_10 C7C_10 1.411(17) . ?
C6C_10 H6C_10 0.9500 . ?
C7C_10 C8C_10 1.382(16) . ?
C7C_10 H7C_10 0.9500 . ?
C8C_10 C9C_10 1.444(14) . ?
C9C_10 C10C_10 1.421(17) . ?
C9C_10 S3C_10 1.678(14) . ?
S3C_10 C12C_10 1.708(18) . ?
C12C_10 C11C_10 1.370(19) . ?
C12C_10 H12C_10 0.9500 . ?
C11C_10 C10C_10 1.449(19) . ?
C11C_10 H11C_10 0.9500 . ?
C10C_10 H10C_10 0.9500 . ?
C3_11 C4_11 1.422(4) . ?
C3_11 C2_11 1.470(5) . ?
C3_11 H3_11 0.9500 . ?
C2_11 C1_11 1.373(5) . ?
C2_11 H2_11 0.9500 . ?
C1_11 S1_11 1.704(5) . ?
C1_11 H1_11 0.9500 . ?
S1_11 C4_11 1.727(4) . ?
C4_11 C5_11 1.450(4) . ?
C5_11 C6_11 1.370(4) . ?
C5_11 S2_11 1.734(4) . ?
S2_11 C8_11 1.738(4) . ?
C6_11 C7_11 1.423(4) . ?
C6_11 H6_11 0.9500 . ?
C7_11 C8_11 1.388(4) . ?
C7_11 H7_11 0.9500 . ?
C8_11 C9_11 1.440(4) . ?
C9_11 C10_11 1.397(5) . ?
C9_11 S3_11 1.727(4) . ?
S3_11 C12_11 1.708(5) . ?
C12_11 C11_11 1.361(5) . ?
C12_11 H12_11 0.9500 . ?
C11_11 C10_11 1.411(5) . ?
C11_11 H11_11 0.9500 . ?
C10_11 H10_11 0.9500 . ?
 
loop_
 _geom_angle_atom_site_label_1
 _geom_angle_atom_site_label_2
 _geom_angle_atom_site_label_3
 _geom_angle
 _geom_angle_site_symmetry_1
 _geom_angle_site_symmetry_3
 _geom_angle_publ_flag
C4B_1 C3B_1 C2B_1 107.6(4) . . ?
C4B_1 C3B_1 H3B_1 126.2 . . ?
C2B_1 C3B_1 H3B_1 126.2 . . ?
C1B_1 C2B_1 C3B_1 115.0(5) . . ?
C1B_1 C2B_1 H2B_1 122.5 . . ?
C3B_1 C2B_1 H2B_1 122.5 . . ?
C2B_1 C1B_1 S1B_1 111.6(3) . . ?
C2B_1 C1B_1 H1B_1 124.2 . . ?
S1B_1 C1B_1 H1B_1 124.2 . . ?
C1B_1 S1B_1 C4B_1 92.80(19) . . ?
C3B_1 C4B_1 C5B_1 126.0(3) . . ?
C3B_1 C4B_1 S1B_1 113.0(3) . . ?
C5B_1 C4B_1 S1B_1 120.9(2) . . ?
C6B_1 C5B_1 C4B_1 128.4(3) . . ?
C6B_1 C5B_1 S2B_1 110.6(3) . . ?
C4B_1 C5B_1 S2B_1 121.0(2) . . ?
C8B_1 S2B_1 C5B_1 92.06(18) . . ?
C5B_1 C6B_1 C7B_1 113.3(4) . . ?
C5B_1 C6B_1 H6B_1 123.3 . . ?
C7B_1 C6B_1 H6B_1 123.3 . . ?
C8B_1 C7B_1 C6B_1 113.1(3) . . ?
C8B_1 C7B_1 H7B_1 123.5 . . ?
C6B_1 C7B_1 H7B_1 123.5 . . ?
C7B_1 C8B_1 C9B_1 127.7(4) . . ?
C7B_1 C8B_1 S2B_1 110.9(3) . . ?
C9B_1 C8B_1 S2B_1 121.4(3) . . ?
C8B_1 C9B_1 C10B_1 129.9(5) . . ?
C8B_1 C9B_1 S3B_1 122.3(3) . . ?
C10B_1 C9B_1 S3B_1 107.8(4) . . ?
C9B_1 S3B_1 C12B_1 92.9(3) . . ?
C11B_1 C12B_1 S3B_1 110.9(5) . . ?
C11B_1 C12B_1 H12B_1 124.6 . . ?
S3B_1 C12B_1 H12B_1 124.6 . . ?
C10B_1 C11B_1 C12B_1 118.5(8) . . ?
C10B_1 C11B_1 H11B_1 120.7 . . ?
C12B_1 C11B_1 H11B_1 120.7 . . ?
C11B_1 C10B_1 C9B_1 109.9(7) . . ?
C11B_1 C10B_1 H10B_1 125.1 . . ?
C9B_1 C10B_1 H10B_1 125.1 . . ?
C4A_1 C3A_1 C2A_1 107.2(11) . . ?
C4A_1 C3A_1 H3A_1 126.4 . . ?
C2A_1 C3A_1 H3A_1 126.4 . . ?
C1A_1 C2A_1 C3A_1 114.3(12) . . ?
C1A_1 C2A_1 H2A_1 122.8 . . ?
C3A_1 C2A_1 H2A_1 122.8 . . ?
C2A_1 C1A_1 S1A_1 111.3(8) . . ?
C2A_1 C1A_1 H1A_1 124.3 . . ?
S1A_1 C1A_1 H1A_1 124.3 . . ?
C1A_1 S1A_1 C4A_1 94.7(5) . . ?
C3A_1 C4A_1 C5A_1 125.6(9) . . ?
C3A_1 C4A_1 S1A_1 112.0(8) . . ?
C5A_1 C4A_1 S1A_1 122.3(7) . . ?
C8A_1 S2A_1 C5A_1 92.1(6) . . ?
C6A_1 C5A_1 C4A_1 126.1(12) . . ?
C6A_1 C5A_1 S2A_1 111.2(9) . . ?
C4A_1 C5A_1 S2A_1 122.5(10) . . ?
C5A_1 C6A_1 C7A_1 112.2(11) . . ?
C5A_1 C6A_1 H6A_1 123.9 . . ?
C7A_1 C6A_1 H6A_1 123.9 . . ?
C8A_1 C7A_1 C6A_1 113.8(11) . . ?
C8A_1 C7A_1 H7A_1 123.1 . . ?
C6A_1 C7A_1 H7A_1 123.1 . . ?
C7A_1 C8A_1 C9A_1 125.6(12) . . ?
C7A_1 C8A_1 S2A_1 110.6(9) . . ?
C9A_1 C8A_1 S2A_1 123.8(10) . . ?
C8A_1 C9A_1 C10A_1 124.5(13) . . ?
C8A_1 C9A_1 S3A_1 126.8(11) . . ?
C10A_1 C9A_1 S3A_1 108.7(9) . . ?
C9A_1 S3A_1 C12A_1 93.7(8) . . ?
C11A_1 C12A_1 S3A_1 109.8(13) . . ?
C11A_1 C12A_1 H12A_1 125.1 . . ?
S3A_1 C12A_1 H12A_1 125.1 . . ?
C10A_1 C11A_1 C12A_1 119.6(19) . . ?
C10A_1 C11A_1 H11A_1 120.2 . . ?
C12A_1 C11A_1 H11A_1 120.2 . . ?
C11A_1 C10A_1 C9A_1 107.2(14) . . ?
C11A_1 C10A_1 H10A_1 126.4 . . ?
C9A_1 C10A_1 H10A_1 126.4 . . ?
C10C_1 C9C_1 S3C_1 110.5(7) . . ?
C9C_1 S3C_1 C12C_1 94.4(7) . . ?
C11C_1 C12C_1 S3C_1 108.0(12) . . ?
C11C_1 C12C_1 H12C_1 126.0 . . ?
S3C_1 C12C_1 H12C_1 126.0 . . ?
C10C_1 C11C_1 C12C_1 120.0(16) . . ?
C10C_1 C11C_1 H11C_1 120.0 . . ?
C12C_1 C11C_1 H11C_1 120.0 . . ?
C11C_1 C10C_1 C9C_1 105.6(12) . . ?
C11C_1 C10C_1 H10C_1 127.2 . . ?
C9C_1 C10C_1 H10C_1 127.2 . . ?
C4A_2 C3A_2 C2A_2 107.6(3) . . ?
C4A_2 C3A_2 H3A_2 126.2 . . ?
C2A_2 C3A_2 H3A_2 126.2 . . ?
C1A_2 C2A_2 C3A_2 114.4(3) . . ?
C1A_2 C2A_2 H2A_2 122.8 . . ?
C3A_2 C2A_2 H2A_2 122.8 . . ?
C2A_2 C1A_2 S1A_2 112.8(3) . . ?
C2A_2 C1A_2 H1A_2 123.6 . . ?
S1A_2 C1A_2 H1A_2 123.6 . . ?
C1A_2 S1A_2 C4A_2 92.87(18) . . ?
C5A_2 C4A_2 C3A_2 126.4(3) . . ?
C5A_2 C4A_2 S1A_2 121.2(3) . . ?
C3A_2 C4A_2 S1A_2 112.4(2) . . ?
C6A_2 C5A_2 C4A_2 127.9(3) . . ?
C6A_2 C5A_2 S2A_2 110.3(3) . . ?
C4A_2 C5A_2 S2A_2 121.7(3) . . ?
C5A_2 S2A_2 C8A_2 92.50(17) . . ?
C5A_2 C6A_2 C7A_2 113.6(3) . . ?
C5A_2 C6A_2 H6A_2 123.2 . . ?
C7A_2 C6A_2 H6A_2 123.2 . . ?
C8A_2 C7A_2 C6A_2 113.3(3) . . ?
C8A_2 C7A_2 H7A_2 123.4 . . ?
C6A_2 C7A_2 H7A_2 123.4 . . ?
C7A_2 C8A_2 C9A_2 128.7(3) . . ?
C7A_2 C8A_2 S2A_2 110.4(3) . . ?
C9A_2 C8A_2 S2A_2 120.9(2) . . ?
C10A_2 C9A_2 C8A_2 127.3(3) . . ?
C10A_2 C9A_2 S3A_2 111.7(2) . . ?
C8A_2 C9A_2 S3A_2 120.9(2) . . ?
C12A_2 S3A_2 C9A_2 91.88(16) . . ?
C11A_2 C12A_2 S3A_2 112.3(3) . . ?
C11A_2 C12A_2 H12A_2 123.9 . . ?
S3A_2 C12A_2 H12A_2 123.9 . . ?
C12A_2 C11A_2 C10A_2 113.9(3) . . ?
C12A_2 C11A_2 H11A_2 123.0 . . ?
C10A_2 C11A_2 H11A_2 123.0 . . ?
C9A_2 C10A_2 C11A_2 110.2(3) . . ?
C9A_2 C10A_2 H10A_2 124.9 . . ?
C11A_2 C10A_2 H10A_2 124.9 . . ?
C2B_2 C3B_2 C4B_2 106.1(10) . . ?
C2B_2 C3B_2 H3B_2 126.9 . . ?
C4B_2 C3B_2 H3B_2 126.9 . . ?
C1B_2 C2B_2 C3B_2 115.0(11) . . ?
C1B_2 C2B_2 H2B_2 122.5 . . ?
C3B_2 C2B_2 H2B_2 122.5 . . ?
C2B_2 C1B_2 S1B_2 111.0(9) . . ?
C2B_2 C1B_2 H1B_2 124.5 . . ?
S1B_2 C1B_2 H1B_2 124.5 . . ?
C4B_2 S1B_2 C1B_2 94.3(6) . . ?
C5B_2 C4B_2 C3B_2 121.9(10) . . ?
C5B_2 C4B_2 S1B_2 124.6(8) . . ?
C3B_2 C4B_2 S1B_2 113.4(8) . . ?
C6B_2 C5B_2 C4B_2 124.9(13) . . ?
C6B_2 C5B_2 S2B_2 110.5(10) . . ?
C4B_2 C5B_2 S2B_2 124.5(11) . . ?
C5B_2 S2B_2 C8B_2 91.7(7) . . ?
C5B_2 C6B_2 C7B_2 112.8(12) . . ?
C5B_2 C6B_2 H6B_2 123.6 . . ?
C7B_2 C6B_2 H6B_2 123.6 . . ?
C8B_2 C7B_2 C6B_2 113.2(12) . . ?
C8B_2 C7B_2 H7B_2 123.4 . . ?
C6B_2 C7B_2 H7B_2 123.4 . . ?
C7B_2 C8B_2 C9B_2 129.5(14) . . ?
C7B_2 C8B_2 S2B_2 111.0(8) . . ?
C9B_2 C8B_2 S2B_2 119.5(11) . . ?
C10B_2 C9B_2 C8B_2 125.2(11) . . ?
C10B_2 C9B_2 S3B_2 110.0(9) . . ?
C8B_2 C9B_2 S3B_2 120.0(9) . . ?
C12B_2 S3B_2 C9B_2 91.1(6) . . ?
C11B_2 C12B_2 S3B_2 112.1(8) . . ?
C11B_2 C12B_2 H12B_2 124.0 . . ?
S3B_2 C12B_2 H12B_2 124.0 . . ?
C12B_2 C11B_2 C10B_2 113.6(13) . . ?
C12B_2 C11B_2 H11B_2 123.2 . . ?
C10B_2 C11B_2 H11B_2 123.2 . . ?
C9B_2 C10B_2 C11B_2 108.9(13) . . ?
C9B_2 C10B_2 H10B_2 125.6 . . ?
C11B_2 C10B_2 H10B_2 125.6 . . ?
C4B_3 C3B_3 C2B_3 109.4(4) . . ?
C4B_3 C3B_3 H3B_3 125.3 . . ?
C2B_3 C3B_3 H3B_3 125.3 . . ?
C1B_3 C2B_3 C3B_3 113.8(4) . . ?
C1B_3 C2B_3 H2B_3 123.1 . . ?
C3B_3 C2B_3 H2B_3 123.1 . . ?
C2B_3 C1B_3 S1B_3 112.5(4) . . ?
C2B_3 C1B_3 H1B_3 123.7 . . ?
S1B_3 C1B_3 H1B_3 123.7 . . ?
C1B_3 S1B_3 C4B_3 92.5(3) . . ?
C3B_3 C4B_3 C5B_3 127.7(4) . . ?
C3B_3 C4B_3 S1B_3 111.9(4) . . ?
C5B_3 C4B_3 S1B_3 120.4(3) . . ?
C6B_3 C5B_3 C4B_3 129.4(3) . . ?
C6B_3 C5B_3 S2B_3 111.1(3) . . ?
C4B_3 C5B_3 S2B_3 119.5(3) . . ?
C8B_3 S2B_3 C5B_3 91.71(16) . . ?
C5B_3 C6B_3 C7B_3 113.4(3) . . ?
C5B_3 C6B_3 H6B_3 123.3 . . ?
C7B_3 C6B_3 H6B_3 123.3 . . ?
C8B_3 C7B_3 C6B_3 112.6(3) . . ?
C8B_3 C7B_3 H7B_3 123.7 . . ?
C6B_3 C7B_3 H7B_3 123.7 . . ?
C7B_3 C8B_3 C9B_3 127.1(3) . . ?
C7B_3 C8B_3 S2B_3 111.2(3) . . ?
C9B_3 C8B_3 S2B_3 121.6(3) . . ?
C10B_3 C9B_3 C8B_3 125.4(7) . . ?
C10B_3 C9B_3 S3B_3 112.8(6) . . ?
C8B_3 C9B_3 S3B_3 121.8(3) . . ?
C9B_3 S3B_3 C12B_3 93.4(3) . . ?
C11B_3 C12B_3 S3B_3 112.5(5) . . ?
C11B_3 C12B_3 H12B_3 123.8 . . ?
S3B_3 C12B_3 H12B_3 123.8 . . ?
C12B_3 C11B_3 C10B_3 113.5(7) . . ?
C12B_3 C11B_3 H11B_3 123.2 . . ?
C10B_3 C11B_3 H11B_3 123.2 . . ?
C9B_3 C10B_3 C11B_3 107.8(10) . . ?
C9B_3 C10B_3 H10B_3 126.1 . . ?
C11B_3 C10B_3 H10B_3 126.1 . . ?
C4A_3 C3A_3 C2A_3 109.6(11) . . ?
C4A_3 C3A_3 H3A_3 125.2 . . ?
C2A_3 C3A_3 H3A_3 125.2 . . ?
C1A_3 C2A_3 C3A_3 113.4(13) . . ?
C1A_3 C2A_3 H2A_3 123.3 . . ?
C3A_3 C2A_3 H2A_3 123.3 . . ?
C2A_3 C1A_3 S1A_3 112.5(13) . . ?
C2A_3 C1A_3 H1A_3 123.7 . . ?
S1A_3 C1A_3 H1A_3 123.7 . . ?
C1A_3 S1A_3 C4A_3 93.1(8) . . ?
C3A_3 C4A_3 C5A_3 129.7(14) . . ?
C3A_3 C4A_3 S1A_3 110.6(9) . . ?
C5A_3 C4A_3 S1A_3 119.6(13) . . ?
C6A_3 C5A_3 C4A_3 127.1(13) . . ?
C6A_3 C5A_3 S2A_3 109.9(9) . . ?
C4A_3 C5A_3 S2A_3 123.0(11) . . ?
C8A_3 S2A_3 C5A_3 92.2(7) . . ?
C5A_3 C6A_3 C7A_3 114.3(12) . . ?
C5A_3 C6A_3 H6A_3 122.9 . . ?
C7A_3 C6A_3 H6A_3 122.9 . . ?
C8A_3 C7A_3 C6A_3 111.5(11) . . ?
C8A_3 C7A_3 H7A_3 124.2 . . ?
C6A_3 C7A_3 H7A_3 124.2 . . ?
C7A_3 C8A_3 C9A_3 124.4(13) . . ?
C7A_3 C8A_3 S2A_3 111.8(9) . . ?
C9A_3 C8A_3 S2A_3 123.7(11) . . ?
C8A_3 C9A_3 C10A_3 123.7(15) . . ?
C8A_3 C9A_3 S3A_3 123.0(13) . . ?
C10A_3 C9A_3 S3A_3 113.1(9) . . ?
C9A_3 S3A_3 C12A_3 94.6(8) . . ?
C11A_3 C12A_3 S3A_3 111.6(12) . . ?
C11A_3 C12A_3 H12A_3 124.2 . . ?
S3A_3 C12A_3 H12A_3 124.2 . . ?
C12A_3 C11A_3 C10A_3 114.2(13) . . ?
C12A_3 C11A_3 H11A_3 122.9 . . ?
C10A_3 C11A_3 H11A_3 122.9 . . ?
C11A_3 C10A_3 C9A_3 106.4(14) . . ?
C11A_3 C10A_3 H10A_3 126.8 . . ?
C9A_3 C10A_3 H10A_3 126.8 . . ?
C10C_3 C9C_3 S3C_3 113.5(9) . . ?
C9C_3 S3C_3 C12C_3 95.4(7) . . ?
C11C_3 C12C_3 S3C_3 110.2(12) . . ?
C11C_3 C12C_3 H12C_3 124.9 . . ?
S3C_3 C12C_3 H12C_3 124.9 . . ?
C12C_3 C11C_3 C10C_3 114.6(14) . . ?
C12C_3 C11C_3 H11C_3 122.7 . . ?
C10C_3 C11C_3 H11C_3 122.7 . . ?
C11C_3 C10C_3 C9C_3 106.1(14) . . ?
C11C_3 C10C_3 H10C_3 127.0 . . ?
C9C_3 C10C_3 H10C_3 127.0 . . ?
C4_4 C3_4 C2_4 107.1(3) . . ?
C4_4 C3_4 H3_4 126.4 . . ?
C2_4 C3_4 H3_4 126.4 . . ?
C1_4 C2_4 C3_4 114.7(3) . . ?
C1_4 C2_4 H2_4 122.7 . . ?
C3_4 C2_4 H2_4 122.7 . . ?
C2_4 C1_4 S1_4 112.9(3) . . ?
C2_4 C1_4 H1_4 123.5 . . ?
S1_4 C1_4 H1_4 123.5 . . ?
C1_4 S1_4 C4_4 92.75(16) . . ?
C5_4 C4_4 C3_4 126.5(3) . . ?
C5_4 C4_4 S1_4 121.0(2) . . ?
C3_4 C4_4 S1_4 112.5(2) . . ?
C6_4 C5_4 C4_4 128.7(3) . . ?
C6_4 C5_4 S2_4 111.0(2) . . ?
C4_4 C5_4 S2_4 120.2(2) . . ?
C8_4 S2_4 C5_4 91.88(14) . . ?
C5_4 C6_4 C7_4 112.8(3) . . ?
C5_4 C6_4 H6_4 123.6 . . ?
C7_4 C6_4 H6_4 123.6 . . ?
C8_4 C7_4 C6_4 113.4(3) . . ?
C8_4 C7_4 H7_4 123.3 . . ?
C6_4 C7_4 H7_4 123.3 . . ?
C7_4 C8_4 C9_4 129.0(3) . . ?
C7_4 C8_4 S2_4 110.9(2) . . ?
C9_4 C8_4 S2_4 120.1(2) . . ?
C10_4 C9_4 C8_4 127.1(3) . . ?
C10_4 C9_4 S3_4 111.9(2) . . ?
C8_4 C9_4 S3_4 121.0(2) . . ?
C12_4 S3_4 C9_4 92.06(15) . . ?
C11_4 C12_4 S3_4 112.4(2) . . ?
C11_4 C12_4 H12_4 123.8 . . ?
S3_4 C12_4 H12_4 123.8 . . ?
C12_4 C11_4 C10_4 113.4(3) . . ?
C12_4 C11_4 H11_4 123.3 . . ?
C10_4 C11_4 H11_4 123.3 . . ?
C9_4 C10_4 C11_4 110.3(3) . . ?
C9_4 C10_4 H10_4 124.9 . . ?
C11_4 C10_4 H10_4 124.9 . . ?
C4_5 C3_5 C2_5 111.4(3) . . ?
C4_5 C3_5 H3_5 124.3 . . ?
C2_5 C3_5 H3_5 124.3 . . ?
C1_5 C2_5 C3_5 112.9(3) . . ?
C1_5 C2_5 H2_5 123.5 . . ?
C3_5 C2_5 H2_5 123.5 . . ?
C2_5 C1_5 S1_5 112.8(3) . . ?
C2_5 C1_5 H1_5 123.6 . . ?
S1_5 C1_5 H1_5 123.6 . . ?
C1_5 S1_5 C4_5 92.48(16) . . ?
C3_5 C4_5 C5_5 128.5(3) . . ?
C3_5 C4_5 S1_5 110.4(2) . . ?
C5_5 C4_5 S1_5 121.0(2) . . ?
C6_5 C5_5 C4_5 129.0(3) . . ?
C6_5 C5_5 S2_5 111.1(2) . . ?
C4_5 C5_5 S2_5 119.9(2) . . ?
C5_5 S2_5 C8_5 91.84(15) . . ?
C5_5 C6_5 C7_5 113.0(3) . . ?
C5_5 C6_5 H6_5 123.5 . . ?
C7_5 C6_5 H6_5 123.5 . . ?
C8_5 C7_5 C6_5 113.3(3) . . ?
C8_5 C7_5 H7_5 123.3 . . ?
C6_5 C7_5 H7_5 123.3 . . ?
C7_5 C8_5 C9B_5 128.2(3) . . ?
C7_5 C8_5 C9A_5 128.2(3) . . ?
C7_5 C8_5 S2_5 110.8(2) . . ?
C9B_5 C8_5 S2_5 121.0(2) . . ?
C9A_5 C8_5 S2_5 121.0(2) . . ?
C8_5 C9A_5 C10A_5 130.0(5) . . ?
C8_5 C9A_5 S3A_5 121.7(2) . . ?
C10A_5 C9A_5 S3A_5 108.3(4) . . ?
C9A_5 S3A_5 C12A_5 92.8(2) . . ?
C11A_5 C12A_5 S3A_5 110.7(5) . . ?
C11A_5 C12A_5 H12A_5 124.6 . . ?
S3A_5 C12A_5 H12A_5 124.6 . . ?
C10A_5 C11A_5 C12A_5 113.6(7) . . ?
C10A_5 C11A_5 H11A_5 123.2 . . ?
C12A_5 C11A_5 H11A_5 123.2 . . ?
C11A_5 C10A_5 C9A_5 114.5(7) . . ?
C11A_5 C10A_5 H10A_5 122.7 . . ?
C9A_5 C10A_5 H10A_5 122.7 . . ?
C8_5 C9B_5 C10B_5 126.2(8) . . ?
C8_5 C9B_5 S3B_5 123.3(3) . . ?
C10B_5 C9B_5 S3B_5 110.4(7) . . ?
C9B_5 S3B_5 C12B_5 91.9(6) . . ?
C11B_5 C12B_5 S3B_5 110.8(11) . . ?
C11B_5 C12B_5 H12B_5 124.6 . . ?
S3B_5 C12B_5 H12B_5 124.6 . . ?
C10B_5 C11B_5 C12B_5 113.6(13) . . ?
C10B_5 C11B_5 H11B_5 123.2 . . ?
C12B_5 C11B_5 H11B_5 123.2 . . ?
C11B_5 C10B_5 C9B_5 113.1(12) . . ?
C11B_5 C10B_5 H10B_5 123.4 . . ?
C9B_5 C10B_5 H10B_5 123.4 . . ?
C4_6 C3_6 C2_6 108.8(3) . . ?
C4_6 C3_6 H3_6 125.6 . . ?
C2_6 C3_6 H3_6 125.6 . . ?
C1_6 C2_6 C3_6 114.3(3) . . ?
C1_6 C2_6 H2_6 122.8 . . ?
C3_6 C2_6 H2_6 122.8 . . ?
C2_6 C1_6 S1_6 112.5(3) . . ?
C2_6 C1_6 H1_6 123.8 . . ?
S1_6 C1_6 H1_6 123.8 . . ?
C1_6 S1_6 C4_6 92.58(17) . . ?
C3_6 C4_6 C5_6 127.2(3) . . ?
C3_6 C4_6 S1_6 111.8(2) . . ?
C5_6 C4_6 S1_6 121.0(2) . . ?
C6_6 C5_6 C4_6 128.8(3) . . ?
C6_6 C5_6 S2_6 111.3(2) . . ?
C4_6 C5_6 S2_6 119.9(2) . . ?
C5_6 S2_6 C8_6 92.12(15) . . ?
C5_6 C6_6 C7_6 112.5(3) . . ?
C5_6 C6_6 H6_6 123.8 . . ?
C7_6 C6_6 H6_6 123.8 . . ?
C8_6 C7_6 C6_6 113.8(3) . . ?
C8_6 C7_6 H7_6 123.1 . . ?
C6_6 C7_6 H7_6 123.1 . . ?
C7_6 C8_6 C9_6 129.6(3) . . ?
C7_6 C8_6 S2_6 110.3(2) . . ?
C9_6 C8_6 S2_6 120.1(2) . . ?
C10_6 C9_6 C8_6 126.8(3) . . ?
C10_6 C9_6 S3_6 112.7(2) . . ?
C8_6 C9_6 S3_6 120.4(2) . . ?
C12_6 S3_6 C9_6 92.08(16) . . ?
C11_6 C12_6 S3_6 112.3(3) . . ?
C11_6 C12_6 H12_6 123.9 . . ?
S3_6 C12_6 H12_6 123.9 . . ?
C12_6 C11_6 C10_6 114.8(3) . . ?
C12_6 C11_6 H11_6 122.6 . . ?
C10_6 C11_6 H11_6 122.6 . . ?
C9_6 C10_6 C11_6 108.2(3) . . ?
C9_6 C10_6 H10_6 125.9 . . ?
C11_6 C10_6 H10_6 125.9 . . ?
C6B_7 C5B_7 C4B_7 128.4(4) . . ?
C6B_7 C5B_7 S2B_7 110.8(3) . . ?
C4B_7 C5B_7 S2B_7 120.8(3) . . ?
C5B_7 S2B_7 C8B_7 92.05(18) . . ?
C5B_7 C6B_7 C7B_7 112.5(3) . . ?
C5B_7 C6B_7 H6B_7 123.8 . . ?
C7B_7 C6B_7 H6B_7 123.8 . . ?
C8B_7 C7B_7 C6B_7 114.0(3) . . ?
C8B_7 C7B_7 H7B_7 123.0 . . ?
C6B_7 C7B_7 H7B_7 123.0 . . ?
C7B_7 C8B_7 C9B_7 127.9(3) . . ?
C7B_7 C8B_7 S2B_7 110.7(3) . . ?
C9B_7 C8B_7 S2B_7 121.4(3) . . ?
C8B_7 C9B_7 C10B_7 119.6(4) . . ?
C8B_7 C9B_7 S3B_7 125.9(4) . . ?
C10B_7 C9B_7 S3B_7 114.5(4) . . ?
C9B_7 S3B_7 C12B_7 94.6(3) . . ?
C11B_7 C12B_7 S3B_7 110.7(5) . . ?
C11B_7 C12B_7 H12B_7 124.7 . . ?
S3B_7 C12B_7 H12B_7 124.7 . . ?
C12B_7 C11B_7 C10B_7 116.7(6) . . ?
C12B_7 C11B_7 H11B_7 121.7 . . ?
C10B_7 C11B_7 H11B_7 121.7 . . ?
C11B_7 C10B_7 C9B_7 103.5(6) . . ?
C11B_7 C10B_7 H10B_7 128.2 . . ?
C9B_7 C10B_7 H10B_7 128.2 . . ?
C4B_7 C3B_7 C2B_7 111.2(5) . . ?
C4B_7 C3B_7 H3B_7 124.4 . . ?
C2B_7 C3B_7 H3B_7 124.4 . . ?
C1B_7 C2B_7 C3B_7 113.0(5) . . ?
C1B_7 C2B_7 H2B_7 123.5 . . ?
C3B_7 C2B_7 H2B_7 123.5 . . ?
C2B_7 C1B_7 S1B_7 111.9(4) . . ?
C2B_7 C1B_7 H1B_7 124.0 . . ?
S1B_7 C1B_7 H1B_7 124.0 . . ?
C1B_7 S1B_7 C4B_7 92.7(2) . . ?
C3B_7 C4B_7 C5B_7 126.1(4) . . ?
C3B_7 C4B_7 S1B_7 111.1(3) . . ?
C5B_7 C4B_7 S1B_7 122.6(4) . . ?
C2C_7 C3C_7 C4C_7 100(3) . . ?
C2C_7 C3C_7 H3C_7 129.9 . . ?
C4C_7 C3C_7 H3C_7 129.9 . . ?
C1C_7 C2C_7 C3C_7 125(4) . . ?
C1C_7 C2C_7 S1C_7 45(2) . . ?
C3C_7 C2C_7 S1C_7 81(2) . . ?
C1C_7 C2C_7 H2C_7 117.4 . . ?
C3C_7 C2C_7 H2C_7 117.4 . . ?
S1C_7 C2C_7 H2C_7 157.8 . . ?
C2C_7 C1C_7 S1C_7 100(4) . . ?
C2C_7 C1C_7 H1C_7 130.1 . . ?
S1C_7 C1C_7 H1C_7 130.1 . . ?
C4C_7 S1C_7 C1C_7 98(2) . . ?
C4C_7 S1C_7 C2C_7 64.0(12) . . ?
C1C_7 S1C_7 C2C_7 34.8(15) . . ?
S1C_7 C4C_7 C3C_7 113.8(19) . . ?
C4A_7 C3A_7 C2A_7 110.4(11) . . ?
C4A_7 C3A_7 H3A_7 124.8 . . ?
C2A_7 C3A_7 H3A_7 124.8 . . ?
C1A_7 C2A_7 C3A_7 113.1(12) . . ?
C1A_7 C2A_7 H2A_7 123.4 . . ?
C3A_7 C2A_7 H2A_7 123.4 . . ?
C2A_7 C1A_7 S1A_7 111.7(11) . . ?
C2A_7 C1A_7 H1A_7 124.2 . . ?
S1A_7 C1A_7 H1A_7 124.2 . . ?
C1A_7 S1A_7 C4A_7 93.3(7) . . ?
C3A_7 C4A_7 C5A_7 124.9(14) . . ?
C3A_7 C4A_7 S1A_7 110.9(10) . . ?
C5A_7 C4A_7 S1A_7 123.7(13) . . ?
C6A_7 C5A_7 C4A_7 125.0(13) . . ?
C6A_7 C5A_7 S2A_7 111.2(9) . . ?
C4A_7 C5A_7 S2A_7 123.8(11) . . ?
C8A_7 S2A_7 C5A_7 91.6(7) . . ?
C5A_7 C6A_7 C7A_7 112.2(11) . . ?
C5A_7 C6A_7 H6A_7 123.9 . . ?
C7A_7 C6A_7 H6A_7 123.9 . . ?
C8A_7 C7A_7 C6A_7 113.7(12) . . ?
C8A_7 C7A_7 H7A_7 123.1 . . ?
C6A_7 C7A_7 H7A_7 123.1 . . ?
C7A_7 C8A_7 C9A_7 125.4(13) . . ?
C7A_7 C8A_7 S2A_7 111.3(9) . . ?
C9A_7 C8A_7 S2A_7 123.2(11) . . ?
C8A_7 C9A_7 C10A_7 117.6(14) . . ?
C8A_7 C9A_7 S3A_7 128.3(12) . . ?
C10A_7 C9A_7 S3A_7 113.5(9) . . ?
C9A_7 S3A_7 C12A_7 95.9(8) . . ?
C11A_7 C12A_7 S3A_7 110.7(11) . . ?
C11A_7 C12A_7 H12A_7 124.6 . . ?
S3A_7 C12A_7 H12A_7 124.7 . . ?
C12A_7 C11A_7 C10A_7 117.0(12) . . ?
C12A_7 C11A_7 H11A_7 121.5 . . ?
C10A_7 C11A_7 H11A_7 121.5 . . ?
C11A_7 C10A_7 C9A_7 102.8(11) . . ?
C11A_7 C10A_7 H10A_7 128.6 . . ?
C9A_7 C10A_7 H10A_7 128.6 . . ?
C10C_7 C9C_7 S3C_7 113.0(6) . . ?
C9C_7 S3C_7 C12C_7 96.3(5) . . ?
C11C_7 C12C_7 S3C_7 111.7(8) . . ?
C11C_7 C12C_7 H12C_7 124.1 . . ?
S3C_7 C12C_7 H12C_7 124.1 . . ?
C12C_7 C11C_7 C10C_7 115.4(10) . . ?
C12C_7 C11C_7 H11C_7 122.3 . . ?
C10C_7 C11C_7 H11C_7 122.3 . . ?
C11C_7 C10C_7 C9C_7 102.9(9) . . ?
C11C_7 C10C_7 H10C_7 128.6 . . ?
C9C_7 C10C_7 H10C_7 128.6 . . ?
C10D_7 C9D_7 S3D_7 113.8(19) . . ?
C12D_7 S3D_7 C9D_7 92.7(16) . . ?
C11D_7 C12D_7 S3D_7 115.1(17) . . ?
C11D_7 C12D_7 H12D_7 122.5 . . ?
S3D_7 C12D_7 H12D_7 122.5 . . ?
C12D_7 C11D_7 C10D_7 111.7(19) . . ?
C12D_7 C11D_7 H11D_7 124.1 . . ?
C10D_7 C11D_7 H11D_7 124.1 . . ?
C9D_7 C10D_7 C11D_7 106.5(17) . . ?
C9D_7 C10D_7 H10D_7 126.7 . . ?
C11D_7 C10D_7 H10D_7 126.7 . . ?
C4_8 C3_8 C2_8 109.3(3) . . ?
C4_8 C3_8 H3_8 125.3 . . ?
C2_8 C3_8 H3_8 125.3 . . ?
C1_8 C2_8 C3_8 114.4(3) . . ?
C1_8 C2_8 H2_8 122.8 . . ?
C3_8 C2_8 H2_8 122.8 . . ?
C2_8 C1_8 S1_8 112.0(3) . . ?
C2_8 C1_8 H1_8 124.0 . . ?
S1_8 C1_8 H1_8 124.0 . . ?
C1_8 S1_8 C4_8 92.44(17) . . ?
C3_8 C4_8 C5_8 128.0(3) . . ?
C3_8 C4_8 S1_8 111.8(2) . . ?
C5_8 C4_8 S1_8 120.2(2) . . ?
C6_8 C5_8 C4_8 129.0(3) . . ?
C6_8 C5_8 S2_8 110.8(2) . . ?
C4_8 C5_8 S2_8 120.2(2) . . ?
C8_8 S2_8 C5_8 91.91(14) . . ?
C5_8 C6_8 C7_8 113.5(3) . . ?
C5_8 C6_8 H6_8 123.3 . . ?
C7_8 C6_8 H6_8 123.3 . . ?
C8_8 C7_8 C6_8 112.7(3) . . ?
C8_8 C7_8 H7_8 123.6 . . ?
C6_8 C7_8 H7_8 123.6 . . ?
C7_8 C8_8 C9B_8 127.3(3) . . ?
C7_8 C8_8 C9A_8 127.3(3) . . ?
C7_8 C8_8 S2_8 111.1(2) . . ?
C9B_8 C8_8 S2_8 121.6(2) . . ?
C9A_8 C8_8 S2_8 121.6(2) . . ?
C8_8 C9A_8 C10A_8 128.8(5) . . ?
C8_8 C9A_8 S3A_8 121.3(2) . . ?
C10A_8 C9A_8 S3A_8 109.9(5) . . ?
C9A_8 S3A_8 C12A_8 92.6(3) . . ?
C11A_8 C12A_8 S3A_8 112.5(5) . . ?
C11A_8 C12A_8 H12A_8 123.7 . . ?
S3A_8 C12A_8 H12A_8 123.7 . . ?
C12A_8 C11A_8 C10A_8 112.6(7) . . ?
C12A_8 C11A_8 H11A_8 123.7 . . ?
C10A_8 C11A_8 H11A_8 123.7 . . ?
C11A_8 C10A_8 C9A_8 112.2(8) . . ?
C11A_8 C10A_8 H10A_8 123.9 . . ?
C9A_8 C10A_8 H10A_8 123.9 . . ?
C8_8 C9B_8 C10B_8 124.1(8) . . ?
C8_8 C9B_8 S3B_8 124.5(3) . . ?
C10B_8 C9B_8 S3B_8 111.2(7) . . ?
C9B_8 S3B_8 C12B_8 93.0(6) . . ?
C11B_8 C12B_8 S3B_8 111.5(12) . . ?
C11B_8 C12B_8 H12B_8 124.3 . . ?
S3B_8 C12B_8 H12B_8 124.3 . . ?
C10B_8 C11B_8 C12B_8 112.7(14) . . ?
C10B_8 C11B_8 H11B_8 123.7 . . ?
C12B_8 C11B_8 H11B_8 123.7 . . ?
C11B_8 C10B_8 C9B_8 111.4(12) . . ?
C11B_8 C10B_8 H10B_8 124.3 . . ?
C9B_8 C10B_8 H10B_8 124.3 . . ?
C5_9 C4A_9 C3A_9 126.7(6) . . ?
C5_9 C4A_9 S1A_9 122.2(2) . . ?
C3A_9 C4A_9 S1A_9 111.1(5) . . ?
C2A_9 C3A_9 C4A_9 108.4(9) . . ?
C2A_9 C3A_9 H3A_9 125.8 . . ?
C4A_9 C3A_9 H3A_9 125.8 . . ?
C1A_9 C2A_9 C3A_9 113.0(7) . . ?
C1A_9 C2A_9 H2A_9 123.5 . . ?
C3A_9 C2A_9 H2A_9 123.5 . . ?
C2A_9 C1A_9 S1A_9 112.2(4) . . ?
C2A_9 C1A_9 H1A_9 123.9 . . ?
S1A_9 C1A_9 H1A_9 123.9 . . ?
C1A_9 S1A_9 C4A_9 95.3(3) . . ?
C5_9 C4B_9 C3B_9 122.6(9) . . ?
C5_9 C4B_9 S1B_9 126.6(4) . . ?
C3B_9 C4B_9 S1B_9 110.6(7) . . ?
C2B_9 C3B_9 C4B_9 107.9(13) . . ?
C2B_9 C3B_9 H3B_9 126.0 . . ?
C4B_9 C3B_9 H3B_9 126.1 . . ?
C1B_9 C2B_9 C3B_9 114.3(15) . . ?
C1B_9 C2B_9 H2B_9 122.9 . . ?
C3B_9 C2B_9 H2B_9 122.9 . . ?
C2B_9 C1B_9 S1B_9 111.0(12) . . ?
C2B_9 C1B_9 H1B_9 124.5 . . ?
S1B_9 C1B_9 H1B_9 124.5 . . ?
C4B_9 S1B_9 C1B_9 95.9(7) . . ?
C6_9 C5_9 C4A_9 128.3(3) . . ?
C6_9 C5_9 C4B_9 128.3(3) . . ?
C6_9 C5_9 S2_9 110.5(2) . . ?
C4A_9 C5_9 S2_9 121.1(2) . . ?
C4B_9 C5_9 S2_9 121.1(2) . . ?
C5_9 S2_9 C8_9 92.01(14) . . ?
C5_9 C6_9 C7_9 113.4(3) . . ?
C5_9 C6_9 H6_9 123.3 . . ?
C7_9 C6_9 H6_9 123.3 . . ?
C8_9 C7_9 C6_9 113.1(3) . . ?
C8_9 C7_9 H7_9 123.4 . . ?
C6_9 C7_9 H7_9 123.4 . . ?
C7_9 C8_9 C9_9 128.8(3) . . ?
C7_9 C8_9 S2_9 110.9(2) . . ?
C9_9 C8_9 S2_9 120.2(2) . . ?
C10_9 C9_9 C8_9 127.6(3) . . ?
C10_9 C9_9 S3_9 111.3(2) . . ?
C8_9 C9_9 S3_9 121.0(2) . . ?
C12_9 S3_9 C9_9 92.31(16) . . ?
C11_9 C12_9 S3_9 112.2(3) . . ?
C11_9 C12_9 H12_9 123.9 . . ?
S3_9 C12_9 H12_9 123.9 . . ?
C12_9 C11_9 C10_9 113.7(3) . . ?
C12_9 C11_9 H11_9 123.1 . . ?
C10_9 C11_9 H11_9 123.1 . . ?
C9_9 C10_9 C11_9 110.5(3) . . ?
C9_9 C10_9 H10_9 124.8 . . ?
C11_9 C10_9 H10_9 124.8 . . ?
C2A_10 C3A_10 C4A_10 110.1(4) . . ?
C2A_10 C3A_10 H3A_10 125.0 . . ?
C4A_10 C3A_10 H3A_10 125.0 . . ?
C1A_10 C2A_10 C3A_10 115.4(4) . . ?
C1A_10 C2A_10 H2A_10 122.3 . . ?
C3A_10 C2A_10 H2A_10 122.3 . . ?
C2A_10 C1A_10 S1A_10 111.2(3) . . ?
C2A_10 C1A_10 H1A_10 124.4 . . ?
S1A_10 C1A_10 H1A_10 124.4 . . ?
C1A_10 S1A_10 C4A_10 92.7(2) . . ?
C3A_10 C4A_10 C5A_10 129.9(4) . . ?
C3A_10 C4A_10 S1A_10 110.6(3) . . ?
C5A_10 C4A_10 S1A_10 119.5(3) . . ?
C6A_10 C5A_10 C4A_10 129.5(3) . . ?
C6A_10 C5A_10 S2A_10 110.2(3) . . ?
C4A_10 C5A_10 S2A_10 120.3(3) . . ?
C5A_10 S2A_10 C8A_10 92.61(19) . . ?
C5A_10 C6A_10 C7A_10 113.8(3) . . ?
C5A_10 C6A_10 H6A_10 123.1 . . ?
C7A_10 C6A_10 H6A_10 123.1 . . ?
C8A_10 C7A_10 C6A_10 112.9(3) . . ?
C8A_10 C7A_10 H7A_10 123.5 . . ?
C6A_10 C7A_10 H7A_10 123.5 . . ?
C7A_10 C8A_10 C9A_10 127.7(3) . . ?
C7A_10 C8A_10 S2A_10 110.4(3) . . ?
C9A_10 C8A_10 S2A_10 121.9(3) . . ?
C10A_10 C9A_10 C8A_10 127.0(4) . . ?
C10A_10 C9A_10 S3A_10 112.0(4) . . ?
C8A_10 C9A_10 S3A_10 121.0(3) . . ?
C12A_10 S3A_10 C9A_10 93.5(2) . . ?
C11A_10 C12A_10 S3A_10 110.7(5) . . ?
C11A_10 C12A_10 H12A_10 124.7 . . ?
S3A_10 C12A_10 H12A_10 124.7 . . ?
C12A_10 C11A_10 C10A_10 115.1(6) . . ?
C12A_10 C11A_10 H11A_10 122.4 . . ?
C10A_10 C11A_10 H11A_10 122.4 . . ?
C9A_10 C10A_10 C11A_10 108.7(6) . . ?
C9A_10 C10A_10 H10A_10 125.6 . . ?
C11A_10 C10A_10 H10A_10 125.6 . . ?
C10B_10 C9B_10 S3B_10 114.8(8) . . ?
C9B_10 S3B_10 C12B_10 93.8(8) . . ?
C11B_10 C12B_10 S3B_10 108.9(12) . . ?
C11B_10 C12B_10 H12B_10 125.6 . . ?
S3B_10 C12B_10 H12B_10 125.6 . . ?
C12B_10 C11B_10 C10B_10 114.4(13) . . ?
C12B_10 C11B_10 H11B_10 122.8 . . ?
C10B_10 C11B_10 H11B_10 122.8 . . ?
C9B_10 C10B_10 C11B_10 106.6(11) . . ?
C9B_10 C10B_10 H10B_10 126.7 . . ?
C11B_10 C10B_10 H10B_10 126.7 . . ?
C4C_10 C3C_10 C2C_10 110.5(12) . . ?
C4C_10 C3C_10 H3C_10 124.7 . . ?
C2C_10 C3C_10 H3C_10 124.7 . . ?
C1C_10 C2C_10 C3C_10 114.2(13) . . ?
C1C_10 C2C_10 H2C_10 122.9 . . ?
C3C_10 C2C_10 H2C_10 122.9 . . ?
C2C_10 C1C_10 S1C_10 111.9(11) . . ?
C2C_10 C1C_10 H1C_10 124.0 . . ?
S1C_10 C1C_10 H1C_10 124.0 . . ?
C1C_10 S1C_10 C4C_10 93.4(8) . . ?
C3C_10 C4C_10 C5C_10 132.0(15) . . ?
C3C_10 C4C_10 S1C_10 110.0(9) . . ?
C5C_10 C4C_10 S1C_10 118.0(13) . . ?
C6C_10 C5C_10 C4C_10 127.4(14) . . ?
C6C_10 C5C_10 S2C_10 109.4(9) . . ?
C4C_10 C5C_10 S2C_10 121.5(12) . . ?
C8C_10 S2C_10 C5C_10 93.4(7) . . ?
C5C_10 C6C_10 C7C_10 113.9(12) . . ?
C5C_10 C6C_10 H6C_10 123.0 . . ?
C7C_10 C6C_10 H6C_10 123.0 . . ?
C8C_10 C7C_10 C6C_10 112.6(12) . . ?
C8C_10 C7C_10 H7C_10 123.7 . . ?
C6C_10 C7C_10 H7C_10 123.7 . . ?
C7C_10 C8C_10 C9C_10 126.5(14) . . ?
C7C_10 C8C_10 S2C_10 110.6(9) . . ?
C9C_10 C8C_10 S2C_10 122.4(12) . . ?
C10C_10 C9C_10 C8C_10 126.1(12) . . ?
C10C_10 C9C_10 S3C_10 112.8(9) . . ?
C8C_10 C9C_10 S3C_10 121.2(11) . . ?
C9C_10 S3C_10 C12C_10 94.0(8) . . ?
C11C_10 C12C_10 S3C_10 109.8(12) . . ?
C11C_10 C12C_10 H12C_10 125.1 . . ?
S3C_10 C12C_10 H12C_10 125.1 . . ?
C12C_10 C11C_10 C10C_10 115.2(13) . . ?
C12C_10 C11C_10 H11C_10 122.4 . . ?
C10C_10 C11C_10 H11C_10 122.4 . . ?
C9C_10 C10C_10 C11C_10 108.1(12) . . ?
C9C_10 C10C_10 H10C_10 125.9 . . ?
C11C_10 C10C_10 H10C_10 125.9 . . ?
C4_11 C3_11 C2_11 108.7(3) . . ?
C4_11 C3_11 H3_11 125.7 . . ?
C2_11 C3_11 H3_11 125.7 . . ?
C1_11 C2_11 C3_11 113.3(3) . . ?
C1_11 C2_11 H2_11 123.3 . . ?
C3_11 C2_11 H2_11 123.3 . . ?
C2_11 C1_11 S1_11 112.6(3) . . ?
C2_11 C1_11 H1_11 123.7 . . ?
S1_11 C1_11 H1_11 123.7 . . ?
C1_11 S1_11 C4_11 92.2(2) . . ?
C3_11 C4_11 C5_11 127.2(4) . . ?
C3_11 C4_11 S1_11 112.6(2) . . ?
C5_11 C4_11 S1_11 120.1(3) . . ?
C6_11 C5_11 C4_11 129.0(4) . . ?
C6_11 C5_11 S2_11 111.0(2) . . ?
C4_11 C5_11 S2_11 119.9(3) . . ?
C5_11 S2_11 C8_11 92.69(17) . . ?
C5_11 C6_11 C7_11 112.9(3) . . ?
C5_11 C6_11 H6_11 123.5 . . ?
C7_11 C6_11 H6_11 123.5 . . ?
C8_11 C7_11 C6_11 113.6(3) . . ?
C8_11 C7_11 H7_11 123.2 . . ?
C6_11 C7_11 H7_11 123.2 . . ?
C7_11 C8_11 C9_11 129.6(4) . . ?
C7_11 C8_11 S2_11 109.8(2) . . ?
C9_11 C8_11 S2_11 120.6(3) . . ?
C10_11 C9_11 C8_11 127.0(4) . . ?
C10_11 C9_11 S3_11 111.8(3) . . ?
C8_11 C9_11 S3_11 120.7(3) . . ?
C12_11 S3_11 C9_11 91.7(2) . . ?
C11_11 C12_11 S3_11 111.2(3) . . ?
C11_11 C12_11 H12_11 124.4 . . ?
S3_11 C12_11 H12_11 124.4 . . ?
C12_11 C11_11 C10_11 114.8(3) . . ?
C12_11 C11_11 H11_11 122.6 . . ?
C10_11 C11_11 H11_11 122.6 . . ?
C9_11 C10_11 C11_11 110.2(3) . . ?
C9_11 C10_11 H10_11 124.9 . . ?
C11_11 C10_11 H10_11 124.9 . . ?
 
loop_
 _geom_torsion_atom_site_label_1
 _geom_torsion_atom_site_label_2
 _geom_torsion_atom_site_label_3
 _geom_torsion_atom_site_label_4
 _geom_torsion
 _geom_torsion_site_symmetry_1
 _geom_torsion_site_symmetry_2
 _geom_torsion_site_symmetry_3
 _geom_torsion_site_symmetry_4
 _geom_torsion_publ_flag
C4B_1 C3B_1 C2B_1 C1B_1 0.6(5) . . . . ?
C3B_1 C2B_1 C1B_1 S1B_1 -0.9(5) . . . . ?
C2B_1 C1B_1 S1B_1 C4B_1 0.7(4) . . . . ?
C2B_1 C3B_1 C4B_1 C5B_1 -179.9(4) . . . . ?
C2B_1 C3B_1 C4B_1 S1B_1 0.0(5) . . . . ?
C1B_1 S1B_1 C4B_1 C3B_1 -0.4(4) . . . . ?
C1B_1 S1B_1 C4B_1 C5B_1 179.5(4) . . . . ?
C3B_1 C4B_1 C5B_1 C6B_1 174.9(4) . . . . ?
S1B_1 C4B_1 C5B_1 C6B_1 -5.0(6) . . . . ?
C3B_1 C4B_1 C5B_1 S2B_1 -6.2(6) . . . . ?
S1B_1 C4B_1 C5B_1 S2B_1 173.9(2) . . . . ?
C6B_1 C5B_1 S2B_1 C8B_1 -0.6(3) . . . . ?
C4B_1 C5B_1 S2B_1 C8B_1 -179.6(3) . . . . ?
C4B_1 C5B_1 C6B_1 C7B_1 179.5(4) . . . . ?
S2B_1 C5B_1 C6B_1 C7B_1 0.5(4) . . . . ?
C5B_1 C6B_1 C7B_1 C8B_1 -0.2(5) . . . . ?
C6B_1 C7B_1 C8B_1 C9B_1 179.7(4) . . . . ?
C6B_1 C7B_1 C8B_1 S2B_1 -0.3(4) . . . . ?
C5B_1 S2B_1 C8B_1 C7B_1 0.5(3) . . . . ?
C5B_1 S2B_1 C8B_1 C9B_1 -179.5(4) . . . . ?
C7B_1 C8B_1 C9B_1 C10B_1 -173.9(7) . . . . ?
S2B_1 C8B_1 C9B_1 C10B_1 6.0(9) . . . . ?
C7B_1 C8B_1 C9B_1 S3B_1 7.9(7) . . . . ?
S2B_1 C8B_1 C9B_1 S3B_1 -172.2(3) . . . . ?
C8B_1 C9B_1 S3B_1 C12B_1 178.6(4) . . . . ?
C10B_1 C9B_1 S3B_1 C12B_1 0.1(6) . . . . ?
C9B_1 S3B_1 C12B_1 C11B_1 0.8(5) . . . . ?
S3B_1 C12B_1 C11B_1 C10B_1 -1.8(10) . . . . ?
C12B_1 C11B_1 C10B_1 C9B_1 1.8(12) . . . . ?
C8B_1 C9B_1 C10B_1 C11B_1 -179.4(7) . . . . ?
S3B_1 C9B_1 C10B_1 C11B_1 -1.1(10) . . . . ?
C4A_1 C3A_1 C2A_1 C1A_1 3(5) . . . . ?
C3A_1 C2A_1 C1A_1 S1A_1 -7(4) . . . . ?
C2A_1 C1A_1 S1A_1 C4A_1 6(2) . . . . ?
C2A_1 C3A_1 C4A_1 C5A_1 -174(3) . . . . ?
C2A_1 C3A_1 C4A_1 S1A_1 2(4) . . . . ?
C1A_1 S1A_1 C4A_1 C3A_1 -5(2) . . . . ?
C1A_1 S1A_1 C4A_1 C5A_1 171.5(16) . . . . ?
C3A_1 C4A_1 C5A_1 C6A_1 180(3) . . . . ?
S1A_1 C4A_1 C5A_1 C6A_1 4(4) . . . . ?
C3A_1 C4A_1 C5A_1 S2A_1 -5(4) . . . . ?
S1A_1 C4A_1 C5A_1 S2A_1 179.3(14) . . . . ?
C8A_1 S2A_1 C5A_1 C6A_1 3(3) . . . . ?
C8A_1 S2A_1 C5A_1 C4A_1 -173(2) . . . . ?
C4A_1 C5A_1 C6A_1 C7A_1 174(3) . . . . ?
S2A_1 C5A_1 C6A_1 C7A_1 -2(4) . . . . ?
C5A_1 C6A_1 C7A_1 C8A_1 0(4) . . . . ?
C6A_1 C7A_1 C8A_1 C9A_1 -179(4) . . . . ?
C6A_1 C7A_1 C8A_1 S2A_1 2(4) . . . . ?
C5A_1 S2A_1 C8A_1 C7A_1 -3(2) . . . . ?
C5A_1 S2A_1 C8A_1 C9A_1 178(4) . . . . ?
C7A_1 C8A_1 C9A_1 C10A_1 1(8) . . . . ?
S2A_1 C8A_1 C9A_1 C10A_1 180(5) . . . . ?
C7A_1 C8A_1 C9A_1 S3A_1 -177(3) . . . . ?
S2A_1 C8A_1 C9A_1 S3A_1 2(6) . . . . ?
C8A_1 C9A_1 S3A_1 C12A_1 -180(7) . . . . ?
C10A_1 C9A_1 S3A_1 C12A_1 2(7) . . . . ?
C9A_1 S3A_1 C12A_1 C11A_1 4(11) . . . . ?
S3A_1 C12A_1 C11A_1 C10A_1 -10(16) . . . . ?
C12A_1 C11A_1 C10A_1 C9A_1 11(14) . . . . ?
C8A_1 C9A_1 C10A_1 C11A_1 174(7) . . . . ?
S3A_1 C9A_1 C10A_1 C11A_1 -7(8) . . . . ?
C10C_1 C9C_1 S3C_1 C12C_1 -3(2) . . . . ?
C9C_1 S3C_1 C12C_1 C11C_1 -4(4) . . . . ?
S3C_1 C12C_1 C11C_1 C10C_1 12(6) . . . . ?
C12C_1 C11C_1 C10C_1 C9C_1 -14(6) . . . . ?
S3C_1 C9C_1 C10C_1 C11C_1 10(4) . . . . ?
C4A_2 C3A_2 C2A_2 C1A_2 0.7(4) . . . . ?
C3A_2 C2A_2 C1A_2 S1A_2 -0.3(4) . . . . ?
C2A_2 C1A_2 S1A_2 C4A_2 -0.2(3) . . . . ?
C2A_2 C3A_2 C4A_2 C5A_2 176.8(3) . . . . ?
C2A_2 C3A_2 C4A_2 S1A_2 -0.8(3) . . . . ?
C1A_2 S1A_2 C4A_2 C5A_2 -177.2(3) . . . . ?
C1A_2 S1A_2 C4A_2 C3A_2 0.6(3) . . . . ?
C3A_2 C4A_2 C5A_2 C6A_2 -177.9(3) . . . . ?
S1A_2 C4A_2 C5A_2 C6A_2 -0.5(5) . . . . ?
C3A_2 C4A_2 C5A_2 S2A_2 -0.6(5) . . . . ?
S1A_2 C4A_2 C5A_2 S2A_2 176.84(18) . . . . ?
C6A_2 C5A_2 S2A_2 C8A_2 -0.7(3) . . . . ?
C4A_2 C5A_2 S2A_2 C8A_2 -178.5(3) . . . . ?
C4A_2 C5A_2 C6A_2 C7A_2 178.5(3) . . . . ?
S2A_2 C5A_2 C6A_2 C7A_2 0.9(4) . . . . ?
C5A_2 C6A_2 C7A_2 C8A_2 -0.7(4) . . . . ?
C6A_2 C7A_2 C8A_2 C9A_2 179.2(3) . . . . ?
C6A_2 C7A_2 C8A_2 S2A_2 0.1(4) . . . . ?
C5A_2 S2A_2 C8A_2 C7A_2 0.4(3) . . . . ?
C5A_2 S2A_2 C8A_2 C9A_2 -178.8(3) . . . . ?
C7A_2 C8A_2 C9A_2 C10A_2 179.3(3) . . . . ?
S2A_2 C8A_2 C9A_2 C10A_2 -1.7(5) . . . . ?
C7A_2 C8A_2 C9A_2 S3A_2 -2.2(5) . . . . ?
S2A_2 C8A_2 C9A_2 S3A_2 176.84(17) . . . . ?
C10A_2 C9A_2 S3A_2 C12A_2 0.2(3) . . . . ?
C8A_2 C9A_2 S3A_2 C12A_2 -178.6(3) . . . . ?
C9A_2 S3A_2 C12A_2 C11A_2 -0.3(3) . . . . ?
S3A_2 C12A_2 C11A_2 C10A_2 0.4(4) . . . . ?
C8A_2 C9A_2 C10A_2 C11A_2 178.7(3) . . . . ?
S3A_2 C9A_2 C10A_2 C11A_2 0.0(4) . . . . ?
C12A_2 C11A_2 C10A_2 C9A_2 -0.2(4) . . . . ?
C4B_2 C3B_2 C2B_2 C1B_2 0(8) . . . . ?
C3B_2 C2B_2 C1B_2 S1B_2 -3(7) . . . . ?
C2B_2 C1B_2 S1B_2 C4B_2 3(4) . . . . ?
C2B_2 C3B_2 C4B_2 C5B_2 178(5) . . . . ?
C2B_2 C3B_2 C4B_2 S1B_2 2(6) . . . . ?
C1B_2 S1B_2 C4B_2 C5B_2 -179(3) . . . . ?
C1B_2 S1B_2 C4B_2 C3B_2 -3(3) . . . . ?
C3B_2 C4B_2 C5B_2 C6B_2 -170(6) . . . . ?
S1B_2 C4B_2 C5B_2 C6B_2 5(8) . . . . ?
C3B_2 C4B_2 C5B_2 S2B_2 5(7) . . . . ?
S1B_2 C4B_2 C5B_2 S2B_2 -179(3) . . . . ?
C6B_2 C5B_2 S2B_2 C8B_2 -8(5) . . . . ?
C4B_2 C5B_2 S2B_2 C8B_2 175(5) . . . . ?
C4B_2 C5B_2 C6B_2 C7B_2 -176(6) . . . . ?
S2B_2 C5B_2 C6B_2 C7B_2 8(8) . . . . ?
C5B_2 C6B_2 C7B_2 C8B_2 -2(8) . . . . ?
C6B_2 C7B_2 C8B_2 C9B_2 175(5) . . . . ?
C6B_2 C7B_2 C8B_2 S2B_2 -4(5) . . . . ?
C5B_2 S2B_2 C8B_2 C7B_2 7(3) . . . . ?
C5B_2 S2B_2 C8B_2 C9B_2 -172(3) . . . . ?
C7B_2 C8B_2 C9B_2 C10B_2 160(4) . . . . ?
S2B_2 C8B_2 C9B_2 C10B_2 -21(4) . . . . ?
C7B_2 C8B_2 C9B_2 S3B_2 7(2) . . . . ?
S2B_2 C8B_2 C9B_2 S3B_2 -173.7(17) . . . . ?
C10B_2 C9B_2 S3B_2 C12B_2 16(3) . . . . ?
C8B_2 C9B_2 S3B_2 C12B_2 172.9(16) . . . . ?
C9B_2 S3B_2 C12B_2 C11B_2 -6(3) . . . . ?
S3B_2 C12B_2 C11B_2 C10B_2 -6(5) . . . . ?
C8B_2 C9B_2 C10B_2 C11B_2 -177(3) . . . . ?
S3B_2 C9B_2 C10B_2 C11B_2 -22(4) . . . . ?
C12B_2 C11B_2 C10B_2 C9B_2 18(6) . . . . ?
C4B_3 C3B_3 C2B_3 C1B_3 -0.1(5) . . . . ?
C3B_3 C2B_3 C1B_3 S1B_3 0.6(6) . . . . ?
C2B_3 C1B_3 S1B_3 C4B_3 -0.7(5) . . . . ?
C2B_3 C3B_3 C4B_3 C5B_3 177.7(3) . . . . ?
C2B_3 C3B_3 C4B_3 S1B_3 -0.4(4) . . . . ?
C1B_3 S1B_3 C4B_3 C3B_3 0.7(3) . . . . ?
C1B_3 S1B_3 C4B_3 C5B_3 -177.6(4) . . . . ?
C3B_3 C4B_3 C5B_3 C6B_3 180.0(3) . . . . ?
S1B_3 C4B_3 C5B_3 C6B_3 -2.0(5) . . . . ?
C3B_3 C4B_3 C5B_3 S2B_3 -2.7(5) . . . . ?
S1B_3 C4B_3 C5B_3 S2B_3 175.34(19) . . . . ?
C6B_3 C5B_3 S2B_3 C8B_3 0.8(3) . . . . ?
C4B_3 C5B_3 S2B_3 C8B_3 -177.0(3) . . . . ?
C4B_3 C5B_3 C6B_3 C7B_3 176.7(3) . . . . ?
S2B_3 C5B_3 C6B_3 C7B_3 -0.8(4) . . . . ?
C5B_3 C6B_3 C7B_3 C8B_3 0.4(4) . . . . ?
C6B_3 C7B_3 C8B_3 C9B_3 -177.6(4) . . . . ?
C6B_3 C7B_3 C8B_3 S2B_3 0.2(4) . . . . ?
C5B_3 S2B_3 C8B_3 C7B_3 -0.6(3) . . . . ?
C5B_3 S2B_3 C8B_3 C9B_3 177.4(4) . . . . ?
C7B_3 C8B_3 C9B_3 C10B_3 -179.5(9) . . . . ?
S2B_3 C8B_3 C9B_3 C10B_3 2.9(11) . . . . ?
C7B_3 C8B_3 C9B_3 S3B_3 1.5(8) . . . . ?
S2B_3 C8B_3 C9B_3 S3B_3 -176.1(3) . . . . ?
C10B_3 C9B_3 S3B_3 C12B_3 0.3(9) . . . . ?
C8B_3 C9B_3 S3B_3 C12B_3 179.4(5) . . . . ?
C9B_3 S3B_3 C12B_3 C11B_3 0.3(7) . . . . ?
S3B_3 C12B_3 C11B_3 C10B_3 -0.7(11) . . . . ?
C8B_3 C9B_3 C10B_3 C11B_3 -179.8(7) . . . . ?
S3B_3 C9B_3 C10B_3 C11B_3 -0.7(14) . . . . ?
C12B_3 C11B_3 C10B_3 C9B_3 0.9(14) . . . . ?
C4A_3 C3A_3 C2A_3 C1A_3 -7(6) . . . . ?
C3A_3 C2A_3 C1A_3 S1A_3 10(8) . . . . ?
C2A_3 C1A_3 S1A_3 C4A_3 -8(7) . . . . ?
C2A_3 C3A_3 C4A_3 C5A_3 -178(3) . . . . ?
C2A_3 C3A_3 C4A_3 S1A_3 2(3) . . . . ?
C1A_3 S1A_3 C4A_3 C3A_3 3(4) . . . . ?
C1A_3 S1A_3 C4A_3 C5A_3 -177(4) . . . . ?
C3A_3 C4A_3 C5A_3 C6A_3 178(4) . . . . ?
S1A_3 C4A_3 C5A_3 C6A_3 -1(4) . . . . ?
C3A_3 C4A_3 C5A_3 S2A_3 -2(3) . . . . ?
S1A_3 C4A_3 C5A_3 S2A_3 178(2) . . . . ?
C6A_3 C5A_3 S2A_3 C8A_3 -3(3) . . . . ?
C4A_3 C5A_3 S2A_3 C8A_3 177(2) . . . . ?
C4A_3 C5A_3 C6A_3 C7A_3 -175(3) . . . . ?
S2A_3 C5A_3 C6A_3 C7A_3 5(4) . . . . ?
C5A_3 C6A_3 C7A_3 C8A_3 -5(5) . . . . ?
C6A_3 C7A_3 C8A_3 C9A_3 -177(5) . . . . ?
C6A_3 C7A_3 C8A_3 S2A_3 2(4) . . . . ?
C5A_3 S2A_3 C8A_3 C7A_3 1(3) . . . . ?
C5A_3 S2A_3 C8A_3 C9A_3 180(4) . . . . ?
C7A_3 C8A_3 C9A_3 C10A_3 -172(5) . . . . ?
S2A_3 C8A_3 C9A_3 C10A_3 9(9) . . . . ?
C7A_3 C8A_3 C9A_3 S3A_3 3(8) . . . . ?
S2A_3 C8A_3 C9A_3 S3A_3 -176(4) . . . . ?
C8A_3 C9A_3 S3A_3 C12A_3 -176(6) . . . . ?
C10A_3 C9A_3 S3A_3 C12A_3 -1(6) . . . . ?
C9A_3 S3A_3 C12A_3 C11A_3 1(5) . . . . ?
S3A_3 C12A_3 C11A_3 C10A_3 -2(6) . . . . ?
C12A_3 C11A_3 C10A_3 C9A_3 1(7) . . . . ?
C8A_3 C9A_3 C10A_3 C11A_3 175(6) . . . . ?
S3A_3 C9A_3 C10A_3 C11A_3 0(7) . . . . ?
C10C_3 C9C_3 S3C_3 C12C_3 2(4) . . . . ?
C9C_3 S3C_3 C12C_3 C11C_3 -4(4) . . . . ?
S3C_3 C12C_3 C11C_3 C10C_3 6(6) . . . . ?
C12C_3 C11C_3 C10C_3 C9C_3 -4(7) . . . . ?
S3C_3 C9C_3 C10C_3 C11C_3 1(6) . . . . ?
C4_4 C3_4 C2_4 C1_4 0.9(4) . . . . ?
C3_4 C2_4 C1_4 S1_4 -0.3(4) . . . . ?
C2_4 C1_4 S1_4 C4_4 -0.3(3) . . . . ?
C2_4 C3_4 C4_4 C5_4 178.9(3) . . . . ?
C2_4 C3_4 C4_4 S1_4 -1.1(3) . . . . ?
C1_4 S1_4 C4_4 C5_4 -179.2(3) . . . . ?
C1_4 S1_4 C4_4 C3_4 0.8(2) . . . . ?
C3_4 C4_4 C5_4 C6_4 -177.1(3) . . . . ?
S1_4 C4_4 C5_4 C6_4 2.9(4) . . . . ?
C3_4 C4_4 C5_4 S2_4 2.1(4) . . . . ?
S1_4 C4_4 C5_4 S2_4 -177.86(16) . . . . ?
C6_4 C5_4 S2_4 C8_4 -0.7(2) . . . . ?
C4_4 C5_4 S2_4 C8_4 179.9(2) . . . . ?
C4_4 C5_4 C6_4 C7_4 179.9(3) . . . . ?
S2_4 C5_4 C6_4 C7_4 0.6(3) . . . . ?
C5_4 C6_4 C7_4 C8_4 -0.1(4) . . . . ?
C6_4 C7_4 C8_4 C9_4 178.7(3) . . . . ?
C6_4 C7_4 C8_4 S2_4 -0.5(3) . . . . ?
C5_4 S2_4 C8_4 C7_4 0.7(2) . . . . ?
C5_4 S2_4 C8_4 C9_4 -178.6(2) . . . . ?
C7_4 C8_4 C9_4 C10_4 179.3(3) . . . . ?
S2_4 C8_4 C9_4 C10_4 -1.6(4) . . . . ?
C7_4 C8_4 C9_4 S3_4 -3.7(4) . . . . ?
S2_4 C8_4 C9_4 S3_4 175.43(15) . . . . ?
C10_4 C9_4 S3_4 C12_4 -0.7(2) . . . . ?
C8_4 C9_4 S3_4 C12_4 -178.2(2) . . . . ?
C9_4 S3_4 C12_4 C11_4 0.0(3) . . . . ?
S3_4 C12_4 C11_4 C10_4 0.7(4) . . . . ?
C8_4 C9_4 C10_4 C11_4 178.5(3) . . . . ?
S3_4 C9_4 C10_4 C11_4 1.2(3) . . . . ?
C12_4 C11_4 C10_4 C9_4 -1.2(4) . . . . ?
C4_5 C3_5 C2_5 C1_5 -1.2(4) . . . . ?
C3_5 C2_5 C1_5 S1_5 0.7(4) . . . . ?
C2_5 C1_5 S1_5 C4_5 0.0(3) . . . . ?
C2_5 C3_5 C4_5 C5_5 177.9(3) . . . . ?
C2_5 C3_5 C4_5 S1_5 1.2(3) . . . . ?
C1_5 S1_5 C4_5 C3_5 -0.7(2) . . . . ?
C1_5 S1_5 C4_5 C5_5 -177.7(3) . . . . ?
C3_5 C4_5 C5_5 C6_5 179.9(3) . . . . ?
S1_5 C4_5 C5_5 C6_5 -3.7(4) . . . . ?
C3_5 C4_5 C5_5 S2_5 -1.9(4) . . . . ?
S1_5 C4_5 C5_5 S2_5 174.50(16) . . . . ?
C6_5 C5_5 S2_5 C8_5 1.0(2) . . . . ?
C4_5 C5_5 S2_5 C8_5 -177.5(2) . . . . ?
C4_5 C5_5 C6_5 C7_5 177.7(3) . . . . ?
S2_5 C5_5 C6_5 C7_5 -0.7(3) . . . . ?
C5_5 C6_5 C7_5 C8_5 -0.2(4) . . . . ?
C6_5 C7_5 C8_5 C9B_5 -178.5(3) . . . . ?
C6_5 C7_5 C8_5 C9A_5 -178.5(3) . . . . ?
C6_5 C7_5 C8_5 S2_5 0.9(3) . . . . ?
C5_5 S2_5 C8_5 C7_5 -1.1(2) . . . . ?
C5_5 S2_5 C8_5 C9B_5 178.4(2) . . . . ?
C5_5 S2_5 C8_5 C9A_5 178.4(2) . . . . ?
C7_5 C8_5 C9A_5 C10A_5 -177.9(7) . . . . ?
S2_5 C8_5 C9A_5 C10A_5 2.7(8) . . . . ?
C7_5 C8_5 C9A_5 S3A_5 3.1(5) . . . . ?
S2_5 C8_5 C9A_5 S3A_5 -176.3(2) . . . . ?
C8_5 C9A_5 S3A_5 C12A_5 178.7(3) . . . . ?
C10A_5 C9A_5 S3A_5 C12A_5 -0.5(6) . . . . ?
C9A_5 S3A_5 C12A_5 C11A_5 0.5(5) . . . . ?
S3A_5 C12A_5 C11A_5 C10A_5 -0.3(10) . . . . ?
C12A_5 C11A_5 C10A_5 C9A_5 0.0(13) . . . . ?
C8_5 C9A_5 C10A_5 C11A_5 -178.7(6) . . . . ?
S3A_5 C9A_5 C10A_5 C11A_5 0.4(11) . . . . ?
C7_5 C8_5 C9B_5 C10B_5 3(2) . . . . ?
S2_5 C8_5 C9B_5 C10B_5 -176(2) . . . . ?
C7_5 C8_5 C9B_5 S3B_5 -178.2(5) . . . . ?
S2_5 C8_5 C9B_5 S3B_5 2.4(6) . . . . ?
C8_5 C9B_5 S3B_5 C12B_5 -180.0(9) . . . . ?
C10B_5 C9B_5 S3B_5 C12B_5 -1(2) . . . . ?
C9B_5 S3B_5 C12B_5 C11B_5 -1(2) . . . . ?
S3B_5 C12B_5 C11B_5 C10B_5 3(3) . . . . ?
C12B_5 C11B_5 C10B_5 C9B_5 -4(4) . . . . ?
C8_5 C9B_5 C10B_5 C11B_5 -178(2) . . . . ?
S3B_5 C9B_5 C10B_5 C11B_5 3(4) . . . . ?
C4_6 C3_6 C2_6 C1_6 0.5(4) . . . . ?
C3_6 C2_6 C1_6 S1_6 0.2(4) . . . . ?
C2_6 C1_6 S1_6 C4_6 -0.6(3) . . . . ?
C2_6 C3_6 C4_6 C5_6 178.8(3) . . . . ?
C2_6 C3_6 C4_6 S1_6 -0.9(3) . . . . ?
C1_6 S1_6 C4_6 C3_6 0.8(2) . . . . ?
C1_6 S1_6 C4_6 C5_6 -178.8(3) . . . . ?
C3_6 C4_6 C5_6 C6_6 -175.7(3) . . . . ?
S1_6 C4_6 C5_6 C6_6 3.9(4) . . . . ?
C3_6 C4_6 C5_6 S2_6 3.2(4) . . . . ?
S1_6 C4_6 C5_6 S2_6 -177.13(16) . . . . ?
C6_6 C5_6 S2_6 C8_6 -1.0(2) . . . . ?
C4_6 C5_6 S2_6 C8_6 179.8(2) . . . . ?
C4_6 C5_6 C6_6 C7_6 179.9(3) . . . . ?
S2_6 C5_6 C6_6 C7_6 0.8(3) . . . . ?
C5_6 C6_6 C7_6 C8_6 -0.1(4) . . . . ?
C6_6 C7_6 C8_6 C9_6 179.0(3) . . . . ?
C6_6 C7_6 C8_6 S2_6 -0.7(3) . . . . ?
C5_6 S2_6 C8_6 C7_6 1.0(2) . . . . ?
C5_6 S2_6 C8_6 C9_6 -178.8(2) . . . . ?
C7_6 C8_6 C9_6 C10_6 179.3(3) . . . . ?
S2_6 C8_6 C9_6 C10_6 -1.0(4) . . . . ?
C7_6 C8_6 C9_6 S3_6 -4.4(4) . . . . ?
S2_6 C8_6 C9_6 S3_6 175.34(16) . . . . ?
C10_6 C9_6 S3_6 C12_6 -1.0(2) . . . . ?
C8_6 C9_6 S3_6 C12_6 -177.8(3) . . . . ?
C9_6 S3_6 C12_6 C11_6 0.2(3) . . . . ?
S3_6 C12_6 C11_6 C10_6 0.6(4) . . . . ?
C8_6 C9_6 C10_6 C11_6 178.0(3) . . . . ?
S3_6 C9_6 C10_6 C11_6 1.5(3) . . . . ?
C12_6 C11_6 C10_6 C9_6 -1.3(4) . . . . ?
C6B_7 C5B_7 S2B_7 C8B_7 0.7(3) . . . . ?
C4B_7 C5B_7 S2B_7 C8B_7 -178.1(3) . . . . ?
C4B_7 C5B_7 C6B_7 C7B_7 178.3(4) . . . . ?
S2B_7 C5B_7 C6B_7 C7B_7 -0.3(4) . . . . ?
C5B_7 C6B_7 C7B_7 C8B_7 -0.3(4) . . . . ?
C6B_7 C7B_7 C8B_7 C9B_7 -178.0(4) . . . . ?
C6B_7 C7B_7 C8B_7 S2B_7 0.8(4) . . . . ?
C5B_7 S2B_7 C8B_7 C7B_7 -0.8(3) . . . . ?
C5B_7 S2B_7 C8B_7 C9B_7 178.0(3) . . . . ?
C7B_7 C8B_7 C9B_7 C10B_7 -177.8(4) . . . . ?
S2B_7 C8B_7 C9B_7 C10B_7 3.5(6) . . . . ?
C7B_7 C8B_7 C9B_7 S3B_7 1.9(7) . . . . ?
S2B_7 C8B_7 C9B_7 S3B_7 -176.7(3) . . . . ?
C8B_7 C9B_7 S3B_7 C12B_7 179.9(5) . . . . ?
C10B_7 C9B_7 S3B_7 C12B_7 -0.4(5) . . . . ?
C9B_7 S3B_7 C12B_7 C11B_7 0.8(5) . . . . ?
S3B_7 C12B_7 C11B_7 C10B_7 -1.0(7) . . . . ?
C12B_7 C11B_7 C10B_7 C9B_7 0.7(7) . . . . ?
C8B_7 C9B_7 C10B_7 C11B_7 179.7(5) . . . . ?
S3B_7 C9B_7 C10B_7 C11B_7 -0.1(6) . . . . ?
C4B_7 C3B_7 C2B_7 C1B_7 0.0(7) . . . . ?
C3B_7 C2B_7 C1B_7 S1B_7 -0.9(6) . . . . ?
C2B_7 C1B_7 S1B_7 C4B_7 1.2(4) . . . . ?
C2B_7 C3B_7 C4B_7 C5B_7 177.3(4) . . . . ?
C2B_7 C3B_7 C4B_7 S1B_7 0.9(6) . . . . ?
C6B_7 C5B_7 C4B_7 C3B_7 178.4(4) . . . . ?
S2B_7 C5B_7 C4B_7 C3B_7 -3.0(6) . . . . ?
C6B_7 C5B_7 C4B_7 S1B_7 -5.5(6) . . . . ?
S2B_7 C5B_7 C4B_7 S1B_7 173.1(2) . . . . ?
C1B_7 S1B_7 C4B_7 C3B_7 -1.2(4) . . . . ?
C1B_7 S1B_7 C4B_7 C5B_7 -177.8(4) . . . . ?
C4C_7 C3C_7 C2C_7 C1C_7 -18(7) . . . . ?
C4C_7 C3C_7 C2C_7 S1C_7 -6(3) . . . . ?
C3C_7 C2C_7 C1C_7 S1C_7 17(7) . . . . ?
C2C_7 C1C_7 S1C_7 C4C_7 -8(4) . . . . ?
C1C_7 S1C_7 C4C_7 C3C_7 -1(4) . . . . ?
C2C_7 S1C_7 C4C_7 C3C_7 -6(3) . . . . ?
C2C_7 C3C_7 C4C_7 S1C_7 9(5) . . . . ?
C4A_7 C3A_7 C2A_7 C1A_7 8(6) . . . . ?
C3A_7 C2A_7 C1A_7 S1A_7 -5(5) . . . . ?
C2A_7 C1A_7 S1A_7 C4A_7 1(5) . . . . ?
C2A_7 C3A_7 C4A_7 C5A_7 -179(6) . . . . ?
C2A_7 C3A_7 C4A_7 S1A_7 -7(7) . . . . ?
C1A_7 S1A_7 C4A_7 C3A_7 3(6) . . . . ?
C1A_7 S1A_7 C4A_7 C5A_7 176(7) . . . . ?
C3A_7 C4A_7 C5A_7 C6A_7 178(6) . . . . ?
S1A_7 C4A_7 C5A_7 C6A_7 6(10) . . . . ?
C3A_7 C4A_7 C5A_7 S2A_7 -2(11) . . . . ?
S1A_7 C4A_7 C5A_7 S2A_7 -174(4) . . . . ?
C6A_7 C5A_7 S2A_7 C8A_7 0(3) . . . . ?
C4A_7 C5A_7 S2A_7 C8A_7 180(6) . . . . ?
C4A_7 C5A_7 C6A_7 C7A_7 -179(6) . . . . ?
S2A_7 C5A_7 C6A_7 C7A_7 0(4) . . . . ?
C5A_7 C6A_7 C7A_7 C8A_7 -1(5) . . . . ?
C6A_7 C7A_7 C8A_7 C9A_7 -175(4) . . . . ?
C6A_7 C7A_7 C8A_7 S2A_7 1(4) . . . . ?
C5A_7 S2A_7 C8A_7 C7A_7 -1(3) . . . . ?
C5A_7 S2A_7 C8A_7 C9A_7 176(4) . . . . ?
C7A_7 C8A_7 C9A_7 C10A_7 -15(6) . . . . ?
S2A_7 C8A_7 C9A_7 C10A_7 168(2) . . . . ?
C7A_7 C8A_7 C9A_7 S3A_7 174(4) . . . . ?
S2A_7 C8A_7 C9A_7 S3A_7 -2(6) . . . . ?
C8A_7 C9A_7 S3A_7 C12A_7 175(4) . . . . ?
C10A_7 C9A_7 S3A_7 C12A_7 4(3) . . . . ?
C9A_7 S3A_7 C12A_7 C11A_7 -2.3(19) . . . . ?
S3A_7 C12A_7 C11A_7 C10A_7 0.00(12) . . . . ?
C12A_7 C11A_7 C10A_7 C9A_7 3(2) . . . . ?
C8A_7 C9A_7 C10A_7 C11A_7 -176(3) . . . . ?
S3A_7 C9A_7 C10A_7 C11A_7 -4(3) . . . . ?
C10C_7 C9C_7 S3C_7 C12C_7 -7.6(13) . . . . ?
C9C_7 S3C_7 C12C_7 C11C_7 5.3(10) . . . . ?
S3C_7 C12C_7 C11C_7 C10C_7 -1.4(18) . . . . ?
C12C_7 C11C_7 C10C_7 C9C_7 -4(2) . . . . ?
S3C_7 C9C_7 C10C_7 C11C_7 7.3(18) . . . . ?
C10D_7 C9D_7 S3D_7 C12D_7 4(5) . . . . ?
C9D_7 S3D_7 C12D_7 C11D_7 -2(3) . . . . ?
S3D_7 C12D_7 C11D_7 C10D_7 0.00(14) . . . . ?
S3D_7 C9D_7 C10D_7 C11D_7 -4(5) . . . . ?
C12D_7 C11D_7 C10D_7 C9D_7 3(4) . . . . ?
C4_8 C3_8 C2_8 C1_8 1.5(4) . . . . ?
C3_8 C2_8 C1_8 S1_8 -0.8(4) . . . . ?
C2_8 C1_8 S1_8 C4_8 -0.1(3) . . . . ?
C2_8 C3_8 C4_8 C5_8 -179.1(3) . . . . ?
C2_8 C3_8 C4_8 S1_8 -1.6(3) . . . . ?
C1_8 S1_8 C4_8 C3_8 1.0(2) . . . . ?
C1_8 S1_8 C4_8 C5_8 178.7(3) . . . . ?
C3_8 C4_8 C5_8 C6_8 -176.5(3) . . . . ?
S1_8 C4_8 C5_8 C6_8 6.2(4) . . . . ?
C3_8 C4_8 C5_8 S2_8 4.6(4) . . . . ?
S1_8 C4_8 C5_8 S2_8 -172.75(16) . . . . ?
C6_8 C5_8 S2_8 C8_8 -0.7(2) . . . . ?
C4_8 C5_8 S2_8 C8_8 178.4(2) . . . . ?
C4_8 C5_8 C6_8 C7_8 -178.2(3) . . . . ?
S2_8 C5_8 C6_8 C7_8 0.9(3) . . . . ?
C5_8 C6_8 C7_8 C8_8 -0.6(4) . . . . ?
C6_8 C7_8 C8_8 C9B_8 177.0(3) . . . . ?
C6_8 C7_8 C8_8 C9A_8 177.0(3) . . . . ?
C6_8 C7_8 C8_8 S2_8 0.1(3) . . . . ?
C5_8 S2_8 C8_8 C7_8 0.4(2) . . . . ?
C5_8 S2_8 C8_8 C9B_8 -176.8(2) . . . . ?
C5_8 S2_8 C8_8 C9A_8 -176.8(2) . . . . ?
C7_8 C8_8 C9A_8 C10A_8 177.2(7) . . . . ?
S2_8 C8_8 C9A_8 C10A_8 -6.1(8) . . . . ?
C7_8 C8_8 C9A_8 S3A_8 -2.7(4) . . . . ?
S2_8 C8_8 C9A_8 S3A_8 173.9(2) . . . . ?
C8_8 C9A_8 S3A_8 C12A_8 -177.8(3) . . . . ?
C10A_8 C9A_8 S3A_8 C12A_8 2.2(7) . . . . ?
C9A_8 S3A_8 C12A_8 C11A_8 -0.8(6) . . . . ?
S3A_8 C12A_8 C11A_8 C10A_8 -1.0(11) . . . . ?
C12A_8 C11A_8 C10A_8 C9A_8 2.7(13) . . . . ?
C8_8 C9A_8 C10A_8 C11A_8 176.8(6) . . . . ?
S3A_8 C9A_8 C10A_8 C11A_8 -3.2(11) . . . . ?
C7_8 C8_8 C9B_8 C10B_8 -5.1(18) . . . . ?
S2_8 C8_8 C9B_8 C10B_8 171.5(17) . . . . ?
C7_8 C8_8 C9B_8 S3B_8 -179.3(4) . . . . ?
S2_8 C8_8 C9B_8 S3B_8 -2.6(5) . . . . ?
C8_8 C9B_8 S3B_8 C12B_8 176.9(8) . . . . ?
C10B_8 C9B_8 S3B_8 C12B_8 2.1(17) . . . . ?
C9B_8 S3B_8 C12B_8 C11B_8 1.2(19) . . . . ?
S3B_8 C12B_8 C11B_8 C10B_8 -4(3) . . . . ?
C12B_8 C11B_8 C10B_8 C9B_8 6(4) . . . . ?
C8_8 C9B_8 C10B_8 C11B_8 -179.8(17) . . . . ?
S3B_8 C9B_8 C10B_8 C11B_8 -5(3) . . . . ?
C5_9 C4A_9 C3A_9 C2A_9 177.8(6) . . . . ?
S1A_9 C4A_9 C3A_9 C2A_9 -2.2(6) . . . . ?
C4A_9 C3A_9 C2A_9 C1A_9 1.1(10) . . . . ?
C3A_9 C2A_9 C1A_9 S1A_9 0.4(11) . . . . ?
C2A_9 C1A_9 S1A_9 C4A_9 -1.5(7) . . . . ?
C5_9 C4A_9 S1A_9 C1A_9 -177.9(3) . . . . ?
C3A_9 C4A_9 S1A_9 C1A_9 2.1(3) . . . . ?
C5_9 C4B_9 C3B_9 C2B_9 -179(2) . . . . ?
S1B_9 C4B_9 C3B_9 C2B_9 -4(3) . . . . ?
C4B_9 C3B_9 C2B_9 C1B_9 7(5) . . . . ?
C3B_9 C2B_9 C1B_9 S1B_9 -7(5) . . . . ?
C5_9 C4B_9 S1B_9 C1B_9 175.3(12) . . . . ?
C3B_9 C4B_9 S1B_9 C1B_9 1(2) . . . . ?
C2B_9 C1B_9 S1B_9 C4B_9 3(3) . . . . ?
C3A_9 C4A_9 C5_9 C6_9 177.7(4) . . . . ?
S1A_9 C4A_9 C5_9 C6_9 -2.3(4) . . . . ?
C3A_9 C4A_9 C5_9 S2_9 -5.39(18) . . . . ?
S1A_9 C4A_9 C5_9 S2_9 174.60(18) . . . . ?
C3B_9 C4B_9 C5_9 C6_9 -3.9(18) . . . . ?
S1B_9 C4B_9 C5_9 C6_9 -177.9(4) . . . . ?
C3B_9 C4B_9 C5_9 S2_9 173.0(17) . . . . ?
S1B_9 C4B_9 C5_9 S2_9 -1.0(6) . . . . ?
C6_9 C5_9 S2_9 C8_9 0.3(2) . . . . ?
C4A_9 C5_9 S2_9 C8_9 -177.1(2) . . . . ?
C4B_9 C5_9 S2_9 C8_9 -177.1(2) . . . . ?
C4A_9 C5_9 C6_9 C7_9 176.9(3) . . . . ?
C4B_9 C5_9 C6_9 C7_9 176.9(3) . . . . ?
S2_9 C5_9 C6_9 C7_9 -0.3(3) . . . . ?
C5_9 C6_9 C7_9 C8_9 0.1(4) . . . . ?
C6_9 C7_9 C8_9 C9_9 -177.5(3) . . . . ?
C6_9 C7_9 C8_9 S2_9 0.2(3) . . . . ?
C5_9 S2_9 C8_9 C7_9 -0.3(2) . . . . ?
C5_9 S2_9 C8_9 C9_9 177.6(2) . . . . ?
C7_9 C8_9 C9_9 C10_9 -176.3(3) . . . . ?
S2_9 C8_9 C9_9 C10_9 6.2(4) . . . . ?
C7_9 C8_9 C9_9 S3_9 6.8(4) . . . . ?
S2_9 C8_9 C9_9 S3_9 -170.70(16) . . . . ?
C10_9 C9_9 S3_9 C12_9 1.1(2) . . . . ?
C8_9 C9_9 S3_9 C12_9 178.5(3) . . . . ?
C9_9 S3_9 C12_9 C11_9 -0.4(3) . . . . ?
S3_9 C12_9 C11_9 C10_9 -0.4(4) . . . . ?
C8_9 C9_9 C10_9 C11_9 -178.7(3) . . . . ?
S3_9 C9_9 C10_9 C11_9 -1.5(3) . . . . ?
C12_9 C11_9 C10_9 C9_9 1.3(4) . . . . ?
C4A_10 C3A_10 C2A_10 C1A_10 -0.4(6) . . . . ?
C3A_10 C2A_10 C1A_10 S1A_10 0.0(5) . . . . ?
C2A_10 C1A_10 S1A_10 C4A_10 0.3(3) . . . . ?
C2A_10 C3A_10 C4A_10 C5A_10 -178.8(4) . . . . ?
C2A_10 C3A_10 C4A_10 S1A_10 0.6(5) . . . . ?
C1A_10 S1A_10 C4A_10 C3A_10 -0.5(3) . . . . ?
C1A_10 S1A_10 C4A_10 C5A_10 178.9(3) . . . . ?
C3A_10 C4A_10 C5A_10 C6A_10 -175.1(4) . . . . ?
S1A_10 C4A_10 C5A_10 C6A_10 5.6(5) . . . . ?
C3A_10 C4A_10 C5A_10 S2A_10 4.8(6) . . . . ?
S1A_10 C4A_10 C5A_10 S2A_10 -174.51(19) . . . . ?
C6A_10 C5A_10 S2A_10 C8A_10 -0.2(3) . . . . ?
C4A_10 C5A_10 S2A_10 C8A_10 179.9(3) . . . . ?
C4A_10 C5A_10 C6A_10 C7A_10 180.0(3) . . . . ?
S2A_10 C5A_10 C6A_10 C7A_10 0.1(4) . . . . ?
C5A_10 C6A_10 C7A_10 C8A_10 0.1(4) . . . . ?
C6A_10 C7A_10 C8A_10 C9A_10 178.1(3) . . . . ?
C6A_10 C7A_10 C8A_10 S2A_10 -0.2(4) . . . . ?
C5A_10 S2A_10 C8A_10 C7A_10 0.2(3) . . . . ?
C5A_10 S2A_10 C8A_10 C9A_10 -178.2(3) . . . . ?
C7A_10 C8A_10 C9A_10 C10A_10 175.6(6) . . . . ?
S2A_10 C8A_10 C9A_10 C10A_10 -6.3(7) . . . . ?
C7A_10 C8A_10 C9A_10 S3A_10 -5.6(5) . . . . ?
S2A_10 C8A_10 C9A_10 S3A_10 172.59(19) . . . . ?
C10A_10 C9A_10 S3A_10 C12A_10 0.8(5) . . . . ?
C8A_10 C9A_10 S3A_10 C12A_10 -178.3(3) . . . . ?
C9A_10 S3A_10 C12A_10 C11A_10 -0.9(5) . . . . ?
S3A_10 C12A_10 C11A_10 C10A_10 0.9(8) . . . . ?
C8A_10 C9A_10 C10A_10 C11A_10 178.6(5) . . . . ?
S3A_10 C9A_10 C10A_10 C11A_10 -0.4(8) . . . . ?
C12A_10 C11A_10 C10A_10 C9A_10 -0.3(10) . . . . ?
C10B_10 C9B_10 S3B_10 C12B_10 0.9(19) . . . . ?
C9B_10 S3B_10 C12B_10 C11B_10 -8(3) . . . . ?
S3B_10 C12B_10 C11B_10 C10B_10 13(5) . . . . ?
S3B_10 C9B_10 C10B_10 C11B_10 6(3) . . . . ?
C12B_10 C11B_10 C10B_10 C9B_10 -12(5) . . . . ?
C4C_10 C3C_10 C2C_10 C1C_10 -0.01(19) . . . . ?
C3C_10 C2C_10 C1C_10 S1C_10 0.01(14) . . . . ?
C2C_10 C1C_10 S1C_10 C4C_10 0.00(9) . . . . ?
C2C_10 C3C_10 C4C_10 C5C_10 180.00(14) . . . . ?
C2C_10 C3C_10 C4C_10 S1C_10 0.01(17) . . . . ?
C1C_10 S1C_10 C4C_10 C3C_10 0.00(11) . . . . ?
C1C_10 S1C_10 C4C_10 C5C_10 180.00(10) . . . . ?
C3C_10 C4C_10 C5C_10 C6C_10 173(3) . . . . ?
S1C_10 C4C_10 C5C_10 C6C_10 -7(3) . . . . ?
C3C_10 C4C_10 C5C_10 S2C_10 10(2) . . . . ?
S1C_10 C4C_10 C5C_10 S2C_10 -170(2) . . . . ?
C6C_10 C5C_10 S2C_10 C8C_10 1(3) . . . . ?
C4C_10 C5C_10 S2C_10 C8C_10 167.3(18) . . . . ?
C4C_10 C5C_10 C6C_10 C7C_10 -167(3) . . . . ?
S2C_10 C5C_10 C6C_10 C7C_10 -2(5) . . . . ?
C5C_10 C6C_10 C7C_10 C8C_10 3(6) . . . . ?
C6C_10 C7C_10 C8C_10 C9C_10 -174(3) . . . . ?
C6C_10 C7C_10 C8C_10 S2C_10 -2(5) . . . . ?
C5C_10 S2C_10 C8C_10 C7C_10 0(3) . . . . ?
C5C_10 S2C_10 C8C_10 C9C_10 173(2) . . . . ?
C7C_10 C8C_10 C9C_10 C10C_10 176(4) . . . . ?
S2C_10 C8C_10 C9C_10 C10C_10 4(2) . . . . ?
C7C_10 C8C_10 C9C_10 S3C_10 -4(4) . . . . ?
S2C_10 C8C_10 C9C_10 S3C_10 -176(2) . . . . ?
C10C_10 C9C_10 S3C_10 C12C_10 1(3) . . . . ?
C8C_10 C9C_10 S3C_10 C12C_10 -179(3) . . . . ?
C9C_10 S3C_10 C12C_10 C11C_10 -2(4) . . . . ?
S3C_10 C12C_10 C11C_10 C10C_10 3(5) . . . . ?
C8C_10 C9C_10 C10C_10 C11C_10 -179.99(15) . . . . ?
S3C_10 C9C_10 C10C_10 C11C_10 0.0(2) . . . . ?
C12C_10 C11C_10 C10C_10 C9C_10 -2(4) . . . . ?
C4_11 C3_11 C2_11 C1_11 -4.4(13) . . . . ?
C3_11 C2_11 C1_11 S1_11 8.2(15) . . . . ?
C2_11 C1_11 S1_11 C4_11 -7.5(13) . . . . ?
C2_11 C3_11 C4_11 C5_11 -179.4(11) . . . . ?
C2_11 C3_11 C4_11 S1_11 -1.3(11) . . . . ?
C1_11 S1_11 C4_11 C3_11 4.9(11) . . . . ?
C1_11 S1_11 C4_11 C5_11 -176.8(11) . . . . ?
C3_11 C4_11 C5_11 C6_11 -179.7(10) . . . . ?
S1_11 C4_11 C5_11 C6_11 2.3(16) . . . . ?
C3_11 C4_11 C5_11 S2_11 -3.2(17) . . . . ?
S1_11 C4_11 C5_11 S2_11 178.8(6) . . . . ?
C6_11 C5_11 S2_11 C8_11 1.5(8) . . . . ?
C4_11 C5_11 S2_11 C8_11 -175.6(8) . . . . ?
C4_11 C5_11 C6_11 C7_11 175.3(10) . . . . ?
S2_11 C5_11 C6_11 C7_11 -1.4(9) . . . . ?
C5_11 C6_11 C7_11 C8_11 0.6(10) . . . . ?
C6_11 C7_11 C8_11 C9_11 179.2(10) . . . . ?
C6_11 C7_11 C8_11 S2_11 0.5(9) . . . . ?
C5_11 S2_11 C8_11 C7_11 -1.1(8) . . . . ?
C5_11 S2_11 C8_11 C9_11 -180.0(8) . . . . ?
C7_11 C8_11 C9_11 C10_11 -176.9(10) . . . . ?
S2_11 C8_11 C9_11 C10_11 1.7(17) . . . . ?
C7_11 C8_11 C9_11 S3_11 -6.2(17) . . . . ?
S2_11 C8_11 C9_11 S3_11 172.3(6) . . . . ?
C10_11 C9_11 S3_11 C12_11 -4.8(12) . . . . ?
C8_11 C9_11 S3_11 C12_11 -176.8(13) . . . . ?
C9_11 S3_11 C12_11 C11_11 5.5(16) . . . . ?
S3_11 C12_11 C11_11 C10_11 -5(2) . . . . ?
C8_11 C9_11 C10_11 C11_11 174.3(11) . . . . ?
S3_11 C9_11 C10_11 C11_11 2.9(12) . . . . ?
C12_11 C11_11 C10_11 C9_11 1.2(17) . . . . ?
 
_refine_diff_density_max    1.583
_refine_diff_density_min   -1.360
_refine_diff_density_rms    0.085

_shelx_res_file
;
TITL sxs_a.res in P2(1)/n
    sad2r.res
    created by SHELXL-2016/6 at 10:54:33 on 28-May-2017
REM Old TITL sxs in P2(1)/n

REM SHELXT solution in P2(1)/n
REM R1 0.366,  Rweak 0.009,  Alpha 0.077,  Orientation as input
REM Formula found by SHELXT:  C102 N18 O15 S21

CELL 0.70000  43.82200   5.68900  48.33100  90.0000 106.7880  90.0000
ZERR    21.00   0.00876   0.00114   0.00967   0.0000   0.0300   0.0000

LATT  1
SYMM 1/2-X, 1/2+Y, 1/2-Z
SFAC  C S H
DISP    H    0.00000   0.00000        0.67
DISP    C   -0.00202   0.00157       10.98
DISP    S    0.10283   0.12075      501.69
UNIT 504 126 336

L.S. 22
SHEL 180 0.74
LIST 4
WPDB -2
CONF
BOND $h
SIZE 0.3 0.1 0.1
TEMP -173.15
FMAP 2
PLAN 20
ACTA
REM hfix_3TS 43 c1 c2 c3 c6 c7 c10 c11 c12
REM DEFS 0.1

SADI_1 C3a C2a C3b C2b
SADI_1 C3a C4a C3b C4b
SADI_1 C2a C1a C2b C1b
SADI_1 C1a S1a C1b S1b
SADI_1 S1a C4a S1b C4b
SADI_1 C4a C5a C4b C5b
SADI_1 C5a S2a C5b S2b
SADI_1 C5a C6a C5b C6b
SADI_1 S2a C8a S2b C8b
SADI_1 C6a C7a C6b C7b
SADI_1 C7a C8a C7b C8b
SADI_1 C8a C9a C8b C9b
SADI_1 C9a S3a C9b S3b
SADI_1 C9a C10a C9b C10b
SADI_1 S3a C12a S3b C12b
SADI_1 C12a C11a C12b C11b
SADI_1 C11a C10a C11b C10b
SADI_1 C2a C4a C2b C4b
SADI_1 C3a C1a C3b C1b
SADI_1 C2a S1a C2b S1b
SADI_1 C1a C4a C1b C4b
SADI_1 C3a S1a C3b S1b
SADI_1 C3a C5a C3b C5b
SADI_1 S1a C5a S1b C5b
SADI_1 C4a S2a C4b S2b
SADI_1 C4a C6a C4b C6b
SADI_1 S2a C6a S2b C6b
SADI_1 C5a C8a C5b C8b
SADI_1 C5a C7a C5b C7b
SADI_1 C6a C8a C6b C8b
SADI_1 S2a C7a S2b C7b
SADI_1 S2a C9a S2b C9b
SADI_1 C7a C9a C7b C9b
SADI_1 C8a S3a C8b S3b
SADI_1 C8a C10a C8b C10b
SADI_1 S3a C10a S3b C10b
SADI_1 C9a C12a C9b C12b
SADI_1 S3a C11a S3b C11b
SADI_1 C12a C10a C12b C10b
SADI_1 C9a C11a C9b C11b
SADI_1 C9a S3a C9c S3c
SADI_1 C9a C10a C9c C10c
SADI_1 S3a C12a S3c C12c
SADI_1 C12a C11a C12c C11c
SADI_1 C11a C10a C11c C10c
SADI_1 S3a C10a S3c C10c
SADI_1 C9a C12a C9c C12c
SADI_1 S3a C11a S3c C11c
SADI_1 C12a C10a C12c C10c
SADI_1 C9a C11a C9c C11c

flat_2 s2b C9b C7b C8b
flat_2 0.008 C9b C11b c10b
SADI_2 C3a C2a C3b C2b
SADI_2 C3a C4a C3b C4b
SADI_2 C2a C1a C2b C1b
SADI_2 C1a S1a C1b S1b
SADI_2 S1a C4a S1b C4b
SADI_2 C4a C5a C4b C5b
SADI_2 C5a S2a C5b S2b
SADI_2 C5a C6a C5b C6b
SADI_2 S2a C8a S2b C8b
SADI_2 C6a C7a C6b C7b
SADI_2 C7a C8a C7b C8b
SADI_2 0.005 C8a C9a C8b C9b
SADI_2 C9a S3a C9b S3b
SADI_2 C9a C10a C9b C10b
SADI_2 S3a C12a S3b C12b
SADI_2 C12a C11a C12b C11b
SADI_2 C11a C10a C11b C10b
SADI_2 C2a C4a C2b C4b
SADI_2 C3a C1a C3b C1b
SADI_2 C2a S1a C2b S1b
SADI_2 C1a C4a C1b C4b
SADI_2 C3a S1a C3b S1b
SADI_2 C3a C5a C3b C5b
SADI_2 S1a C5a S1b C5b
SADI_2 C4a S2a C4b S2b
SADI_2 C4a C6a C4b C6b
SADI_2 S2a C6a S2b C6b
SADI_2 C5a C8a C5b C8b
SADI_2 C5a C7a C5b C7b
SADI_2 C6a C8a C6b C8b
SADI_2 S2a C7a S2b C7b
SADI_2 S2a C9a S2b C9b
SADI_2 C7a C9a C7b C9b
SADI_2 C8a S3a C8b S3b
SADI_2 C8a C10a C8b C10b
SADI_2 S3a C10a S3b C10b
SADI_2 C9a C12a C9b C12b
SADI_2 S3a C11a S3b C11b
SADI_2 C12a C10a C12b C10b
SADI_2 C9a C11a C9b C11b

flat_3 s1a C4a C5a C3a
SADI_3 C3a C2a C3b C2b
SADI_3 C3a C4a C3b C4b
SADI_3 C2a C1a C2b C1b
SADI_3 C1a S1a C1b S1b
SADI_3 S1a C4a S1b C4b
SADI_3 C4a C5a C4b C5b
SADI_3 C5a S2a C5b S2b
SADI_3 C5a C6a C5b C6b
SADI_3 S2a C8a S2b C8b
SADI_3 C6a C7a C6b C7b
SADI_3 C7a C8a C7b C8b
SADI_3 C8a C9a C8b C9b
SADI_3 C9a S3a C9b S3b
SADI_3 C9a C10a C9b C10b
SADI_3 S3a C12a S3b C12b
SADI_3 C12a C11a C12b C11b
SADI_3 C11a C10a C11b C10b
SADI_3 C2a C4a C2b C4b
SADI_3 C3a C1a C3b C1b
SADI_3 C2a S1a C2b S1b
SADI_3 C1a C4a C1b C4b
SADI_3 C3a S1a C3b S1b
SADI_3 C3a C5a C3b C5b
SADI_3 S1a C5a S1b C5b
SADI_3 C4a S2a C4b S2b
SADI_3 C4a C6a C4b C6b
SADI_3 S2a C6a S2b C6b
SADI_3 C5a C8a C5b C8b
SADI_3 C5a C7a C5b C7b
SADI_3 C6a C8a C6b C8b
SADI_3 S2a C7a S2b C7b
SADI_3 S2a C9a S2b C9b
SADI_3 C7a C9a C7b C9b
SADI_3 C8a S3a C8b S3b
SADI_3 C8a C10a C8b C10b
SADI_3 S3a C10a S3b C10b
SADI_3 C9a C12a C9b C12b
SADI_3 S3a C11a S3b C11b
SADI_3 C12a C10a C12b C10b
SADI_3 C9a C11a C9b C11b
SADI_3 C9a S3a C9c S3c
SADI_3 C9a C10a C9c C10c
SADI_3 S3a C12a S3c C12c
SADI_3 C12a C11a C12c C11c
SADI_3 C11a C10a C11c C10c
SADI_3 S3a C10a S3c C10c
SADI_3 C9a C12a C9c C12c
SADI_3 S3a C11a S3c C11c
SADI_3 C12a C10a C12c C10c
SADI_3 C9a C11a C9c C11c

SADI_5 C8 C9a C8 C9b
SADI_5 C9a S3a C9b S3b
SADI_5 C9a C10a C9b C10b
SADI_5 S3a C12a S3b C12b
SADI_5 C12a C11a C12b C11b
SADI_5 C11a C10a C11b C10b
SADI_5 S2 C9a S2 C9b
SADI_5 C7 C9a C7 C9b
SADI_5 C8 S3a C8 S3b
SADI_5 C8 C10a C8 C10b
SADI_5 S3a C10a S3b C10b
SADI_5 C9a C12a C9b C12b
SADI_5 S3a C11a S3b C11b
SADI_5 C12a C10a C12b C10b
SADI_5 C9a C11a C9b C11b

flat_7 0.006 s3a c8a c10a c11a c12a
flat_7 0.006 s3d c10d c11d c12d

rem flat_7 0.006 s3a c8a c9a c10a c11a c12a
rem flat_7 0.006 s3d c9d c10d c11d c12d

SADI_7 C3a C2a C3b C2b
SADI_7 C3a C4a C3b C4b
SADI_7 C2a C1a C2b C1b
SADI_7 C1a S1a C1b S1b
SADI_7 S1a C4a S1b C4b
SADI_7 C4a C5a C4b C5b
SADI_7 C5a S2a C5b S2b
SADI_7 C5a C6a C5b C6b
SADI_7 S2a C8a S2b C8b
SADI_7 C6a C7a C6b C7b
SADI_7 C7a C8a C7b C8b
SADI_7 C8a C9a C8b C9b
SADI_7 C9a S3a C9b S3b
SADI_7 C9a C10a C9b C10b
SADI_7 S3a C12a S3b C12b
SADI_7 C12a C11a C12b C11b
SADI_7 C11a C10a C11b C10b
SADI_7 C2a C4a C2b C4b
SADI_7 C3a C1a C3b C1b
SADI_7 C2a S1a C2b S1b
SADI_7 C1a C4a C1b C4b
SADI_7 C3a S1a C3b S1b
SADI_7 C3a C5a C3b C5b
SADI_7 S1a C5a S1b C5b
SADI_7 C4a S2a C4b S2b
SADI_7 C4a C6a C4b C6b
SADI_7 S2a C6a S2b C6b
SADI_7 C5a C8a C5b C8b
SADI_7 C5a C7a C5b C7b
SADI_7 C6a C8a C6b C8b
SADI_7 S2a C7a S2b C7b
SADI_7 S2a C9a S2b C9b
SADI_7 C7a C9a C7b C9b
SADI_7 C8a S3a C8b S3b
SADI_7 C8a C10a C8b C10b
SADI_7 S3a C10a S3b C10b
SADI_7 C9a C12a C9b C12b
SADI_7 S3a C11a S3b C11b
SADI_7 C12a C10a C12b C10b
SADI_7 C9a C11a C9b C11b
SADI_7 C9a S3a C9c S3c
SADI_7 C9a C10a C9c C10c
SADI_7 S3a C12a S3c C12c
SADI_7 C12a C11a C12c C11c
SADI_7 C11a C10a C11c C10c
SADI_7 S3a C10a S3c C10c
SADI_7 C9a C12a C9c C12c
SADI_7 S3a C11a S3c C11c
SADI_7 C12a C10a C12c C10c
SADI_7 C9a C11a C9c C11c
SADI_7 S3a C10a S3c C10c
SADI_7 C9a C12a C9c C12c
SADI_7 S3a C11a S3c C11c
SADI_7 C12a C10a C12c C10c
SADI_7 C9a C11a C9c C11c
SADI_7 S3a C10a S3d C10d
SADI_7 C9a C12a C9d C12d
SADI_7 S3a C11a S3d C11d
SADI_7 C12a C10a C12d C10d
SADI_7 C9a C11a C9d C11d
SADI_7 C3a C2a C3c C2c
SADI_7 C3a C4a C3c C4c
SADI_7 C2a C1a C2c C1c
SADI_7 C1a S1a C1c S1c
SADI_7 S1a C4a S1c C4c

SADI_8 C8 C9a C8 C9b
SADI_8 C9a S3a C9b S3b
SADI_8 C9a C10a C9b C10b
SADI_8 S3a C12a S3b C12b
SADI_8 C12a C11a C12b C11b
SADI_8 C11a C10a C11b C10b
SADI_8 S2 C9a S2 C9b
SADI_8 C7 C9a C7 C9b
SADI_8 C8 S3a C8 S3b
SADI_8 C8 C10a C8 C10b
SADI_8 S3a C10a S3b C10b
SADI_8 C9a C12a C9b C12b
SADI_8 S3a C11a S3b C11b
SADI_8 C12a C10a C12b C10b
SADI_8 C9a C11a C9b C11b

SADI_9 C5 C4a C5 C4b
SADI_9 C4a S1a C4b S1b
SADI_9 C4a C3a C4b C3b
SADI_9 S1a C1a S1b C1b
SADI_9 C1a C2a C1b C2b
SADI_9 C2a C3a C2b C3b
SADI_9 S2 C4a S2 C4b
SADI_9 C6 C4a C6 C4b
SADI_9 C5 S1a C5 S1b
SADI_9 C5 C3a C5 C3b
SADI_9 S1a C3a S1b C3b
SADI_9 C4a C1a C4b C1b
SADI_9 S1a C2a S1b C2b
SADI_9 C1a C3a C1b C3b
SADI_9 C4a C2a C4b C2b

SADI_10 C3a C2a C3c C2c
SADI_10 C3a C4a C3c C4c
SADI_10 C2a C1a C2c C1c
SADI_10 C1a S1a C1c S1c
SADI_10 S1a C4a S1c C4c
SADI_10 C4a C5a C4c C5c
SADI_10 C5a S2a C5c S2c
SADI_10 C5a C6a C5c C6c
SADI_10 S2a C8a S2c C8c
SADI_10 C6a C7a C6c C7c
SADI_10 C7a C8a C7c C8c
SADI_10 C8a C9a C8c C9c
SADI_10 C9a S3a C9c S3c
SADI_10 C9a C10a C9c C10c
SADI_10 S3a C12a S3c C12c
SADI_10 C12a C11a C12c C11c
SADI_10 C11a C10a C11c C10c
SADI_10 C2a C4a C2c C4c
SADI_10 C3a C1a C3c C1c
SADI_10 C2a S1a C2c S1c
SADI_10 C1a C4a C1c C4c
SADI_10 C3a S1a C3c S1c
SADI_10 C3a C5a C3c C5c
SADI_10 S1a C5a S1c C5c
SADI_10 C4a S2a C4c S2c
SADI_10 C4a C6a C4c C6c
SADI_10 S2a C6a S2c C6c
SADI_10 C5a C8a C5c C8c
SADI_10 C5a C7a C5c C7c
SADI_10 C6a C8a C6c C8c
SADI_10 S2a C7a S2c C7c
SADI_10 S2a C9a S2c C9c
SADI_10 C7a C9a C7c C9c
SADI_10 C8a S3a C8c S3c
SADI_10 C8a C10a C8c C10c
SADI_10 S3a C10a S3c C10c
SADI_10 C9a C12a C9c C12c
SADI_10 S3a C11a S3c C11c
SADI_10 C12a C10a C12c C10c
SADI_10 C9a C11a C9c C11c
SADI_10 C8a C9a C8a C9b
SADI_10 C9a S3a C9b S3b
SADI_10 C9a C10a C9b C10b
SADI_10 S3a C12a S3b C12b
SADI_10 C12a C11a C12b C11b
SADI_10 C11a C10a C11b C10b
SADI_10 S2a C9a S2a C9b
SADI_10 C7a C9a C7a C9b
SADI_10 C8a S3a C8a S3b
SADI_10 C8a C10a C8a C10b
SADI_10 S3a C10a S3b C10b
SADI_10 C9a C12a C9b C12b
SADI_10 S3a C11a S3b C11b
SADI_10 C12a C10a C12b C10b
SADI_10 C9a C11a C9b C11b

DFIX_11 1.457 0.006 C3   C2
DFIX_11 1.425 0.006 C3   C4
DFIX_11 1.374 0.006 C2   C1
DFIX_11 1.701 0.006 C1   S1
DFIX_11 1.727 0.006 S1   C4
DFIX_11 1.450 0.006 C4   C5
DFIX_11 1.744 0.006 C5   S2
DFIX_11 1.368 0.006 C5   C6
DFIX_11 1.745 0.006 S2   C8
DFIX_11 1.423 0.006 C6   C7
DFIX_11 1.391 0.006 C7   C8
DFIX_11 1.440 0.006 C8   C9
DFIX_11 1.733 0.006 C9   S3
DFIX_11 1.399 0.006 C9   C10
DFIX_11 1.715 0.006 S3   C12
DFIX_11 1.358 0.006 C12  C11
DFIX_11 1.410 0.006 C11  C10

DANG_11 2.343 0.006 C2   C4
DANG_11 2.379 0.006 C3   C1
DANG_11 2.555 0.006 C2   S1
DANG_11 2.483 0.006 C1   C4
DANG_11 2.621 0.006 C3   S1
DANG_11 2.573 0.006 C3   C5
DANG_11 2.765 0.006 S1   C5
DANG_11 2.766 0.006 C4   S2
DANG_11 2.544 0.006 C4   C6
DANG_11 2.577 0.006 S2   C6
DANG_11 2.514 0.006 C5   C8
DANG_11 2.328 0.006 C5   C7
DANG_11 2.354 0.006 C6   C8
DANG_11 2.576 0.006 S2   C7
DANG_11 2.765 0.006 S2   C9
DANG_11 2.563 0.006 C7   C9
DANG_11 2.760 0.006 C8   S3
DANG_11 2.544 0.006 C8   C10
DANG_11 2.603 0.006 S3   C10
DANG_11 2.471 0.006 C9   C12
DANG_11 2.543 0.006 S3   C11
DANG_11 2.340 0.006 C12  C10
DANG_11 2.300 0.006 C9   C11

REM Omit extracted on Fri May 19 21:00:26 2017
omit -19 1 4
omit -26 1 31
omit 10 3 18
omit -2 1 15
omit -12 3 3
omit -3 0 17
omit 6 6 16
omit -5 1 19
omit -14 1 6
omit -12 0 38
omit -21 1 25
omit -18 0 18
omit -7 1 20
omit 5 1 29
omit 6 0 22
omit 23 0 33
omit -11 1 3
omit 0 6 3
omit -4 1 18
omit -3 2 16
omit -16 1 7

REM Omit extracted on Sat May 20 10:52:00 2017
omit 17 0 25
omit -21 0 7
omit 3 5 5
omit -21 0 21
omit -8 1 2
omit 12 1 17
omit 8 6 13
omit 1 1 7
omit -10 0 24
omit -6 2 20
omit -17 1 1
omit -4 1 4
omit 10 0 18
omit -26 2 9
omit -15 1 6

REM Omit extracted on Sat May 20 10:55:49 2017

REM Omit extracted on Sat May 20 20:25:35 2017

REM Omit extracted on Sat May 20 20:34:22 2017
omit 7 0 1
omit -24 1 8

REM Omit extracted on Tue May 23 15:44:13 2017

REM Omit extracted on Tue May 23 15:46:19 2017

WGHT    0.089600   17.608000
FVAR       0.07045   0.93363
RESI    1   3TS
EXYZ_1  c9b c9c
EADP_1  c9b c9c
EXYZ_1  c1b c1a
EADP_1  c1b c1a
EXYZ_1  c4b c4a
EADP_1  c4b c4a
simu_1 0.002 c10a s3c
simu_1 0.005 c9a C9B
simu_1 0.002 c10c s3b
simu_1 0.002 C4A c3a c2a c1a s1a
rem delu_1 c3b > c10c
rem simu_1 0.004 c3a c3b c4a c4b c2a c2b
rem simu_1 0.001 c9b > c10b
rem simu_1 0.001 c9a > c10b
rem simu_1 0.002 c3a s1b c2a c4a

PART    2
C3B   1    0.377100   -0.110945    0.123487    10.90000    0.02502    0.03263 =
         0.04470   -0.00256    0.00680   -0.00041
AFIX  43
H3B   3    0.381945   -0.238758    0.136686    10.90000   -1.20000
AFIX   0
C2B   1    0.389479   -0.075289    0.099000    10.90000    0.03970    0.05718 =
         0.04765    0.01039    0.00447   -0.00628
AFIX  43
H2B   3    0.403750   -0.182640    0.094180    10.90000   -1.20000
AFIX   0
C1B   1    0.379036    0.124816    0.083362    10.90000    0.05286    0.05469 =
         0.05545    0.01653    0.01734    0.00614
AFIX  43
H1B   3    0.385371    0.171761    0.066977    10.90000   -1.20000
AFIX   0
S1B   2    0.353652    0.276810    0.096745    10.90000    0.04552    0.04088 =
         0.06100    0.01440   -0.00293   -0.00446
C4B   1    0.356563    0.078695    0.124127    10.90000    0.05494    0.05325 =
         0.05832    0.03866    0.03051    0.03463
C5B   1    0.339075    0.113396    0.145122    10.90000    0.03046    0.02277 =
         0.04342   -0.00276   -0.00711   -0.00110
S2B   2    0.339005   -0.100144    0.170789    10.90000    0.03073    0.02320 =
         0.04205   -0.00150   -0.00142    0.00333
C6B   1    0.320643    0.301927    0.147993    10.90000    0.03502    0.02613 =
         0.04953   -0.00192   -0.00901    0.00209
AFIX  43
H6B   3    0.317539    0.436364    0.135836    10.90000   -1.20000
AFIX   0
C7B   1    0.306752    0.276113    0.170824    10.90000    0.03302    0.02938 =
         0.05092   -0.00825   -0.00987    0.00893
AFIX  43
H7B   3    0.293424    0.391441    0.175594    10.90000   -1.20000
AFIX   0
C8B   1    0.314497    0.067228    0.185404    10.90000    0.02881    0.02859 =
         0.04235   -0.00784   -0.00697    0.00327
C9B   1    0.304635   -0.015302    0.209811    10.65000    0.02631    0.03758 =
         0.04265   -0.00603   -0.00490    0.00267
S3B   2    0.276891    0.129404    0.221962    10.65000    0.03620    0.04339 =
         0.04746   -0.01198    0.00609    0.00737
C12B  1    0.278565   -0.075949    0.248685    10.65000    0.03184    0.03243 =
         0.04724   -0.00516    0.00703   -0.00547
AFIX  43
H12B  3    0.266121   -0.070009    0.261833    10.65000   -1.20000
AFIX   0
C11B  1    0.300129   -0.247497    0.248363    10.65000    0.03022    0.03733 =
         0.05313   -0.00878    0.00448    0.00520
AFIX  43
H11B  3    0.304177   -0.370951    0.262184    10.65000   -1.20000
AFIX   0
C10B  1    0.314987   -0.238640    0.228810    10.65000    0.01599    0.05310 =
         0.11304   -0.05023   -0.00686    0.00308
AFIX  43
H10B  3    0.329982   -0.351639    0.226411    10.65000   -1.20000
AFIX   0
PART    1
C3A   1    0.346255    0.294868    0.109784    10.10000    0.05390
AFIX  43
H3A   3    0.332315    0.405644    0.114494    10.10000   -1.20000
AFIX   0
C2A   1    0.361203    0.315229    0.086260    10.10000    0.05274
AFIX  43
H2A   3    0.358668    0.449453    0.074112    10.10000   -1.20000
AFIX   0
C1A   1    0.379036    0.124816    0.083362    10.10000    0.05286    0.05469 =
         0.05545    0.01653    0.01734    0.00614
AFIX  43
H1A   3    0.388395    0.104546    0.068075    10.10000   -1.20000
AFIX   0
S1A   2    0.382224   -0.065121    0.109783    10.10000    0.05234
C4A   1    0.356563    0.078695    0.124127    10.10000    0.05494    0.05325 =
         0.05832    0.03866    0.03051    0.03463
S2A   2    0.319568    0.126397    0.161984    10.10000    0.04177
C5A   1    0.345467   -0.020792    0.146976    10.10000    0.03355
C6A   1    0.355336   -0.231144    0.161083    10.10000    0.04636
AFIX  43
H6A   3    0.369155   -0.339085    0.155701    10.10000   -1.20000
AFIX   0
C7A   1    0.342562   -0.266819    0.184301    10.10000    0.03188
AFIX  43
H7A   3    0.346836   -0.402861    0.196198    10.10000   -1.20000
AFIX   0
C8A   1    0.323233   -0.085843    0.188207    10.10000    0.02450
C9A   1    0.307311   -0.074245    0.210817    10.10000    0.02966
S3A   2    0.282597    0.132896    0.215116    10.10000    0.04049
C12A  1    0.276863    0.003119    0.245662    10.10000    0.09465
AFIX  43
H12A  3    0.262716    0.058929    0.255827    10.10000   -1.20000
AFIX   0
C11A  1    0.295575   -0.189781    0.252866    10.10000    0.05966
AFIX  43
H11A  3    0.297797   -0.266669    0.270789    10.10000   -1.20000
AFIX   0
C10A  1    0.310391   -0.268727    0.235237    10.10000    0.05197
AFIX  43
H10A  3    0.321118   -0.415256    0.236571    10.10000   -1.20000
AFIX   0
PART    3
C9C   1    0.304635   -0.015302    0.209811    10.25000    0.02631    0.03758 =
         0.04265   -0.00603   -0.00490    0.00267
S3C   2    0.318467   -0.239068    0.229237    10.25000    0.05306
C12C  1    0.293848   -0.204192    0.251692    10.25000    0.04179
AFIX  43
H12C  3    0.292658   -0.307274    0.266809    10.25000   -1.20000
AFIX   0
C11C  1    0.276743   -0.003949    0.243719    10.25000    0.04910
AFIX  43
H11C  3    0.265033    0.060036    0.255696    10.25000   -1.20000
AFIX   0
C10C  1    0.276378    0.100310    0.219699    10.25000    0.04141
AFIX  43
H10C  3    0.262212    0.220425    0.210053    10.25000   -1.20000
AFIX   0
PART    0

RESI    2   3TS
EXYZ_2 c9b c9a
EADP_2 c9b c9a
EXYZ_2 c12b c12a
EADP_2 c12b c12a
EXYZ_2 c1b c1a
EADP_2 c1b c1a
EXYZ_2 c4b c4a
EADP_2 c4b c4a
simu_2 0.002 c6b C5B s2a
simu_2 0.002 c11b c10b
simu_2 0.002 s1a c2b
simu_2 0.002 c3b c4b

part 1
C3A   1    0.448039    0.806675    0.195459    10.95000    0.02005    0.03521 =
         0.03556    0.00081    0.00807    0.00080
AFIX  43
H3A   3    0.449887    0.923698    0.209873    10.95000   -1.20000
AFIX   0
C2A   1    0.462590    0.813640    0.171783    10.95000    0.03036    0.04447 =
         0.04156   -0.00060    0.00773   -0.00011
AFIX  43
H2A   3    0.475642    0.939957    0.169124    10.95000   -1.20000
AFIX   0
C1A   1    0.455851    0.623569    0.153838    10.95000    0.03708    0.05722 =
         0.04113    0.00317    0.00936    0.00966
AFIX  43
H1A   3    0.463589    0.604674    0.137526    10.95000   -1.20000
AFIX   0
S1A   2    0.432259    0.425323    0.163739    10.95000    0.04005    0.04155 =
         0.04335   -0.00437    0.00797    0.00163
C4A   1    0.430316    0.589231    0.192948    10.95000    0.03326    0.04047 =
         0.03743    0.00784    0.01054    0.01564
C5A   1    0.413411    0.504476    0.212698    10.95000    0.02439    0.03666 =
         0.03774   -0.00555    0.00157    0.00144
S2A   2    0.412845    0.661096    0.243187    10.95000    0.03077    0.03232 =
         0.04019   -0.00688    0.00878   -0.00399
C6A   1    0.397153    0.295979    0.211450    10.95000    0.02747    0.04026 =
         0.04347   -0.01248    0.00132   -0.00118
AFIX  43
H6A   3    0.395014    0.183865    0.196441    10.95000   -1.20000
AFIX   0
C7A   1    0.383956    0.264627    0.234607    10.95000    0.02677    0.03430 =
         0.04173   -0.00980    0.00137   -0.00204
AFIX  43
H7A   3    0.371894    0.130284    0.236612    10.95000   -1.20000
AFIX   0
C8A   1    0.390289    0.447529    0.253925    10.95000    0.02019    0.03170 =
         0.03875   -0.00259    0.00330    0.00068
C9A   1    0.380431    0.477543    0.279796    10.95000    0.02265    0.03213 =
         0.03962   -0.00364    0.00598   -0.00267
S3A   2    0.356353    0.271726    0.289572    10.95000    0.03747    0.03169 =
         0.04835   -0.00437    0.00911   -0.00804
C12A  1    0.355429    0.431568    0.319209    10.95000    0.03548    0.04249 =
         0.04467    0.00095    0.00997   -0.00242
AFIX  43
H12A  3    0.344098    0.385223    0.332362    10.95000   -1.20000
AFIX   0
C11A  1    0.372570    0.630510    0.321804    10.95000    0.03462    0.03675 =
         0.03818   -0.00042    0.01091   -0.00238
AFIX  43
H11A  3    0.374651    0.739083    0.337173    10.95000   -1.20000
AFIX   0
C10A  1    0.387541    0.664280    0.299110    10.95000    0.02701    0.03470 =
         0.03247   -0.00499    0.00765   -0.00340
AFIX  43
H10A  3    0.400401    0.795356    0.297610    10.95000   -1.20000
AFIX   0
part 2
C3B   1    0.421209    0.389466    0.172858    10.05000    0.03539
AFIX  43
H3B   3    0.407615    0.262335    0.174111    10.05000   -1.20000
AFIX   0
C2B   1    0.437456    0.426634    0.150397    10.05000    0.04140
AFIX  43
H2B   3    0.435252    0.321103    0.134707    10.05000   -1.20000
AFIX   0
C1B   1    0.455851    0.623569    0.153838    10.05000    0.03708    0.05722 =
         0.04113    0.00317    0.00936    0.00966
AFIX  43
H1B   3    0.468375    0.667042    0.141562    10.05000   -1.20000
AFIX   0
S1B   2    0.453415    0.782359    0.183209    10.05000    0.04195
C4B   1    0.430316    0.589231    0.192948    10.05000    0.03326    0.04047 =
         0.03743    0.00784    0.01054    0.01564
C5B   1    0.417779    0.616996    0.217692    10.05000    0.03431
S2B   2    0.393811    0.412991    0.228061    10.05000    0.02389
C6B   1    0.421666    0.814966    0.234947    10.05000    0.03450
AFIX  43
H6B   3    0.431871    0.954338    0.231393    10.05000   -1.20000
AFIX   0
C7B   1    0.408839    0.787905    0.258439    10.05000    0.05638
AFIX  43
H7B   3    0.410215    0.905414    0.272714    10.05000   -1.20000
AFIX   0
C8B   1    0.394253    0.575654    0.258557    10.05000    0.08087
C9B   1    0.380431    0.477543    0.279796    10.05000    0.02265    0.03213 =
         0.03962   -0.00364    0.00598   -0.00267
S3B   2    0.377177    0.648361    0.308491    10.05000    0.05880
C12B  1    0.355429    0.431568    0.319209    10.05000    0.03548    0.04249 =
         0.04467    0.00095    0.00997   -0.00242
AFIX  43
H12B  3    0.349047    0.438724    0.336378    10.05000   -1.20000
AFIX   0
C11B  1    0.348680    0.253874    0.300658    10.05000    0.02682
AFIX  43
H11B  3    0.338672    0.113237    0.304106    10.05000   -1.20000
AFIX   0
C10B  1    0.358014    0.294567    0.274653    10.05000    0.02581
AFIX  43
H10B  3    0.350231    0.211020    0.256994    10.05000   -1.20000
AFIX   0

PART    0

RESI    3   3TS
EXYZ_3 c9b c9c
EADP_3 c9b c9c
simu_3 0.002 c10a c9a c8a
rem simu_3 0.001 c9b > c10b
rem simu_3 0.001 c3a > c10c
rem simu_3 0.002 c10a s3b

rem simu_3 0.002 c3a s1b

rem simu_3 0.001 c9a > c10a
rem simu_3 0.001 c9c > c10c

rem delu_3 0.006 c3b > c10c
PART    2
C3B   1    0.487135    1.272724    0.250464    10.90000    0.02792    0.03707 =
         0.02678   -0.00444    0.00528   -0.00462
AFIX  43
H3B   3    0.471799    1.375189    0.254428    10.90000   -1.20000
AFIX   0
C2B   1    0.503401    1.311285    0.228458    10.90000    0.03216    0.03926 =
         0.04268   -0.00275    0.00134   -0.00251
AFIX  43
H2B   3    0.499711    1.445025    0.216166    10.90000   -1.20000
AFIX   0
C1B   1    0.524359    1.138045    0.227145    10.90000    0.02644    0.04825 =
         0.04197   -0.00789    0.00526   -0.00336
AFIX  43
H1B   3    0.536892    1.138799    0.214057    10.90000   -1.20000
AFIX   0
S1B   2    0.525616    0.920551    0.251479    10.90000    0.03051    0.04174 =
         0.04551   -0.00493    0.00869    0.00231
C4B   1    0.497731    1.059412    0.264954    10.90000    0.01712    0.03530 =
         0.03359   -0.00670    0.00030    0.00120

C5B   1    0.488615    0.957969    0.288922    10.90000    0.01956    0.03117 =
         0.03255   -0.00620   -0.00077   -0.00030
S2B   2    0.462837    1.110947    0.303732    10.90000    0.02372    0.02631 =
         0.03997   -0.00255    0.00479    0.00313
C6B   1    0.498298    0.753203    0.303419    10.90000    0.02445    0.03442 =
         0.03918   -0.00884   -0.00058    0.00425
AFIX  43
H6B   3    0.512263    0.644899    0.298308    10.90000   -1.20000
AFIX   0
C7B   1    0.485449    0.717545    0.326947    10.90000    0.02617    0.02769 =
         0.03850   -0.00524   -0.00025    0.00140
AFIX  43
H7B   3    0.489990    0.583873    0.339238    10.90000   -1.20000
AFIX   0
C8B   1    0.465787    0.897127    0.329963    10.90000    0.01957    0.02663 =
         0.03726   -0.00521    0.00098   -0.00272

C9B   1    0.449753    0.921406    0.352160    10.70000    0.02032    0.03155 =
         0.03718   -0.00601    0.00137   -0.00245
S3B   2    0.454387    0.722004    0.378927    10.70000    0.03276    0.03253 =
         0.04067    0.00185    0.00593   -0.00274
C12B  1    0.430108    0.868645    0.394573    10.70000    0.02892    0.04001 =
         0.04406   -0.01098    0.01070   -0.00469
AFIX  43
H12B  3    0.425454    0.817218    0.411613    10.70000   -1.20000
AFIX   0
C11B  1    0.417944    1.069224    0.379969    10.70000    0.02463    0.04522 =
         0.03751   -0.01125    0.00815   -0.00502
AFIX  43
H11B  3    0.403709    1.170943    0.385745    10.70000   -1.20000
AFIX   0
C10B  1    0.429027    1.112505    0.354419    10.70000    0.02883    0.04051 =
         0.04775   -0.01612    0.01066   -0.00401
AFIX  43
H10B  3    0.423501    1.243083    0.341698    10.70000   -1.20000
AFIX   0
PART    1
C3A   1    0.518298    0.870492    0.265914    10.10000    0.06516
AFIX  43
H3A   3    0.522825    0.730576    0.277084    10.10000   -1.20000
AFIX   0
C2A   1    0.532108    0.933924    0.242507    10.10000    0.01983
AFIX  43
H2A   3    0.548644    0.846656    0.238190    10.10000   -1.20000
AFIX   0
C1A   1    0.518922    1.128679    0.227766    10.10000    0.07764
AFIX  43
H1A   3    0.522766    1.178929    0.210327    10.10000   -1.20000
AFIX   0
S1A   2    0.495036    1.271563    0.243692    10.10000    0.03167
C4A   1    0.497413    1.048666    0.269176    10.10000    0.07431
C5A   1    0.479317    1.068914    0.289816    10.10000    0.03154
S2A   2    0.479407    0.854624    0.315288    10.10000    0.04071
C6A   1    0.459750    1.251818    0.292447    10.10000    0.05126
AFIX  43
H6A   3    0.455095    1.380815    0.279418    10.10000   -1.20000
AFIX   0
C7A   1    0.447296    1.231417    0.315978    10.10000    0.04298
AFIX  43
H7A   3    0.434788    1.348732    0.321522    10.10000   -1.20000
AFIX   0
C8A   1    0.455507    1.018624    0.330162    10.10000    0.03058
C9A   1    0.444995    0.942439    0.354382    10.10000    0.02926
S3A   2    0.420381    1.095659    0.367193    10.10000    0.04216
C12A  1    0.422244    0.909432    0.394975    10.10000    0.02042
AFIX  43
H12A  3    0.410578    0.929507    0.408601    10.10000   -1.20000
AFIX   0
C11A  1    0.442491    0.727771    0.395360    10.10000    0.06309
AFIX  43
H11A  3    0.446845    0.608942    0.409783    10.10000   -1.20000
AFIX   0
C10A  1    0.457102    0.731015    0.371486    10.10000    0.02827
AFIX  43
H10A  3    0.471513    0.618586    0.367861    10.10000   -1.20000
AFIX   0
part 3
C9C   1    0.449753    0.921406    0.352160    10.20000    0.02032    0.03155 =
         0.03718   -0.00601    0.00137   -0.00245
S3C   2    0.425735    1.127526    0.354795    10.20000    0.03414
C12C  1    0.419324    1.023378    0.385937    10.20000    0.05180
AFIX  43
H12C  3    0.407013    1.100884    0.396457    10.20000   -1.20000
AFIX   0
C11C  1    0.434365    0.814284    0.393398    10.20000    0.03663
AFIX  43
H11C  3    0.432105    0.722238    0.409089    10.20000   -1.20000
AFIX   0
C10C  1    0.454498    0.741597    0.375173    10.20000    0.03146
AFIX  43
H10C  3    0.467812    0.606777    0.377684    10.20000   -1.20000
AFIX   0
PART    0

RESI   4 3TS
C3    1    0.593628    0.716868    0.338622    11.00000    0.01608    0.03116 =
         0.02350    0.00592    0.00578    0.00074
AFIX  43
H3    3    0.596820    0.834227    0.353164    11.00000   -1.20000
AFIX   0
C2    1    0.606806    0.716351    0.313996    11.00000    0.02972    0.04042 =
         0.03801    0.00359    0.00811   -0.00302
AFIX  43
H2    3    0.620299    0.837706    0.310812    11.00000   -1.20000
AFIX   0
C1    1    0.598165    0.527945    0.296029    11.00000    0.03499    0.04860 =
         0.03395   -0.00038    0.01004    0.00311
AFIX  43
H1    3    0.604901    0.505645    0.279211    11.00000   -1.20000
AFIX   0
S1    2    0.574232    0.338303    0.306791    11.00000    0.03670    0.04261 =
         0.03779   -0.00570    0.01032   -0.00239
C4    1    0.574775    0.504296    0.336621    11.00000    0.02400    0.03116 =
         0.02949   -0.00199    0.00467    0.00094
C5    1    0.557706    0.429276    0.356665    11.00000    0.02074    0.03086 =
         0.02871   -0.00159    0.00347    0.00303
S2    2    0.557485    0.604096    0.385960    11.00000    0.02435    0.02622 =
         0.03102   -0.00409    0.00667   -0.00396
C6    1    0.540622    0.225788    0.356392    11.00000    0.02352    0.02938 =
         0.03253   -0.00577    0.00221   -0.00124
AFIX  43
H6    3    0.538148    0.106875    0.342112    11.00000   -1.20000
AFIX   0
C7    1    0.527168    0.212698    0.379606    11.00000    0.02471    0.02568 =
         0.03449   -0.00502    0.00463   -0.00058
AFIX  43
H7    3    0.514664    0.083765    0.382513    11.00000   -1.20000
AFIX   0
C8    1    0.533938    0.404626    0.397556    11.00000    0.01784    0.02704 =
         0.03045   -0.00124    0.00266    0.00016
C9    1    0.523806    0.455024    0.423067    11.00000    0.02097    0.02479 =
         0.02965   -0.00053    0.00364   -0.00086
S3    2    0.498150    0.269709    0.433591    11.00000    0.03311    0.03151 =
         0.03622   -0.00400    0.00922   -0.00830
C12   1    0.497639    0.447237    0.461940    11.00000    0.02927    0.03815 =
         0.03246   -0.00101    0.00950   -0.00456
AFIX  43
H12   3    0.485733    0.414217    0.475084    11.00000   -1.20000
AFIX   0
C11   1    0.516223    0.641428    0.463575    11.00000    0.02983    0.03211 =
         0.03321   -0.00809    0.00728   -0.00348
AFIX  43
H11   3    0.518800    0.757721    0.478177    11.00000   -1.20000
AFIX   0
C10   1    0.531594    0.653285    0.440995    11.00000    0.01985    0.03283 =
         0.02594   -0.00718    0.00361   -0.00100
AFIX  43
H10   3    0.545079    0.777570    0.438584    11.00000   -1.20000
AFIX   0

RESI    5   3TS
EXYZ c9a_5 c9b_5
EADP c9a_5 c9b_5
simu_5 0.002 c10b s3a
rem delu_5 0.006 c2 c3
C3    1    0.632979    1.208827    0.391709    11.00000    0.02339    0.02987 =
         0.02294    0.00211   -0.00195   -0.00353
AFIX  43
H3    3    0.618428    1.320665    0.395214    11.00000   -1.20000
AFIX   0
C2    1    0.648610    1.231892    0.369921    11.00000    0.03397    0.03682 =
         0.03863    0.00190    0.00394   -0.00016
AFIX  43
H2    3    0.645355    1.360579    0.356865    11.00000   -1.20000
AFIX   0
C1    1    0.668845    1.049583    0.369677    11.00000    0.02928    0.04452 =
         0.04158   -0.00423    0.00986   -0.00009
AFIX  43
H1    3    0.681311    1.038890    0.356582    11.00000   -1.20000
AFIX   0
S1    2    0.669305    0.845160    0.395183    11.00000    0.03082    0.03821 =
         0.04422   -0.00249    0.00898    0.00366
C4    1    0.641805    0.998146    0.407562    11.00000    0.01940    0.03148 =
         0.03510   -0.00569    0.00399    0.00050
C5    1    0.632002    0.913682    0.431957    11.00000    0.02113    0.02845 =
         0.03285   -0.00502    0.00049    0.00009
S2    2    0.607035    1.083081    0.445798    11.00000    0.02370    0.02546 =
         0.03611   -0.00068    0.00506    0.00269
C6    1    0.640375    0.709923    0.447440    11.00000    0.02655    0.02975 =
         0.03608   -0.00440    0.00379    0.00257
AFIX  43
H6    3    0.653782    0.593477    0.443011    11.00000   -1.20000
AFIX   0
C7    1    0.626972    0.691117    0.470704    11.00000    0.02721    0.03057 =
         0.03338   -0.00400    0.00218   -0.00105
AFIX  43
H7    3    0.630433    0.560328    0.483457    11.00000   -1.20000
AFIX   0
C8    1    0.608539    0.879916    0.473010    11.00000    0.02189    0.02853 =
         0.03059   -0.00181    0.00051   -0.00206
rem delu 0.003 c9a_5 > c10b_5
rem simu_5 0.003 c9a c10a c11a
rem simu_5 0.006 c9b c10b c11b
part 1
C9A   1    0.591835    0.922070    0.494515    10.75000    0.02321    0.03103 =
         0.03442   -0.00599    0.00191   -0.00465
S3A   2    0.594733    0.736387    0.522025    10.75000    0.03418    0.03487 =
         0.04067    0.00139    0.00625   -0.00407
C12A  1    0.570559    0.906798    0.536325    10.75000    0.03659    0.04842 =
         0.03766   -0.01594    0.01380   -0.01624
AFIX  43
H12A  3    0.564999    0.870261    0.553432    10.75000   -1.20000
AFIX   0
C11A  1    0.560380    1.103417    0.519566    10.75000    0.02597    0.03409 =
         0.05179   -0.01124    0.00494   -0.00456
AFIX  43
H11A  3    0.546730    1.218468    0.523900    10.75000   -1.20000
AFIX   0
C10A  1    0.571240    1.116636    0.497223    10.75000    0.03357    0.02678 =
         0.04505   -0.00193   -0.00132    0.00312
AFIX  43
H10A  3    0.566159    1.242742    0.483785    10.75000   -1.20000
AFIX   0
part 2
C9B   1    0.591835    0.922070    0.494515    10.25000    0.02321    0.03103 =
         0.03442   -0.00599    0.00191   -0.00465
S3B   2    0.569932    1.150129    0.494258    10.25000    0.02610
C12B  1    0.560599    1.055555    0.525747    10.25000    0.02828
AFIX  43
H12B  3    0.547533    1.140020    0.534930    10.25000   -1.20000
AFIX   0
C11B  1    0.574599    0.846684    0.534953    10.25000    0.03231
AFIX  43
H11B  3    0.571561    0.763844    0.551019    10.25000   -1.20000
AFIX   0
C10B  1    0.592660    0.769808    0.519690    10.25000    0.03644
AFIX  43
H10B  3    0.605083    0.630607    0.524205    10.25000   -1.20000
AFIX   0
part 0

RESI    6   3TS
C3    1    0.737960    0.662842    0.479789    11.00000    0.02170    0.03018 =
         0.02932    0.00520    0.00458    0.00012
AFIX  43
H3    3    0.741446    0.783955    0.493892    11.00000   -1.20000
AFIX   0
C2    1    0.751598    0.653574    0.455779    11.00000    0.03405    0.03953 =
         0.03714    0.00318    0.00817   -0.00077
AFIX  43
H2    3    0.765522    0.771223    0.452463    11.00000   -1.20000
AFIX   0
C1    1    0.742793    0.462944    0.438490    11.00000    0.04196    0.04614 =
         0.03866   -0.00060    0.01169    0.00578
AFIX  43
H1    3    0.749870    0.433180    0.422004    11.00000   -1.20000
AFIX   0
S1    2    0.717726    0.283480    0.449581    11.00000    0.04098    0.03705 =
         0.04005   -0.00602    0.00809    0.00020
C4    1    0.718494    0.460570    0.478741    11.00000    0.02620    0.02759 =
         0.03209   -0.00290    0.00266    0.00381
C5    1    0.700779    0.397229    0.498974    11.00000    0.02421    0.02510 =
         0.03164   -0.00139   -0.00008    0.00200
S2    2    0.700580    0.584984    0.527123    11.00000    0.02668    0.02311 =
         0.03192   -0.00222    0.00402   -0.00379
C6    1    0.683383    0.197926    0.499620    11.00000    0.02832    0.02427 =
         0.03490   -0.00445   -0.00091   -0.00116
AFIX  43
H6    3    0.680911    0.073138    0.486089    11.00000   -1.20000
AFIX   0
C7    1    0.669499    0.198892    0.522736    11.00000    0.02465    0.02568 =
         0.03927    0.00124    0.00020   -0.00397
AFIX  43
H7    3    0.656702    0.073970    0.526222    11.00000   -1.20000
AFIX   0
C8    1    0.676274    0.397324    0.539630    11.00000    0.02233    0.02622 =
         0.03056    0.00209   -0.00119   -0.00238
C9    1    0.666076    0.461993    0.564591    11.00000    0.02039    0.02919 =
         0.03389    0.00299    0.00296   -0.00431
S3    2    0.639676    0.286816    0.575578    11.00000    0.03614    0.03885 =
         0.04217    0.00168    0.00723   -0.01024
C12   1    0.638947    0.475893    0.602770    11.00000    0.03082    0.04562 =
         0.03854    0.00178    0.00758   -0.00551
AFIX  43
H12   3    0.626696    0.450876    0.615828    11.00000   -1.20000
AFIX   0
C11   1    0.657932    0.666764    0.603612    11.00000    0.03447    0.03800 =
         0.03466   -0.00295    0.00790   -0.00415
AFIX  43
H11   3    0.660295    0.787732    0.617625    11.00000   -1.20000
AFIX   0
C10   1    0.674260    0.671038    0.581466    11.00000    0.01916    0.03414 =
         0.02411   -0.00194    0.00186    0.00165
AFIX  43
H10   3    0.688022    0.791957    0.578661    11.00000   -1.20000
AFIX   0

RESI    7   3TS
EXYZ_7 c9b c9c
EADP_7 c9b c9c
EXYZ_7 c4b c4c
EADP_7 c4b c4c
EXYZ_7 c9a c9d
EADP_7 c9a c9d
DFIX_7 1.374 0.006 C2A   C1A

simu_7 0.002 s3c c10A c11a
simu_7 0.002 c12a c11c
simu_7 0.002 s1B c3C
simu_7 0.002 s3a c10d
simu_7 0.002 c12d c12b
rem simu_7 0.002 c4a c4b
rem simu_7 0.002 c9a c10a
rem simu_7 0.001 c3b > c10c
simu_7 0.002 s3d s3c
simu_7 0.002 c9d c10d
part 2
C5B   1    0.774720   -0.105693    0.573380    10.90000    0.02150    0.02814 =
         0.03725   -0.00465    0.00088   -0.00048
S2B   2    0.750411    0.078142    0.586349    10.90000    0.02732    0.02539 =
         0.03785    0.00058    0.00502    0.00174
C6B   1    0.781796   -0.308152    0.589788    10.90000    0.02855    0.02587 =
         0.04304   -0.00094    0.00274    0.00225
AFIX  43
H6B   3    0.794715   -0.431517    0.586121    10.90000   -1.20000
AFIX   0
C7B   1    0.767659   -0.311235    0.612654    10.90000    0.02841    0.03143 =
         0.03913    0.00286    0.00171   -0.00370
AFIX  43
H7B   3    0.770115   -0.438302    0.625871    10.90000   -1.20000
AFIX   0
C8B   1    0.750209   -0.115744    0.614029    10.90000    0.02482    0.03028 =
         0.03618    0.00040   -0.00173   -0.00726
C9B   1    0.733676   -0.060906    0.635088    10.55000    0.02754    0.03621 =
         0.03966   -0.00383    0.00030   -0.00331
S3B   2    0.733251   -0.226413    0.663596    10.55000    0.03721    0.03920 =
         0.03554    0.00459    0.00641   -0.00746
C12B  1    0.709682   -0.039175    0.675608    10.55000    0.03608    0.03756 =
         0.03744    0.00099    0.00841   -0.00444
AFIX  43
H12B  3    0.703071   -0.063240    0.692462    10.55000   -1.20000
AFIX   0
C11B  1    0.701488    0.152031    0.657580    10.55000    0.02751    0.02446 =
         0.03533    0.00291    0.00406   -0.01014
AFIX  43
H11B  3    0.688068    0.273030    0.660980    10.55000   -1.20000
AFIX   0
C10B  1    0.714837    0.160021    0.632205    10.55000    0.01619    0.02216 =
         0.01264   -0.00989    0.00575    0.00479
AFIX  43
H10B  3    0.711931    0.278053    0.617770    10.55000   -1.20000
AFIX   0

C3B   1    0.776877    0.166869    0.532761    10.80000    0.02388    0.03357 =
         0.02193    0.00805    0.00046   -0.00179
AFIX  43
H3B   3    0.762305    0.280791    0.535768    10.80000   -1.20000
AFIX   0
C2B   1    0.793161    0.183377    0.510705    10.80000    0.03197    0.03006 =
         0.03432    0.00059    0.01086    0.00119
AFIX  43
H2B   3    0.790442    0.310638    0.497487    10.80000   -1.20000
AFIX   0
C1B   1    0.812736   -0.001993    0.510869    10.80000    0.03333    0.03690 =
         0.03448    0.00336    0.00714    0.00431
AFIX  43
H1B   3    0.824989   -0.020288    0.497690    10.80000   -1.20000
AFIX   0
S1B   2    0.812701   -0.198688    0.537644    10.80000    0.02963    0.03065 =
         0.04034    0.00061    0.00821    0.00696
C4B   1    0.785339   -0.037860    0.549029    10.80000    0.01854    0.03225 =
         0.03539   -0.00602   -0.00120    0.00075
part 3
C3C   1    0.806433   -0.193542    0.540604    10.10000    0.03325
AFIX  43
H3C   3    0.813513   -0.346174    0.547538    10.10000   -1.20000
AFIX   0
C2C   1    0.814018   -0.054614    0.518620    10.10000    0.03457
AFIX  43
H2C   3    0.832492   -0.096863    0.513237    10.10000   -1.20000
AFIX   0
C1C   1    0.796845    0.132414    0.504929    10.10000    0.05829
AFIX  43
H1C   3    0.796890    0.207884    0.487407    10.10000   -1.20000
AFIX   0
S1C   2    0.775325    0.192114    0.528144    10.10000    0.09294
C4C   1    0.785339   -0.037860    0.549029    10.10000    0.01854    0.03225 =
         0.03539   -0.00602   -0.00120    0.00075
part 0

PART    1
C3A   1    0.802689   -0.309629    0.553378    10.10000    0.03992
AFIX  43
H3A   3    0.805351   -0.421669    0.568466    10.10000   -1.20000
AFIX   0
C2A   1    0.816209   -0.329683    0.529655    10.10000    0.03851
AFIX  43
H2A   3    0.826832   -0.466554    0.525974    10.10000   -1.20000
AFIX   0
C1A   1    0.812198   -0.131143    0.512910    10.10000    0.05041
AFIX  43
H1A   3    0.821124   -0.109558    0.497363    10.10000   -1.20000
AFIX   0
S1A   2    0.789321    0.071354    0.523376    10.10000    0.05057
C4A   1    0.784863   -0.099351    0.551046    10.10000    0.10303
C5A   1    0.768359   -0.023525    0.571348    10.10000    0.04004
S2A   2    0.766987   -0.185797    0.601476    10.10000    0.02991
C6A   1    0.751723    0.187048    0.569654    10.10000    0.03419
AFIX  43
H6A   3    0.749597    0.299397    0.554673    10.10000   -1.20000
AFIX   0
C7A   1    0.738369    0.214224    0.592811    10.10000    0.04589
AFIX  43
H7A   3    0.726539    0.348961    0.595132    10.10000   -1.20000
AFIX   0
C8A   1    0.744089    0.027765    0.611635    10.10000    0.04646
C9A   1    0.731449    0.001654    0.635870    10.05000    0.02243
S3A   2    0.734361   -0.225601    0.657485    10.05000    0.02395
C12A  1    0.716750   -0.097652    0.679857    10.05000    0.04604
AFIX  43
H12A  3    0.712623   -0.172777    0.695962    10.05000   -1.20000
AFIX   0
C11A  1    0.709005    0.131698    0.671808    10.05000    0.04276
AFIX  43
H11A  3    0.698783    0.229962    0.682315    10.05000   -1.20000
AFIX   0
C10A  1    0.717353    0.218630    0.645949    10.05000    0.04251
AFIX  43
H10A  3    0.714584    0.371670    0.637735    10.05000   -1.20000
AFIX   0
PART    3
C9C   1    0.733676   -0.060906    0.635088    10.35000    0.02754    0.03621 =
         0.03966   -0.00383    0.00030   -0.00331
S3C   2    0.713425    0.172449    0.638178    10.35000    0.04265
C12C  1    0.703847    0.085286    0.666812    10.35000    0.03603
AFIX  43
H12C  3    0.690003    0.169146    0.675207    10.35000   -1.20000
AFIX   0
C11C  1    0.718317   -0.124853    0.677292    10.35000    0.04622
AFIX  43
H11C  3    0.715576   -0.197828    0.694093    10.35000   -1.20000
AFIX   0
C10C  1    0.738496   -0.229276    0.660485    10.35000    0.03657
AFIX  43
H10C  3    0.751255   -0.367084    0.664579    10.35000   -1.20000
AFIX   0
part 4

C9D   1    0.731449    0.001654    0.635870    10.05000    0.02243
S3D   2    0.707601    0.198010    0.649841    10.05000    0.03825
C12D  1    0.709904    0.033985    0.677404    10.05000    0.03665
AFIX  43
H12D  3    0.700399    0.075904    0.692060    10.05000   -1.20000
AFIX   0
C11D  1    0.726687   -0.172141    0.678243    10.05000    0.02919
AFIX  43
H11D  3    0.729941   -0.285498    0.693250    10.05000   -1.20000
AFIX   0
C10D  1    0.739729   -0.196610    0.651449    10.05000    0.02305
AFIX  43
H10D  3    0.751228   -0.325942    0.647045    10.05000   -1.20000
AFIX   0

part 0

RESI    8   3TS
EXYZ c9a_8 c9b_8
EADP c9a_8 c9b_8
rem simu_8 0.006 c9a c10a c11a
rem simu_8 0.002 c9a > c10b
C3    1    0.859593    0.681323    0.281485    11.00000    0.01916    0.03723 =
         0.02538    0.00160    0.00163    0.00026
AFIX  43
H3    3    0.853871    0.793617    0.293660    11.00000   -1.20000
AFIX   0
C2    1    0.887060    0.695488    0.271010    11.00000    0.02714    0.04525 =
         0.03664    0.00071    0.00259   -0.00505
AFIX  43
H2    3    0.902101    0.819970    0.276042    11.00000   -1.20000
AFIX   0
C1    1    0.889746    0.515510    0.253253    11.00000    0.03185    0.05371 =
         0.03580   -0.00172    0.00703    0.00214
AFIX  43
H1    3    0.906489    0.502145    0.244498    11.00000   -1.20000
AFIX   0
S1    2    0.859619    0.317816    0.248617    11.00000    0.03354    0.04490 =
         0.03994   -0.00841    0.00807    0.00298
C4    1    0.842345    0.473176    0.270787    11.00000    0.02588    0.03748 =
         0.02455   -0.00268    0.00282    0.00418
C5    1    0.813038    0.390689    0.275569    11.00000    0.02607    0.02918 =
         0.02437   -0.00345    0.00044    0.00351
S2    2    0.793203    0.563467    0.294562    11.00000    0.02766    0.02529 =
         0.02818   -0.00338    0.00466   -0.00004
C6    1    0.796853    0.185649    0.266673    11.00000    0.03065    0.02978 =
         0.02850   -0.00493    0.00084    0.00429
AFIX  43
H6    3    0.804091    0.067408    0.256192    11.00000   -1.20000
AFIX   0
C7    1    0.768304    0.166855    0.274597    11.00000    0.03119    0.02310 =
         0.03201   -0.00171    0.00277    0.00020
AFIX  43
H7    3    0.754313    0.035872    0.269860    11.00000   -1.20000
AFIX   0
C8    1    0.762960    0.359184    0.289946    11.00000    0.02740    0.02490 =
         0.02432    0.00189    0.00222    0.00196
rem delu 0.003 c9a_8 > c10b_8

PART 1
C9A   1    0.735423    0.402450    0.300259    10.70000    0.02809    0.03138 =
         0.02591    0.00725    0.00249    0.00418

S3A   2    0.704472    0.215497    0.292887    10.70000    0.03003    0.03646 =
         0.03578    0.00586    0.00209   -0.00549
C12A  1    0.683604    0.388054    0.310145    10.70000    0.02413    0.04810 =
         0.03455    0.00599    0.00869    0.00523
AFIX  43
H12A  3    0.662933    0.350388    0.311418    10.70000   -1.20000
AFIX   0
C11A  1    0.699987    0.585897    0.321878    10.70000    0.03327    0.04732 =
         0.04396   -0.00119    0.00578    0.01101
AFIX  43
H11A  3    0.691814    0.702031    0.331951    10.70000   -1.20000
AFIX   0
C10A  1    0.729550    0.598435    0.317515    10.70000    0.02879    0.02670 =
         0.06262    0.00483    0.00158    0.00012
AFIX  43
H10A  3    0.744460    0.720624    0.324883    10.70000   -1.20000
AFIX   0
PART 2
C9B   1    0.735423    0.402450    0.300259    10.30000    0.02809    0.03138 =
         0.02591    0.00725    0.00249    0.00418
S3B   2    0.730597    0.633714    0.317825    10.30000    0.03312
C12B  1    0.693023    0.546180    0.318984    10.30000    0.03467
AFIX  43
H12B  3    0.679836    0.635373    0.327577    10.30000   -1.20000
AFIX   0
C11B  1    0.684783    0.331944    0.305923    10.30000    0.03887
AFIX  43
H11B  3    0.665745    0.250548    0.305570    10.30000   -1.20000
AFIX   0
C10B  1    0.706735    0.249134    0.293593    10.30000    0.03141
AFIX  43
H10B  3    0.704139    0.110752    0.282144    10.30000   -1.20000
AFIX   0
PART 0

RESI    9   3TS
EXYZ c4a_9 c4b_9
EADP c4a_9 c4b_9
flat_9 0.002 s1a c3a c4a c5
rem flat_9 0.006 s1B c3B c4B c5
rem delu 0.003 c4a_9 > s1b_9
rem simu_9 0.001 c4a  > s1b_9
simu_9 0.002 c2b c3b

PART 1
C4A   1    0.907657    0.955489    0.340942    10.70000    0.02599    0.04205 =
         0.02981   -0.00558    0.00404   -0.00203
C3A   1    0.910052    1.169093    0.324697    10.70000    0.01648    0.02836 =
         0.03574    0.00090    0.00221   -0.00527
AFIX  43
H3A   3    0.893908    1.284801    0.318357    10.70000   -1.20000
AFIX   0
C2A   1    0.940815    1.173571    0.320026    10.70000    0.05297    0.06015 =
         0.04136   -0.00918    0.01942   -0.02741
AFIX  43
H2A   3    0.947920    1.297305    0.310216    10.70000   -1.20000
AFIX   0
C1A   1    0.959159    0.979056    0.331272    10.70000    0.01342    0.07882 =
         0.04604   -0.02946    0.00961   -0.01087
AFIX  43
H1A   3    0.980222    0.954775    0.330164    10.70000   -1.20000
AFIX   0
S1A   2    0.940250    0.794475    0.346802    10.70000    0.02876    0.04342 =
         0.03930   -0.00440    0.00611    0.00385
PART 2
C4B   1    0.907657    0.955489    0.340942    10.30000    0.02599    0.04205 =
         0.02981   -0.00558    0.00404   -0.00203
C3B   1    0.937529    0.814198    0.346785    10.30000    0.11508
AFIX  43
H3B   3    0.941657    0.669928    0.357093    10.30000   -1.20000
AFIX   0
C2B   1    0.958723    0.933665    0.334197    10.30000    0.11281
AFIX  43
H2B   3    0.978357    0.867961    0.333333    10.30000   -1.20000
AFIX   0
C1B   1    0.948490    1.150114    0.323494    10.30000    0.04804
AFIX  43
H1B   3    0.960811    1.258296    0.316241    10.30000   -1.20000
AFIX   0
S1B   2    0.911254    1.200465    0.324810    10.30000    0.03390
PART 0
C5    1    0.880974    0.885629    0.351065    11.00000    0.02725    0.03208 =
         0.02973   -0.00280    0.00566    0.00165
S2    2    0.848475    1.069760    0.347202    11.00000    0.02684    0.02646 =
         0.03128    0.00274    0.00627    0.00082
C6    1    0.877466    0.683497    0.365499    11.00000    0.03312    0.03112 =
         0.03039    0.00182    0.00543    0.00708
AFIX  43
H6    3    0.892743    0.560247    0.369659    11.00000   -1.20000
AFIX   0
C7    1    0.848996    0.677233    0.373505    11.00000    0.03338    0.02592 =
         0.03127    0.00064    0.00528    0.00138
AFIX  43
H7    3    0.843171    0.549622    0.383605    11.00000   -1.20000
AFIX   0
C8    1    0.830560    0.874110    0.365228    11.00000    0.02534    0.02662 =
         0.02312   -0.00032    0.00187    0.00044
C9    1    0.800655    0.933516    0.370530    11.00000    0.02747    0.02690 =
         0.02425   -0.00047    0.00392   -0.00384
S3    2    0.785300    0.762549    0.392661    11.00000    0.03230    0.03962 =
         0.04506    0.01126    0.01067    0.00102
C12   1    0.753329    0.943136    0.388429    11.00000    0.02784    0.04931 =
         0.04246    0.00347    0.00824    0.00043
AFIX  43
H12   3    0.736854    0.917088    0.397246    11.00000   -1.20000
AFIX   0
C11   1    0.754096    1.129024    0.370969    11.00000    0.02699    0.04471 =
         0.03339    0.00251    0.00499    0.00571
AFIX  43
H11   3    0.737995    1.246352    0.366222    11.00000   -1.20000
AFIX   0
C10   1    0.781348    1.131452    0.360437    11.00000    0.02228    0.03537 =
         0.02681   -0.00069    0.00426    0.00346
AFIX  43
H10   3    0.785835    1.249940    0.348320    11.00000   -1.20000
AFIX   0

RESI   10   3TS
exyz_10 c9a c9b
eadp_10 c9a c9b
exyz_10 c10c c10b
eadp_10 c10c c10b

simu_10 0.002 c3c c2c c4c c1c s1c
simu_10 0.005 c1c C1a
simu_10 0.005 C9B c10b
rem simu_10 0.005 c9c c10c
rem simu_10 0.002 s2b s3b
rem simu_10 0.002 c1a c1c
rem simu_10 0.002 c2b c1b c11b
rem flat_10 0.006 s2c c5c c6c c7c c8c c9c c4c
flat_10 0.006 s1c c5c c1c c2c c3c c4c
flat_10 0.006 s3c c8c c9c c10c c11c c12b

part 1
C3A   1    1.001361    0.787190    0.425682    10.95000    0.03764    0.03407 =
         0.02362    0.00282    0.00069    0.00556
AFIX  43
H3A   3    0.994771    0.884797    0.438844    10.95000   -1.20000
AFIX   0
C2A   1    1.028154    0.829738    0.415613    10.95000    0.04921    0.04815 =
         0.04380    0.00786   -0.00388   -0.00026
AFIX  43
H2A   3    1.041523    0.962995    0.421493    10.95000   -1.20000
AFIX   0
C1A   1    1.033422    0.666841    0.396966    10.95000    0.04140    0.05787 =
         0.05119    0.01045    0.00610    0.00822
AFIX  43
H1A   3    1.050479    0.673116    0.388525    10.95000   -1.20000
AFIX   0
S1A   2    1.005383    0.449107    0.390657    10.95000    0.04583    0.05348 =
         0.05048   -0.00603    0.00466    0.01320
C4A   1    0.985700    0.576346    0.413180    10.95000    0.03883    0.04227 =
         0.03263    0.00002   -0.00234    0.00981
C5A   1    0.957285    0.465988    0.416626    10.95000    0.03662    0.03935 =
         0.03274   -0.00327   -0.00210    0.00989
S2A   2    0.935338    0.602635    0.436564    10.95000    0.04019    0.03291 =
         0.04166   -0.00865    0.00464    0.00125
C6A   1    0.943565    0.254984    0.406080    10.95000    0.04306    0.03548 =
         0.03679   -0.00611   -0.00189    0.01239
AFIX  43
H6A   3    0.952082    0.153225    0.394590    10.95000   -1.20000
AFIX   0
C7A   1    0.915586    0.203041    0.413892    10.95000    0.04304    0.02877 =
         0.03709   -0.00348   -0.00360    0.00733
AFIX  43
H7A   3    0.903491    0.063466    0.408234    10.95000   -1.20000
AFIX   0
C8A   1    0.907721    0.375846    0.430546    10.95000    0.04086    0.02654 =
         0.03176    0.00102   -0.00449    0.00383

C9A   1    0.880579    0.383337    0.441478    10.85000    0.04077    0.02936 =
         0.02793    0.00140    0.00077    0.00282
S3A   2    0.851338    0.174144    0.431924    10.85000    0.04925    0.03932 =
         0.04198   -0.00176    0.00312   -0.00761
C12A  1    0.828943    0.301825    0.451277    10.85000    0.04663    0.05325 =
         0.04204    0.00076    0.01169    0.00475
AFIX  43
H12A  3    0.808942    0.244347    0.452293    10.85000   -1.20000
AFIX   0
C11A  1    0.843675    0.498271    0.465147    10.85000    0.05732    0.04022 =
         0.05340   -0.00468    0.02239   -0.00277
AFIX  43
H11A  3    0.834765    0.591157    0.477202    10.85000   -1.20000
AFIX   0
C10A  1    0.873893    0.554699    0.460133    10.85000    0.04635    0.03131 =
         0.04678   -0.00309    0.01220    0.00851
AFIX  43
H10A  3    0.887040    0.685204    0.468064    10.85000   -1.20000
AFIX   0
part 2
C9B   1    0.880579    0.383337    0.441478    10.10000    0.04077    0.02936 =
         0.02793    0.00140    0.00077    0.00282
S3B   2    0.871086    0.589007    0.461527    10.10000    0.03483
C12B  1    0.837356    0.445647    0.463689    10.10000    0.03239
AFIX  43
H12B  3    0.824464    0.490550    0.475583    10.10000   -1.20000
AFIX   0
C11B  1    0.832051    0.254773    0.445341    10.10000    0.02445
AFIX  43
H11B  3    0.812549    0.169914    0.440154    10.10000   -1.20000
AFIX   0
C10B  1    0.859033    0.193642    0.434497    10.10000    0.03568
AFIX  43
H10B  3    0.861503    0.053462    0.424680    10.10000   -1.20000
AFIX   0
part 3
C3C   1    0.988508    0.427257    0.400478    10.05000    0.03777
AFIX  43
H3C   3    0.977190    0.288356    0.392768    10.05000   -1.20000
AFIX   0
C2C   1    1.019091    0.492362    0.397409    10.05000    0.03870
AFIX  43
H2C   3    1.030260    0.398825    0.387252    10.05000   -1.20000
AFIX   0
C1C   1    1.030589    0.698806    0.410271    10.05000    0.03923
AFIX  43
H1C   3    1.050442    0.765015    0.410120    10.05000   -1.20000
AFIX   0
S1C   2    1.005323    0.824531    0.426637    10.05000    0.03641
C4C   1    0.977587    0.600048    0.416679    10.05000    0.03698
C5C   1    0.948812    0.616957    0.425591    10.05000    0.01183
S2C   2    0.922597    0.384504    0.421450    10.05000    0.03112
C6C   1    0.941762    0.783118    0.443905    10.05000    0.01103
AFIX  43
H6C   3    0.953848    0.922679    0.449604    10.05000   -1.20000
AFIX   0
C7C   1    0.915021    0.725776    0.453273    10.05000    0.02515
AFIX  43
H7C   3    0.906781    0.824878    0.465226    10.05000   -1.20000
AFIX   0
C8C   1    0.902129    0.509678    0.443158    10.05000    0.02654
C9C   1    0.873140    0.409438    0.446504    10.05000    0.00831
S3C   2    0.852333    0.546289    0.465956    10.05000    0.02661
C12C  1    0.824179    0.330247    0.460758    10.05000    0.02637
AFIX  43
H12C  3    0.806860    0.328820    0.468884    10.05000   -1.20000
AFIX   0
C11C  1    0.830305    0.159278    0.443112    10.05000    0.02439
AFIX  43
H11C  3    0.816691    0.027649    0.436968    10.05000   -1.20000
AFIX   0
C10C  1    0.859033    0.193642    0.434497    10.05000    0.03568
AFIX  43
H10C  3    0.867044    0.089933    0.422848    10.05000   -1.20000
AFIX   0

part 0

RESI   11   3TS
PART -1
C3    1    1.076631    0.892569    0.495597    10.50000    0.02884    0.05619 =
         0.03738    0.02742   -0.00413   -0.01743
AFIX  43
H3    3    1.073981    0.757586    0.506244    10.50000   -1.20000
AFIX   0
C2    1    1.104844    0.946413    0.486097    10.50000    0.01531    0.05850 =
         0.06372   -0.00651    0.00253   -0.00012
AFIX  43
H2    3    1.123627    0.853147    0.491084    10.50000   -1.20000
AFIX   0
C1    1    1.101358    1.144813    0.469307    10.50000    0.02966    0.07251 =
         0.04232   -0.00669    0.00347   -0.00313
AFIX  43
H1    3    1.116230    1.192551    0.459486    10.50000   -1.20000
AFIX   0
S1    2    1.067413    1.296019    0.468023    10.50000    0.04851    0.03976 =
         0.04409    0.01373    0.00249   -0.00608
C4    1    1.053967    1.076070    0.486203    10.50000    0.04424    0.05776 =
         0.01680    0.01544    0.00912    0.00434
C5    1    1.022927    1.095446    0.491085    10.50000    0.03542    0.04190 =
         0.02037    0.00356   -0.00190    0.00407
S2    2    1.009206    0.871749    0.508745    10.50000    0.03238    0.04234 =
         0.03584    0.01094    0.00426    0.00393
C6    1    1.000432    1.268286    0.482298    10.50000    0.04975    0.04171 =
         0.03534    0.00977    0.01358    0.01686
AFIX  43
H6    3    1.003696    1.407184    0.472615    10.50000   -1.20000
AFIX   0
C7    1    0.971677    1.217938    0.489193    10.50000    0.03991    0.05490 =
         0.04052    0.01515    0.00460    0.01589
AFIX  43
H7    3    0.953716    1.319622    0.484394    10.50000   -1.20000
AFIX   0
C8    1    0.972367    1.006010    0.503604    10.50000    0.03113    0.06439 =
         0.02974    0.01139    0.00005    0.01094
C9    1    0.948252    0.898130    0.514261    10.50000    0.03079    0.01902 =
         0.05467   -0.01684   -0.00050   -0.00377
S3    2    0.913478    1.046220    0.512997    10.50000    0.04306    0.04076 =
         0.05152    0.00016   -0.00122    0.00368
C12   1    0.900620    0.821539    0.530251    10.50000    0.08470    0.03895 =
         0.06687   -0.01225    0.04511   -0.01943
AFIX  43
H12   3    0.880235    0.815395    0.533440    10.50000   -1.20000
AFIX   0
C11   1    0.923375    0.652459    0.538837    10.50000    0.06501    0.04709 =
         0.04117    0.00091    0.00416   -0.00181
AFIX  43
H11   3    0.920911    0.520448    0.550038    10.50000   -1.20000
AFIX   0
C10   1    0.950896    0.688360    0.529821    10.50000    0.02350    0.06944 =
         0.04065    0.01586    0.00141   -0.00566
AFIX  43
H10   3    0.968654    0.584929    0.533757    10.50000   -1.20000

AFIX   0
HKLF 4


REM  sxs_a.res in P2(1)/n
REM R1 =  0.0631 for   20951 Fo > 4sig(Fo)  and  0.0908 for all   29739 data
REM   1903 parameters refined using    512 restraints

END

WGHT      0.0913     17.5221

REM Highest difference peak  1.583,  deepest hole -1.360,  1-sigma level  0.085
Q1    1   1.0020  0.3030  0.3895  11.00000  0.05    1.58
Q2    1   0.3504  0.0990  0.1277  11.00000  0.05    1.02
Q3    1   1.0842  0.7922  0.4861  11.00000  0.05    0.88
Q4    1   0.7093  0.1832  0.4565  11.00000  0.05    0.79
Q5    1   0.4309  0.2945  0.1652  11.00000  0.05    0.73
Q6    1   0.9481  0.8142  0.5348  11.00000  0.05    0.72
Q7    1   0.6191  0.8167  0.4624  11.00000  0.05    0.70
Q8    1   1.0008  0.6827  0.4227  11.00000  0.05    0.66
Q9    1   0.6388  1.1883  0.3850  11.00000  0.05    0.66
Q10   1   0.6304  0.4056  0.5803  11.00000  0.05    0.66
Q11   1   0.8643  0.4819  0.2481  11.00000  0.05    0.66
Q12   1   0.6702  0.6698  0.5871  11.00000  0.05    0.65
Q13   1   0.7317  0.6210  0.4798  11.00000  0.05    0.65
Q14   1   0.4585  0.6922  0.1793  11.00000  0.05    0.64
Q15   1   0.7710  1.0704  0.3701  11.00000  0.05    0.62
Q16   1   0.2808  0.2534  0.2169  11.00000  0.05    0.60
Q17   1   0.6322  1.2665  0.3929  11.00000  0.05    0.60
Q18   1   0.4495  0.7113  0.1976  11.00000  0.05    0.60
Q19   1   1.0321  0.5352  0.3951  11.00000  0.05    0.58
Q20   1   0.5319  0.7154  0.4386  11.00000  0.05    0.57
;
_shelx_res_checksum   51111

_shelx_hkl_file
;
  -2   0   0 0.24064 0.13742   1
  -3   0   0 0.05885 0.17803   1
   4   0   0 1.19900 0.18378   1
  -4   0   0 1.69498 0.22637   1
  -5   0   0 -0.0751 0.22725   1
   5   0   0 0.05055 0.21407   1
   6   0   0 1.48178 0.25729   1
  -6   0   0 0.86505 0.25266   1
  -7   0   0 0.29342 0.28616   1
   7   0   0 0.23547 0.27559   1
   8   0   0 0.94769 0.32101   1
  -8   0   0 1.27020 0.30281   1
  -9   0   0 -0.4060 0.27956   1
   9   0   0 0.15914 0.33095   1
 -10   0   0 2.91853 0.35288   1
  10   0   0 3.45953 0.41630   1
 -11   0   0 -0.0993 0.33059   1
  11   0   0 -0.3951 0.37850   1
 -12   0   0 1.23217 0.33319   1
  12   0   0 1.03953 0.40142   1
 -13   0   0 -0.5255 0.30992   1
  13   0   0 -0.2444 0.35488   1
 -14   0   0 547.468 26.3605   1
  14   0   0 539.822 26.2171   1
 -15   0   0 -0.0199 0.33063   1
  15   0   0 -0.1389 0.39018   1
  16   0   0 2.74881 0.43688   1
 -16   0   0 2.09082 0.36292   1
 -17   0   0 -0.2694 0.33201   1
  17   0   0 -0.4974 0.38121   1
  18   0   0 0.75320 0.41265   1
 -18   0   0 1.85292 0.35740   1
  19   0   0 0.71080 0.37315   1
 -19   0   0 -0.2155 0.32608   1
 -20   0   0 186.294 9.11102   1
  20   0   0 190.147 9.23035   1
 -21   0   0 0.00981 0.33655   1
  21   0   0 0.39844 0.38173   1
 -22   0   0 1.38971 0.35649   1
  22   0   0 1.52051 0.43236   1
 -23   0   0 -0.4502 0.33554   1
  23   0   0 0.10031 0.40457   1
 -24   0   0 0.11687 0.33441   1
  24   0   0 1.13599 0.41515   1
  25   0   0 -0.5739 0.39232   1
 -25   0   0 -0.0196 0.34571   1
  26   0   0 -0.0586 0.40424   1
 -26   0   0 0.64831 0.35677   1
  27   0   0 0.00000 0.40481   1
 -27   0   0 -0.4528 0.35735   1
  28   0   0 229.578 10.9364   1
 -28   0   0 218.272 10.6802   1
  28   0   0 213.508 10.6215   1
  29   0   0 -0.2735 0.35462   1
 -29   0   0 0.03932 0.39649   1
  29   0   0 -0.0887 0.41733   1
  30   0   0 7.64469 0.58111   1
  30   0   0 6.85569 0.62538   1
 -30   0   0 6.78734 0.58891   1
  31   0   0 -0.2212 0.43605   1
  32   0   0 8.55854 0.73537   1
  33   0   0 -0.1302 0.40393   1
  34   0   0 77.4306 3.94350   1
 -35   0   0 -0.3624 0.40498   1
  35   0   0 -0.0195 0.37419   1
 -36   0   0 31.4421 1.72973   1
  36   0   0 32.8947 1.74521   1
 -37   0   0 -0.0779 0.43210   1
  37   0   0 -0.6209 0.38150   1
 -38   0   0 22.7697 1.33234   1
  38   0   0 22.6145 1.38690   1
  38   0   0 24.4957 1.34976   1
 -39   0   0 -0.0292 0.43215   1
  39   0   0 -0.5337 0.37873   1
  39   0   0 0.13254 0.51402   1
 -40   0   0 0.32490 0.43708   1
  40   0   0 0.46907 0.44306   1
  40   0   0 0.50601 0.50046   1
  41   0   0 -0.2404 0.49455   1
 -41   0   0 0.10777 0.46433   1
  41   0   0 0.19638 0.43564   1
  42   0   0 10.4041 0.87366   1
  42   0   0 10.2991 0.80088   1
 -42   0   0 11.8113 0.84814   1
  43   0   0 -0.0875 0.45108   1
  43   0   0 -0.3741 0.53019   1
 -43   0   0 -0.0885 0.46580   1
  44   0   0 11.8214 0.88153   1
  44   0   0 13.1034 1.03454   1
 -44   0   0 12.8536 0.95510   1
  45   0   0 -0.5550 0.53887   1
  45   0   0 -0.0480 0.45539   1
 -45   0   0 0.13618 0.46100   1
  46   0   0 0.03965 0.45988   1
 -46   0   0 0.67637 0.49425   1
  46   0   0 -0.2253 0.54724   1
 -47   0   0 -0.1382 0.48780   1
  47   0   0 0.35143 0.55238   1
  47   0   0 -0.7024 0.44888   1
  48   0   0 11.8984 0.97149   1
  48   0   0 10.3592 0.87300   1
 -48   0   0 9.97684 0.84466   1
 -49   0   0 0.22733 0.50828   1
  49   0   0 -0.3468 0.48750   1
  49   0   0 0.10285 0.58074   1
 -50   0   0 1.16349 0.54799   1
  50   0   0 0.46133 0.49607   1
  50   0   0 0.29443 0.64538   1
  51   0   0 0.23983 0.53406   1
  51   0   0 0.02040 0.62732   1
 -51   0   0 0.14459 0.52490   1
  52   0   0 4.12844 0.65368   1
  52   0   0 3.41602 0.74144   1
 -52   0   0 4.00006 0.65573   1
  53   0   0 -1.2495 0.57834   1
 -53   0   0 0.71085 0.58738   1
  53   0   0 0.89339 0.54836   1
 -54   0   0 3.90968 0.72582   1
  54   0   0 6.48492 0.81739   1
  55   0   0 0.57557 0.65324   1
 -56   0   0 15.2588 1.13994   1
  56   0   0 14.8560 1.13424   1
  56   0   0 16.9796 1.31725   1
 -57   0   0 -0.2314 0.54452   1
  57   0   0 0.04077 0.57552   1
 -58   0   0 1.21145 0.57268   1
  58   0   0 1.46067 0.60531   1
  59   0   0 -0.1684 0.56240   1
  59   0   0 -0.2993 0.66596   1
 -59   0   0 0.52895 0.55312   1
 -60   0   0 0.83776 0.61417   1
   0  -1   0 0.50027 0.31803   1
   0   1   0 0.39071 0.38446   1
  -1  -1   0 1.08254 0.36474   1
   1  -1   0 0.37970 0.34453   1
   1   1   0 0.69508 0.40130   1
  -1   1   0 0.72929 0.35865   1
   2  -1   0 0.26661 0.34850   1
  -2  -1   0 0.13787 0.36743   1
   2   1   0 -0.0288 0.35806   1
  -2   1   0 -0.0497 0.39077   1
   3  -1   0 1.38814 0.35142   1
  -3  -1   0 1.61539 0.41796   1
   3   1   0 1.46721 0.42163   1
  -3   1   0 1.48805 0.39144   1
   4  -1   0 11.1146 0.66748   1
  -4  -1   0 9.84298 0.68534   1
  -4   1   0 10.2518 0.64299   1
   4   1   0 9.07298 0.67887   1
  -5  -1   0 9.59487 0.67749   1
   5  -1   0 8.94270 0.56914   1
   5  -1   0 9.15746 0.60761   1
  -5   1   0 10.0411 0.59764   1
   5   1   0 7.80255 0.65029   1
   6  -1   0 505.915 24.4433   1
   6  -1   0 503.652 24.3991   1
  -6  -1   0 496.720 24.2795   1
  -6   1   0 504.611 24.4127   1
   6   1   0 517.390 24.7429   1
   7  -1   0 194.637 9.50032   1
  -7  -1   0 197.886 9.60569   1
   7  -1   0 195.279 9.50814   1
  -7   1   0 195.319 9.51440   1
   7   1   0 197.765 9.62663   1
  -7   1   0 201.302 9.64222   1
   8  -1   0 48.7519 2.41414   1
   8  -1   0 48.6637 2.43123   1
  -8  -1   0 50.2672 2.51202   1
  -8   1   0 49.5873 2.43837   1
  -8   1   0 47.4834 2.39979   1
   8   1   0 50.4588 2.54294   1
   9  -1   0 1.84278 0.32463   1
  -9  -1   0 1.82980 0.44374   1
   9  -1   0 2.64777 0.30940   1
   9   1   0 2.56587 0.49228   1
  -9   1   0 2.05986 0.35697   1
  -9   1   0 2.44600 0.31393   1
  10  -1   0 11.8209 0.66025   1
  10  -1   0 11.1366 0.64933   1
 -10  -1   0 11.3479 0.76064   1
 -10   1   0 11.5513 0.66910   1
  10   1   0 10.6438 0.77705   1
 -10   1   0 11.0938 0.68119   1
 -11  -1   0 12.2581 0.77499   1
  11  -1   0 11.2550 0.63977   1
  11  -1   0 11.4706 0.65919   1
  11   1   0 10.8724 0.78507   1
 -11   1   0 10.7701 0.65113   1
 -11   1   0 11.9282 0.65458   1
 -12  -1   0 1.39284 0.44804   1
  12  -1   0 1.25489 0.29873   1
  12  -1   0 1.43783 0.28277   1
  12   1   0 1.80925 0.45138   1
 -12   1   0 1.35108 0.26699   1
 -12   1   0 1.63443 0.30583   1
  13  -1   0 34.6516 1.69399   1
 -13  -1   0 32.7439 1.72536   1
  13  -1   0 32.0335 1.62034   1
  13   1   0 31.2793 1.71738   1
 -13   1   0 31.8409 1.63097   1
 -13   1   0 33.2446 1.65100   1
  14  -1   0 550.336 26.6717   1
 -14  -1   0 557.381 26.8877   1
  14  -1   0 558.903 26.8584   1
 -14   1   0 548.706 26.6377   1
 -14   1   0 563.895 26.9725   1
  14   1   0 540.386 26.5219   1
  15  -1   0 16.2496 0.93901   1
 -15  -1   0 15.4525 1.00507   1
  15  -1   0 19.5693 0.98644   1
  15   1   0 16.7041 1.04412   1
 -15   1   0 20.9502 1.02570   1
 -15   1   0 17.7751 0.94737   1
  16  -1   0 0.87843 0.28894   1
  16  -1   0 0.17232 0.44993   1
 -16  -1   0 -0.2986 0.43178   1
 -16   1   0 0.94221 0.29034   1
 -16   1   0 -0.2288 0.28122   1
  16   1   0 0.33343 0.43531   1
  17  -1   0 13.0591 0.99532   1
  17  -1   0 12.6609 0.73763   1
 -17  -1   0 13.0337 0.85423   1
  17   1   0 12.9481 0.84569   1
 -17   1   0 12.1637 0.71657   1
  18  -1   0 5.11243 0.44461   1
  18  -1   0 5.01566 0.62607   1
 -18  -1   0 5.28176 0.57094   1
 -18   1   0 5.27339 0.42712   1
  18   1   0 5.04592 0.55558   1
  19  -1   0 14.8319 0.85864   1
 -19  -1   0 15.0380 0.97223   1
  19  -1   0 17.1743 1.00472   1
 -19   1   0 14.8978 0.84915   1
  19   1   0 15.2409 0.96289   1
 -20  -1   0 153.106 7.62010   1
  20  -1   0 158.338 7.67783   1
  20  -1   0 167.403 7.92465   1
  20   1   0 152.005 7.60994   1
 -20   1   0 155.373 7.60939   1
  21  -1   0 112.820 5.46703   1
  21  -1   0 119.070 5.64245   1
 -21  -1   0 107.403 5.40930   1
 -21   1   0 110.443 5.41261   1
  21   1   0 104.319 5.34370   1
 -22  -1   0 130.254 6.44989   1
  22  -1   0 130.742 6.40633   1
  22  -1   0 129.153 6.37346   1
 -22   1   0 133.750 6.46174   1
  22   1   0 132.258 6.50692   1
  23  -1   0 2.71096 0.40182   1
 -23  -1   0 3.01832 0.60797   1
  23  -1   0 2.50852 0.49057   1
 -23   1   0 2.10307 0.37071   1
  23   1   0 3.50717 0.50179   1
  24  -1   0 1.31761 0.34670   1
  24  -1   0 1.36853 0.62942   1
 -24  -1   0 1.11553 0.59556   1
 -24   1   0 0.75638 0.33789   1
  24   1   0 1.23135 0.43829   1
  25  -1   0 3.33582 0.40242   1
  25  -1   0 3.12808 0.66877   1
 -25   1   0 2.98707 0.40322   1
  25   1   0 3.41516 0.50099   1
  26  -1   0 0.37401 0.33744   1
  26  -1   0 -0.8631 0.50942   1
 -26   1   0 -0.2209 0.35429   1
  26   1   0 0.12674 0.45220   1
  27  -1   0 7.28469 0.57305   1
  27  -1   0 7.56927 0.69329   1
 -27   1   0 7.40546 0.60435   1
  27   1   0 7.72734 0.69707   1
  28  -1   0 4.81653 0.49944   1
 -28  -1   0 4.61277 0.66559   1
  28  -1   0 4.71724 0.57006   1
  28   1   0 5.52357 0.63283   1
 -28   1   0 4.66667 0.51904   1
  29  -1   0 34.0617 1.85946   1
  29  -1   0 33.7565 1.79314   1
 -29  -1   0 34.3441 1.89924   1
 -29   1   0 37.1456 1.88281   1
 -30  -1   0 3.51769 0.54701   1
 -30   1   0 1.80631 0.46907   1
 -31  -1   0 5.57477 0.54289   1
  31  -1   0 5.39601 0.58557   1
  31  -1   0 4.28551 0.48219   1
 -32  -1   0 0.06919 0.38869   1
  32  -1   0 0.35104 0.46521   1
  32  -1   0 -0.2659 0.35749   1
 -32   1   0 -0.1002 0.36368   1
  32   1   0 -0.0601 0.48461   1
 -33  -1   0 17.1841 1.04275   1
  33  -1   0 16.2994 0.98623   1
  33  -1   0 16.5130 1.09541   1
  33   1   0 16.7556 1.13634   1
 -33   1   0 17.6324 1.03378   1
  34  -1   0 12.8585 0.84473   1
 -34  -1   0 13.5234 0.89022   1
  34  -1   0 13.4181 0.93336   1
 -34   1   0 12.9821 0.85421   1
  34   1   0 13.6750 1.00503   1
 -35  -1   0 7.75471 0.67923   1
  35  -1   0 8.17453 0.72747   1
  35   1   0 7.43608 0.76074   1
  36  -1   0 122.798 6.10842   1
 -36  -1   0 121.871 6.05188   1
  37  -1   0 5.53870 0.65503   1
  37   1   0 6.55713 0.74532   1
 -38  -1   0 1.29573 0.45346   1
  38  -1   0 0.72651 0.51318   1
  38  -1   0 0.14192 0.48188   1
 -38   1   0 1.43757 0.50473   1
  38   1   0 2.06623 0.62414   1
 -39  -1   0 -0.7135 0.43373   1
  39  -1   0 1.04296 0.53112   1
  39  -1   0 0.69941 0.53939   1
 -39   1   0 0.57413 0.46730   1
  39   1   0 0.14801 0.53735   1
 -40  -1   0 1.30448 0.46781   1
  40  -1   0 -0.6091 0.52518   1
  40   1   0 0.09003 0.53469   1
 -40   1   0 0.19259 0.46007   1
 -41  -1   0 10.0305 0.78898   1
  41  -1   0 11.0465 0.96508   1
  41   1   0 11.0240 0.91297   1
 -41   1   0 12.1530 0.86936   1
 -42  -1   0 27.7990 1.56047   1
  42  -1   0 27.6417 1.75326   1
  42  -1   0 30.6828 1.74970   1
  42   1   0 24.9517 1.58526   1
 -42   1   0 26.1824 1.53576   1
 -43  -1   0 18.3320 1.14363   1
  43  -1   0 17.2975 1.18917   1
  43  -1   0 19.6737 1.44383   1
  43   1   0 17.9714 1.24176   1
 -43   1   0 18.0316 1.14640   1
 -44  -1   0 1.00831 0.51027   1
  44  -1   0 0.69253 0.57493   1
  44  -1   0 2.11929 0.87578   1
 -44   1   0 1.05814 0.51524   1
  44   1   0 1.70645 0.57193   1
  44   1   0 1.35867 0.43590   1
  45  -1   0 1.62521 0.91359   1
  45  -1   0 1.79350 0.61952   1
 -45  -1   0 2.07879 0.53738   1
 -45   1   0 1.73028 0.56804   1
  45   1   0 1.22217 0.56346   1
  45   1   0 1.73103 0.48261   1
  46  -1   0 1.12409 0.57265   1
 -46  -1   0 1.20989 0.51656   1
  46  -1   0 2.58626 1.12272   1
 -46   1   0 0.75933 0.55202   1
  46   1   0 0.85094 0.45516   1
  46   1   0 -0.2610 0.51698   1
  47  -1   0 -0.6778 1.15747   1
  47  -1   0 0.83851 0.57751   1
 -47  -1   0 -0.2757 0.51642   1
  47   1   0 0.81646 0.56609   1
 -47   1   0 0.74344 0.53409   1
  47   1   0 -0.1027 0.43507   1
  48  -1   0 -0.3062 0.54840   1
  48  -1   0 -0.2702 1.15556   1
 -48  -1   0 0.89956 0.52324   1
  48   1   0 1.22976 0.48414   1
  48   1   0 0.92814 0.57255   1
 -48   1   0 1.10232 0.54112   1
  49  -1   0 0.13572 0.84244   1
  49  -1   0 0.45195 0.62180   1
  49   1   0 1.68934 0.63277   1
 -49   1   0 0.06982 0.55355   1
  50  -1   0 -0.0310 0.83454   1
  50  -1   0 1.01774 0.68076   1
  50   1   0 1.49954 0.68001   1
 -50   1   0 -0.8436 0.57051   1
 -51  -1   0 0.52146 0.53768   1
  51  -1   0 0.65097 0.62632   1
  51  -1   0 2.30415 0.73134   1
  51   1   0 1.33896 0.60520   1
  51   1   0 1.88310 0.50977   1
 -51   1   0 1.25836 0.63094   1
  52  -1   0 0.30112 0.64953   1
 -52  -1   0 0.94477 0.55618   1
  52  -1   0 2.24261 0.65998   1
 -52   1   0 2.35726 0.61626   1
  52   1   0 1.12714 0.50519   1
  53  -1   0 -0.1828 0.60434   1
 -53  -1   0 -0.2346 0.50273   1
  53  -1   0 -0.3499 0.63514   1
  53   1   0 0.47053 0.61887   1
 -53   1   0 0.13013 0.55515   1
  53   1   0 0.61867 0.48067   1
 -54  -1   0 0.50126 0.51543   1
  54  -1   0 0.12517 0.59956   1
  54  -1   0 0.16694 0.56449   1
 -54   1   0 0.45404 0.59017   1
  54   1   0 0.62043 0.63593   1
  54   1   0 -0.1533 0.49462   1
  55  -1   0 1.15329 0.58755   1
 -55  -1   0 1.04002 0.57488   1
  55  -1   0 0.68088 0.60435   1
  55   1   0 1.01286 0.49671   1
  55   1   0 1.25648 0.63967   1
 -55   1   0 0.69986 0.64438   1
 -56  -1   0 0.67022 0.58651   1
  56  -1   0 0.72112 0.62189   1
  56  -1   0 1.48312 0.64257   1
  56   1   0 0.29791 0.59057   1
  56   1   0 -0.2593 0.50295   1
 -56   1   0 -0.3685 0.64007   1
  57  -1   0 0.48413 0.58368   1
 -57  -1   0 2.08676 0.66625   1
  57  -1   0 1.95595 0.64497   1
  57   1   0 1.40795 0.55986   1
  57   1   0 1.75755 0.63107   1
 -57   1   0 0.83309 0.58595   1
 -58  -1   0 1.19317 0.61792   1
  58   1   0 1.55780 0.53223   1
  58   1   0 2.00377 0.61206   1
 -58   1   0 0.28248 0.61207   1
 -59  -1   0 -0.0392 0.56409   1
  59   1   0 0.42161 0.55284   1
  59   1   0 0.70859 0.52074   1
 -60  -1   0 0.89830 0.55755   1
  60   1   0 0.37163 0.47898   1
  60   1   0 -0.2982 0.59071   1
 -61  -1   0 0.58465 0.57991   1
   0  -2   0 511.142 24.7297   1
   0   2   0 508.299 24.6582   1
   1  -2   0 136.374 6.58167   1
  -1  -2   0 137.055 6.61766   1
  -1   2   0 128.936 6.42184   1
   1   2   0 126.198 6.36568   1
  -2  -2   0 7.88961 0.69335   1
   2  -2   0 8.22430 0.64776   1
   2   2   0 8.49374 0.67815   1
  -2   2   0 8.77630 0.68454   1
  -3  -2   0 0.74618 0.44591   1
   3  -2   0 0.43199 0.42612   1
  -3   2   0 0.08892 0.42881   1
   3   2   0 0.91601 0.44733   1
  -4  -2   0 6.68800 0.63941   1
   4  -2   0 6.07669 0.56006   1
  -4   2   0 6.68058 0.57451   1
   4   2   0 6.04859 0.61679   1
  -5  -2   0 4.80826 0.57445   1
   5  -2   0 4.52290 0.50769   1
  -5   2   0 2.39238 0.48901   1
   5   2   0 3.79314 0.51813   1
   6  -2   0 43.9073 2.27006   1
  -6  -2   0 44.2211 2.31868   1
  -6   2   0 47.7563 2.33436   1
   6   2   0 42.5407 2.26396   1
  -7  -2   0 1.78146 0.49586   1
   7  -2   0 1.48352 0.43246   1
   7  -2   0 1.20657 0.40957   1
   7   2   0 1.78101 0.46505   1
  -7   2   0 1.89881 0.43155   1
  -8  -2   0 4.44236 0.55365   1
   8  -2   0 3.27135 0.46379   1
   8  -2   0 3.61993 0.44725   1
  -8   2   0 3.98108 0.45352   1
   8   2   0 3.45755 0.53042   1
   9  -2   0 3.84256 0.49326   1
   9  -2   0 4.32725 0.46603   1
  -9  -2   0 4.53078 0.57411   1
   9   2   0 3.53050 0.58152   1
  -9   2   0 4.29738 0.44528   1
  10  -2   0 1.05731 0.41250   1
 -10  -2   0 0.68635 0.44311   1
  10  -2   0 0.54605 0.32970   1
 -10   2   0 0.85811 0.35921   1
  10   2   0 1.13564 0.49162   1
  11  -2   0 1.61704 0.44028   1
  11  -2   0 2.03735 0.37813   1
 -11  -2   0 1.66606 0.46690   1
  11   2   0 2.39127 0.52699   1
 -11   2   0 2.04684 0.38159   1
 -12  -2   0 22.3790 1.27109   1
  12  -2   0 20.8185 1.18833   1
  12  -2   0 20.4424 1.13538   1
  12   2   0 22.4663 1.30619   1
 -12   2   0 21.5768 1.16099   1
  13  -2   0 68.5650 3.35984   1
  13  -2   0 68.1184 3.31946   1
 -13  -2   0 63.1745 3.28610   1
  13   2   0 63.4727 3.31963   1
 -13   2   0 66.8646 3.29325   1
  14  -2   0 125.457 5.98462   1
  14  -2   0 118.470 5.80799   1
 -14  -2   0 116.974 5.84841   1
 -14   2   0 120.595 5.85301   1
  14   2   0 114.158 5.81193   1
 -15  -2   0 37.5798 1.98931   1
  15  -2   0 37.2323 1.88902   1
  15  -2   0 37.7630 1.94952   1
  15   2   0 36.1424 1.98718   1
 -15   2   0 36.4846 1.88618   1
 -16  -2   0 4.94044 0.57089   1
  16  -2   0 4.25802 0.48292   1
  16   2   0 4.28522 0.58585   1
 -16   2   0 6.15576 0.52841   1
 -16   2   0 3.35798 0.69315   1
  17  -2   0 3.49768 0.44353   1
  17  -2   0 3.40403 0.39114   1
 -17   2   0 4.41940 0.45693   1
 -17   2   0 3.61323 0.45599   1
  17   2   0 4.48749 0.59490   1
  18  -2   0 0.29278 0.36427   1
  18  -2   0 0.45816 0.30491   1
 -18   2   0 0.04042 0.31604   1
 -18   2   0 0.16972 0.37264   1
  18   2   0 0.85392 0.50072   1
  19  -2   0 0.16642 0.35556   1
  19  -2   0 0.42937 0.30527   1
 -19   2   0 0.59315 0.36902   1
 -19   2   0 0.40698 0.30801   1
  19   2   0 -0.1902 0.47463   1
 -20  -2   0 4.44029 0.56447   1
  20  -2   0 3.20774 0.39198   1
  20  -2   0 4.07039 0.46211   1
 -20   2   0 3.22618 0.42038   1
 -20   2   0 4.21980 0.46659   1
  20   2   0 4.19831 0.59676   1
 -21  -2   0 639.489 32.0194   1
  21  -2   0 718.176 33.6773   1
  21  -2   0 677.297 32.7868   1
 -21   2   0 695.359 33.1575   1
 -21   2   0 662.554 32.4636   1
 -22  -2   0 260.037 13.1609   1
  22  -2   0 274.237 13.4169   1
  22  -2   0 295.306 13.8591   1
 -22   2   0 287.911 13.6962   1
 -22   2   0 270.529 13.3326   1
  23  -2   0 -0.7009 0.38824   1
 -23  -2   0 -0.3776 0.47089   1
  23  -2   0 0.23756 0.34933   1
 -23   2   0 -0.0102 0.35060   1
 -23   2   0 0.31417 0.39854   1
 -24  -2   0 11.7546 0.85489   1
  24  -2   0 10.6021 0.71018   1
  24  -2   0 10.5981 0.73785   1
  24   2   0 10.6936 0.87529   1
 -24   2   0 11.3262 0.73262   1
 -24   2   0 11.5178 0.78219   1
 -25  -2   0 0.43811 0.48106   1
  25  -2   0 -0.4955 0.36978   1
  25  -2   0 1.22203 0.41078   1
  25   2   0 0.18074 0.51640   1
 -25   2   0 -0.2764 0.36126   1
 -25   2   0 0.24027 0.37799   1
 -26  -2   0 5.38013 0.61866   1
  26   2   0 4.58597 0.64746   1
 -26   2   0 4.16452 0.51817   1
 -27  -2   0 1.18383 0.52924   1
  27  -2   0 1.07296 0.39971   1
  27  -2   0 1.30699 0.42187   1
  27   2   0 1.83167 0.54696   1
  28  -2   0 34.4949 1.85181   1
  28  -2   0 36.3954 1.89759   1
 -28  -2   0 34.8243 1.93651   1
  28   2   0 36.0504 2.00946   1
 -28   2   0 37.3073 1.91238   1
 -29  -2   0 0.00000 0.44475   1
  29  -2   0 0.11943 0.38135   1
  29  -2   0 -0.4896 0.38285   1
  29   2   0 -0.3015 0.51683   1
 -29   2   0 -0.1006 0.34474   1
 -30  -2   0 1.50312 0.49540   1
  30  -2   0 1.20834 0.39716   1
  30  -2   0 1.51553 0.42887   1
  30   2   0 1.78420 0.57206   1
 -30   2   0 2.10466 0.41825   1
  31  -2   0 -0.0291 0.35174   1
 -31  -2   0 -0.2324 0.48816   1
  31  -2   0 -0.0600 0.44379   1
 -31   2   0 -0.2237 0.35879   1
  31   2   0 -0.0404 0.51945   1
  32  -2   0 1.21585 0.39118   1
  32  -2   0 0.22977 0.61908   1
 -32  -2   0 1.84174 0.60616   1
 -32   2   0 0.96503 0.39532   1
  32   2   0 1.21604 0.53279   1
  33  -2   0 -0.0962 0.36875   1
 -33  -2   0 -0.6626 0.67868   1
  33  -2   0 0.56073 0.88073   1
 -33   2   0 0.06173 0.37349   1
  33   2   0 -0.4171 0.51285   1
  34  -2   0 21.2034 1.24768   1
  34  -2   0 21.7706 1.56172   1
 -34  -2   0 22.2946 1.59607   1
  34   2   0 24.2227 1.44265   1
 -34   2   0 22.9646 1.30681   1
 -35  -2   0 33.9614 2.18942   1
  35  -2   0 39.4121 2.13257   1
  35  -2   0 40.3465 2.08404   1
 -35   2   0 41.5003 2.12005   1
  35   2   0 36.6495 2.09142   1
 -36  -2   0 0.13281 0.65047   1
  36  -2   0 0.32124 0.53004   1
  36  -2   0 -0.4681 0.40170   1
 -36   2   0 -0.3211 0.42823   1
  36   2   0 0.76503 0.54099   1
  37  -2   0 -0.2157 0.56964   1
 -37  -2   0 -0.4641 0.56156   1
  37   2   0 0.81054 0.51829   1
 -37   2   0 -0.5197 0.42968   1
 -38  -2   0 0.34741 0.51598   1
  38  -2   0 0.11191 0.58492   1
  38   2   0 0.77962 0.50774   1
  39  -2   0 0.38896 0.58831   1
 -39  -2   0 -0.2856 0.47673   1
 -40  -2   0 3.22274 0.54447   1
  40  -2   0 3.09084 0.69232   1
  40   2   0 4.21025 0.65123   1
 -41  -2   0 48.8930 2.54053   1
  41  -2   0 46.0083 2.45960   1
  41  -2   0 47.5540 2.58598   1
  41   2   0 49.8774 2.68957   1
 -41   2   0 45.6317 2.52744   1
 -42  -2   0 58.0042 3.07223   1
  42  -2   0 61.2349 3.13422   1
  42  -2   0 58.3438 3.16396   1
 -42   2   0 63.4272 3.20064   1
  42   2   0 60.6334 3.24698   1
  43  -2   0 10.4543 0.83242   1
  43   2   0 11.8623 0.99302   1
 -43   2   0 12.6454 0.92016   1
  44  -2   0 1.99568 0.51934   1
  44   2   0 1.43266 0.60942   1
 -44   2   0 1.81326 0.55734   1
  45  -2   0 0.52418 0.48873   1
 -45  -2   0 0.51421 0.44878   1
  45   2   0 -0.7310 0.53793   1
 -45   2   0 0.40597 0.50389   1
  46  -2   0 0.35846 0.50213   1
 -46  -2   0 -0.0291 0.44933   1
 -46   2   0 0.64361 0.50254   1
  47  -2   0 -0.7253 0.62537   1
 -47  -2   0 -0.6719 0.45167   1
  47  -2   0 -0.2407 0.49544   1
 -47   2   0 -0.7422 0.51970   1
 -48  -2   0 0.10734 0.46247   1
  48  -2   0 0.26312 0.52043   1
  48  -2   0 -1.1662 0.60356   1
 -48   2   0 -0.6934 0.53467   1
  48   2   0 -0.8117 0.56272   1
 -49  -2   0 9.29584 0.79168   1
  49  -2   0 10.4287 0.87807   1
  49  -2   0 9.04940 0.91579   1
  49   2   0 10.8431 0.94516   1
 -49   2   0 9.61224 0.87992   1
 -50  -2   0 2.66652 0.52737   1
  50  -2   0 2.42648 0.64302   1
  50  -2   0 2.99907 0.59176   1
  50   2   0 3.31289 0.66920   1
 -50   2   0 2.39681 0.64026   1
  51  -2   0 0.14304 0.58726   1
  51  -2   0 -0.0311 0.55401   1
 -51  -2   0 -0.2050 0.48230   1
  51   2   0 0.18466 0.57929   1
 -51   2   0 0.68449 0.65884   1
 -52  -2   0 0.49229 0.51625   1
  52  -2   0 -0.1945 0.56760   1
  52  -2   0 -0.1736 0.61765   1
 -52   2   0 -0.1659 0.64838   1
  52   2   0 -0.1324 0.60590   1
  53  -2   0 0.35663 0.57543   1
  53  -2   0 -0.5144 0.59285   1
 -53  -2   0 0.59232 0.51770   1
  53   2   0 0.40192 0.56122   1
 -53   2   0 0.54729 0.66644   1
  53   2   0 0.06971 0.47205   1
 -54  -2   0 1.78605 0.52575   1
  54  -2   0 0.61344 0.56734   1
  54  -2   0 0.82210 0.56448   1
 -54   2   0 0.08910 0.61004   1
  54   2   0 1.92430 0.60945   1
  54   2   0 0.90094 0.50152   1
 -55  -2   0 2.70747 0.59755   1
  55  -2   0 2.13068 0.62400   1
  55  -2   0 3.02076 0.66935   1
 -55   2   0 1.54760 0.58061   1
  55   2   0 3.17592 0.59452   1
  55   2   0 3.58390 0.64295   1
 -56  -2   0 0.42367 0.56653   1
  56   2   0 0.53946 0.51222   1
  56   2   0 0.39842 0.54260   1
  57   2   0 0.46443 0.52965   1
 -58  -2   0 -0.7217 0.55069   1
  58   2   0 0.18993 0.51407   1
  58   2   0 -1.1668 0.46854   1
 -59  -2   0 1.92121 0.59994   1
  59   2   0 1.90043 0.54003   1
   0  -3   0 -0.1469 0.45435   1
   0   3   0 0.43984 0.46370   1
   1  -3   0 39.2138 2.08854   1
  -1  -3   0 37.9091 2.05286   1
   1   3   0 38.4286 2.06495   1
  -1   3   0 37.3048 2.03743   1
  -2  -3   0 0.07814 0.45326   1
   2  -3   0 0.25874 0.47185   1
   2   3   0 0.78924 0.47963   1
  -2   3   0 0.53982 0.47398   1
   3  -3   0 1.82322 0.46945   1
  -3  -3   0 1.03252 0.49878   1
   3   3   0 1.11958 0.47640   1
  -3   3   0 1.62789 0.47436   1
   4  -3   0 6.49478 0.63094   1
   4   3   0 6.56421 0.67363   1
  -4   3   0 7.30420 0.66869   1
   5  -3   0 18.3362 1.11846   1
  -5   3   0 18.9552 1.15292   1
   5   3   0 20.3070 1.23226   1
   6  -3   0 145.844 7.01422   1
   6   3   0 133.686 6.76784   1
  -6   3   0 136.697 6.78711   1
   7  -3   0 10.8702 0.80717   1
  -7   3   0 11.3709 0.78716   1
   7   3   0 12.2830 0.91002   1
  -8  -3   0 0.07901 0.53789   1
   8  -3   0 0.68130 0.45490   1
  -8   3   0 0.21909 0.45201   1
   8   3   0 0.20888 0.48155   1
  -9  -3   0 35.6542 1.93161   1
   9  -3   0 33.9789 1.84998   1
   9  -3   0 35.5296 1.89998   1
   9   3   0 34.1044 1.91350   1
  -9   3   0 34.5586 1.85804   1
 -10  -3   0 5.23008 0.60662   1
  10  -3   0 3.97601 0.55558   1
  10  -3   0 4.71102 0.53784   1
 -10   3   0 5.09458 0.53209   1
 -11  -3   0 23.5931 1.39869   1
  11  -3   0 25.3028 1.40015   1
  11  -3   0 23.0557 1.33287   1
 -11   3   0 24.4940 1.34980   1
  12  -3   0 21.1710 1.22560   1
  12  -3   0 18.7971 1.15828   1
 -12  -3   0 21.8814 1.26863   1
 -12   3   0 21.3378 1.20270   1
 -13  -3   0 25.2996 1.44594   1
  13  -3   0 22.9177 1.34050   1
  13  -3   0 26.2272 1.42733   1
 -13   3   0 26.5086 1.42547   1
  14  -3   0 21.3718 1.22560   1
 -14  -3   0 23.6171 1.34602   1
  14  -3   0 20.9302 1.24542   1
 -14   3   0 23.4130 1.28070   1
  14   3   0 22.1839 1.33119   1
  15  -3   0 12.8149 0.87857   1
 -15  -3   0 14.9050 0.93691   1
  15  -3   0 13.0432 0.82593   1
 -15   3   0 13.0553 0.83740   1
  15   3   0 12.8881 0.93033   1
 -16  -3   0 13.0879 0.92356   1
  16  -3   0 13.7566 0.93435   1
  16  -3   0 16.5492 0.94184   1
 -16   3   0 14.7354 0.88592   1
  16   3   0 14.9306 1.00791   1
  17  -3   0 1.22891 0.38868   1
  17  -3   0 0.99777 0.44626   1
 -17  -3   0 1.10302 0.44614   1
 -17   3   0 0.14192 0.37968   1
  17   3   0 1.56915 0.50232   1
 -18  -3   0 2.48109 0.49259   1
  18  -3   0 2.37651 0.43770   1
  18  -3   0 2.40393 0.49095   1
  18   3   0 2.41902 0.54273   1
 -18   3   0 2.72590 0.42891   1
 -19  -3   0 7.57871 0.65724   1
  19  -3   0 6.13224 0.63889   1
  19  -3   0 6.40387 0.58678   1
  19   3   0 7.48035 0.70887   1
 -19   3   0 6.81156 0.58164   1
 -20  -3   0 10.6436 0.78808   1
  20  -3   0 9.59492 0.76247   1
  20  -3   0 9.65685 0.70473   1
  20   3   0 10.9944 0.86722   1
 -20   3   0 9.67198 0.87593   1
 -21  -3   0 83.2550 4.22326   1
 -21   3   0 88.6759 4.47759   1
  21   3   0 81.3041 4.24200   1
 -22  -3   0 12.0720 0.86140   1
  22  -3   0 11.7288 0.81410   1
  22  -3   0 10.5987 0.76082   1
  22   3   0 12.9148 0.97515   1
 -23  -3   0 0.10587 0.45618   1
  23  -3   0 -0.0582 0.40097   1
  23  -3   0 0.13292 0.38298   1
 -23   3   0 0.29595 0.42637   1
  23   3   0 0.62515 0.52873   1
  24  -3   0 0.37753 0.35062   1
 -24  -3   0 -0.0498 0.47185   1
  24  -3   0 -0.5481 0.40464   1
 -24   3   0 -0.1583 0.35925   1
  24   3   0 0.82371 0.52671   1
  25  -3   0 0.16920 0.43162   1
 -25  -3   0 0.26454 0.45452   1
  25  -3   0 0.10794 0.36618   1
  25   3   0 0.13121 0.54964   1
 -25   3   0 0.37032 0.38415   1
 -26  -3   0 11.4062 0.86664   1
  26  -3   0 11.6498 0.76584   1
  26  -3   0 11.1838 0.83787   1
 -26   3   0 12.1001 0.79307   1
  26   3   0 12.5791 0.96363   1
  27  -3   0 0.51541 0.44910   1
  27  -3   0 0.84437 0.40624   1
 -27  -3   0 0.43990 0.48366   1
  27   3   0 0.50735 0.53266   1
 -27   3   0 1.07273 0.41036   1
  28  -3   0 19.2211 1.12968   1
  28  -3   0 17.6718 1.11574   1
 -28  -3   0 18.4307 1.18734   1
  28   3   0 18.6780 1.21615   1
 -28   3   0 18.7573 1.11257   1
 -29  -3   0 24.2379 1.41534   1
  29  -3   0 24.6451 1.36005   1
  29  -3   0 22.5549 1.28928   1
  29   3   0 19.2843 1.30965   1
 -29   3   0 21.4447 1.25524   1
  30  -3   0 5.60017 0.60326   1
 -30  -3   0 5.93863 0.65283   1
  30  -3   0 5.20695 0.59599   1
 -30   3   0 5.27012 0.58713   1
  30   3   0 6.11838 0.68228   1
  31  -3   0 3.50227 0.57063   1
 -31  -3   0 4.52439 0.60693   1
  31  -3   0 4.73824 0.55600   1
 -31   3   0 3.80477 0.54131   1
  31   3   0 4.25580 0.61929   1
  32  -3   0 1.10862 0.42480   1
  32  -3   0 2.34212 0.52148   1
 -32  -3   0 2.51481 0.53518   1
  32   3   0 2.24331 0.56461   1
  33  -3   0 3.78822 0.48932   1
 -33  -3   0 5.35973 0.61691   1
  33  -3   0 3.55299 0.58004   1
  33   3   0 3.95230 0.61881   1
 -34  -3   0 2.86319 0.52324   1
  34  -3   0 2.30560 0.47709   1
  34  -3   0 1.39087 0.54756   1
  34   3   0 3.67296 0.58839   1
  35  -3   0 1.58074 0.44263   1
  35  -3   0 1.13381 0.53853   1
 -35  -3   0 1.94986 0.50188   1
  35   3   0 1.59667 0.51258   1
  36  -3   0 3.11013 0.62653   1
  36   3   0 4.16659 0.61268   1
  37  -3   0 -0.6599 0.58350   1
  37   3   0 -0.9823 0.51548   1
 -38  -3   0 0.41488 0.64842   1
  38  -3   0 0.14874 0.80992   1
  38   3   0 -0.4895 0.50364   1
  39  -3   0 2.21262 1.08196   1
 -39  -3   0 3.82852 0.84790   1
  40  -3   0 0.67805 0.77222   1
 -40  -3   0 0.51817 0.77870   1
  41  -3   0 2.18298 0.68178   1
 -41  -3   0 3.03706 0.78568   1
  42  -3   0 0.01004 0.50640   1
  42  -3   0 1.80372 0.67680   1
 -42  -3   0 -0.0841 0.62167   1
  42   3   0 -0.2753 0.52445   1
  43  -3   0 2.25554 0.58775   1
 -43  -3   0 2.47730 0.62365   1
  43  -3   0 2.77474 0.70174   1
  43   3   0 4.07524 0.62585   1
 -44  -3   0 5.49128 0.66797   1
  44  -3   0 4.29091 0.67086   1
  44  -3   0 3.79694 0.73673   1
  44   3   0 4.28597 0.62407   1
  45  -3   0 -0.1460 0.61005   1
  45  -3   0 0.20056 0.53593   1
 -45  -3   0 0.40964 0.45240   1
  45   3   0 -0.6467 0.52364   1
  46  -3   0 0.84021 0.51838   1
  46  -3   0 -0.0635 0.58680   1
 -46  -3   0 0.47080 0.44577   1
  46   3   0 -0.2344 0.47276   1
 -47  -3   0 0.04871 0.47153   1
  47  -3   0 -0.2908 0.54463   1
  47  -3   0 0.13603 0.48008   1
  47   3   0 0.40804 0.46044   1
  48  -3   0 -0.8380 0.45067   1
 -48  -3   0 0.30402 0.48456   1
  48   3   0 0.19799 0.48912   1
 -49  -3   0 0.13635 0.48135   1
  49  -3   0 0.39754 0.46201   1
  49   3   0 0.47117 0.52578   1
 -50  -3   0 1.24590 0.51666   1
  50  -3   0 1.14911 0.48064   1
  50   3   0 1.78042 0.55995   1
  51  -3   0 0.68799 0.42018   1
 -51  -3   0 -0.4030 0.48562   1
  51   3   0 -0.0695 0.50048   1
  52  -3   0 0.80077 0.45002   1
  52   3   0 0.02936 0.51333   1
 -53  -3   0 0.18370 0.50698   1
 -54  -3   0 1.66964 0.55226   1
  54   3   0 2.15041 0.59171   1
 -55  -3   0 0.45219 0.50447   1
  55   3   0 -0.5094 0.47488   1
 -56  -3   0 1.24605 0.53813   1
  56   3   0 1.61460 0.52189   1
 -57  -3   0 0.42804 0.53951   1
  57   3   0 -0.3266 0.45279   1
   0  -4   0 48.4993 2.55321   1
   0   4   0 46.1519 2.50219   1
  -1  -4   0 2.89358 0.57675   1
   1  -4   0 1.85830 0.51578   1
   1   4   0 2.53391 0.57396   1
  -1   4   0 1.50626 0.50877   1
   2  -4   0 0.08722 0.48870   1
  -2  -4   0 1.01534 0.52187   1
   2   4   0 -0.2392 0.50268   1
  -2   4   0 0.48473 0.52800   1
  -3  -4   0 2.16521 0.55748   1
   3  -4   0 2.28615 0.55841   1
   3   4   0 2.15492 0.58787   1
  -3   4   0 3.12445 0.57578   1
   4  -4   0 2.36203 0.54361   1
  -4  -4   0 1.53377 0.52026   1
   4   4   0 2.05857 0.57861   1
   5  -4   0 0.26492 0.49507   1
  -5  -4   0 0.96018 0.52847   1
   5   4   0 0.48327 0.50799   1
   6  -4   0 55.7137 2.88226   1
  -6  -4   0 52.2447 2.80697   1
   6   4   0 54.3308 2.84002   1
   7  -4   0 8.34797 0.75058   1
  -7  -4   0 9.37110 0.80936   1
   7   4   0 8.97194 0.78335   1
  -8  -4   0 38.0508 2.07983   1
   8  -4   0 38.7072 2.07293   1
   8   4   0 35.3423 2.02083   1
   9  -4   0 39.6807 2.08842   1
  -9  -4   0 36.7945 2.05135   1
   9   4   0 36.2831 2.04512   1
 -10  -4   0 49.4168 2.60558   1
  10  -4   0 45.9468 2.51075   1
  10  -4   0 50.7716 2.60617   1
  10   4   0 48.4197 2.59970   1
  11  -4   0 9.12234 0.74432   1
 -11  -4   0 9.22082 0.79177   1
  11  -4   0 8.48244 0.78140   1
  11   4   0 9.17517 0.83096   1
  12  -4   0 3.92798 0.56599   1
  12  -4   0 3.56377 0.52685   1
 -12  -4   0 4.13009 0.57383   1
  12   4   0 3.19150 0.63349   1
 -12   4   0 2.50636 0.58370   1
 -13  -4   0 9.88463 0.77996   1
  13  -4   0 9.74718 0.78235   1
  13  -4   0 10.3376 0.82389   1
  13   4   0 9.19121 0.83399   1
 -13   4   0 8.67848 0.73376   1
  14  -4   0 39.1428 2.11322   1
  14  -4   0 38.6675 2.06799   1
 -14  -4   0 37.7349 2.06886   1
  14   4   0 39.2226 2.15655   1
 -14   4   0 37.7680 2.05124   1
  15  -4   0 9.60365 0.80068   1
 -15  -4   0 9.76239 0.78030   1
  15   4   0 11.5658 0.91330   1
 -15   4   0 9.67243 0.76757   1
 -16  -4   0 4.57791 0.56197   1
  16  -4   0 2.97189 0.50378   1
  16   4   0 4.09493 0.65616   1
 -16   4   0 3.37700 0.53446   1
  17  -4   0 1.08256 0.43894   1
 -17  -4   0 -0.3942 0.46572   1
  17  -4   0 0.72960 0.47465   1
  17   4   0 0.48516 0.52008   1
  18  -4   0 3.73947 0.60143   1
  18  -4   0 3.40184 0.50811   1
 -18  -4   0 3.72079 0.56336   1
 -18   4   0 3.28395 0.52716   1
  18   4   0 4.16266 0.58905   1
  19  -4   0 11.5459 0.82011   1
 -19  -4   0 11.7813 0.88041   1
 -19   4   0 12.0341 0.85980   1
  19   4   0 13.0329 0.95653   1
 -20  -4   0 80.3053 4.17767   1
  20  -4   0 83.9697 4.21983   1
 -20   4   0 89.1965 4.35572   1
  20   4   0 84.3264 4.31228   1
  21  -4   0 55.5951 2.78879   1
 -21  -4   0 50.4069 2.70224   1
  21   4   0 50.8218 2.77250   1
 -21   4   0 55.0749 2.77778   1
  22  -4   0 99.3859 4.82698   1
 -22  -4   0 90.5517 4.66345   1
  22   4   0 89.0257 4.67990   1
 -22   4   0 97.9381 4.79061   1
  23  -4   0 -0.0496 0.47971   1
 -23  -4   0 0.67128 0.46065   1
 -23   4   0 -0.4508 0.56275   1
  23   4   0 -0.3438 0.47922   1
 -24  -4   0 1.20723 0.46036   1
  24  -4   0 0.06004 0.43413   1
 -24   4   0 0.52329 0.94991   1
  24   4   0 0.04973 0.49170   1
  25  -4   0 2.50661 0.51987   1
 -25  -4   0 1.85211 0.48823   1
 -25   4   0 1.69178 0.68104   1
  25   4   0 3.02795 0.55132   1
 -26  -4   0 0.47354 0.45831   1
  26  -4   0 1.22134 0.45393   1
  26   4   0 0.16457 0.46925   1
 -26   4   0 1.09052 0.53942   1
  27  -4   0 0.45447 0.47909   1
  27   4   0 0.69033 0.44521   1
 -27   4   0 0.60353 0.47024   1
  28  -4   0 7.36991 0.71255   1
  28  -4   0 7.41747 0.69727   1
 -28   4   0 7.51425 0.71203   1
  28   4   0 7.66721 0.72244   1
 -29  -4   0 3.41287 0.62319   1
  29  -4   0 3.88241 0.60527   1
  29  -4   0 2.43450 0.51050   1
 -29   4   0 2.37216 0.55942   1
  29   4   0 3.57609 0.55607   1
  30  -4   0 8.54631 0.74785   1
  30  -4   0 7.22946 0.73574   1
 -30  -4   0 9.02975 0.78311   1
  30   4   0 8.35831 0.80094   1
 -30   4   0 8.43624 0.76462   1
  31  -4   0 6.74491 0.79218   1
  31  -4   0 6.78193 0.69316   1
 -31  -4   0 7.08529 0.70487   1
 -32  -4   0 0.57916 0.47694   1
  32  -4   0 -0.3914 0.56079   1
  32  -4   0 0.35256 0.45426   1
  32   4   0 -0.3021 0.43791   1
  33  -4   0 2.21118 0.50276   1
  33  -4   0 2.19027 0.66042   1
 -33  -4   0 3.66614 0.57047   1
  33   4   0 2.84021 0.51355   1
  34  -4   0 4.67832 0.60115   1
 -34  -4   0 4.97298 0.62304   1
  34  -4   0 2.68577 0.67615   1
  34   4   0 5.68710 0.62090   1
  35  -4   0 9.26031 0.87967   1
  35  -4   0 11.4193 0.84888   1
 -35  -4   0 9.74125 0.80513   1
  35   4   0 10.2850 0.82528   1
 -36  -4   0 -0.1069 0.45090   1
  36  -4   0 -0.2656 0.42652   1
  36  -4   0 -0.6918 0.56222   1
  36   4   0 0.21690 0.43742   1
  37  -4   0 3.04979 0.64510   1
 -37  -4   0 3.43276 0.54137   1
  37  -4   0 2.59244 0.54961   1
  37   4   0 3.11571 0.55341   1
 -38  -4   0 2.86155 0.54685   1
  38  -4   0 1.58569 0.61478   1
  38  -4   0 2.15542 0.52627   1
  38   4   0 1.78664 0.53912   1
  39  -4   0 2.28908 0.64084   1
 -39  -4   0 2.80675 0.55221   1
  39  -4   0 2.59719 0.55168   1
  39   4   0 3.90920 0.58199   1
  40  -4   0 2.01785 0.68909   1
  40  -4   0 1.55201 0.50696   1
 -40  -4   0 2.74699 0.59675   1
  40   4   0 2.12592 0.52429   1
  41  -4   0 -0.8413 0.70355   1
  41  -4   0 0.48537 0.46960   1
 -41  -4   0 0.49432 0.61278   1
  41   4   0 0.64449 0.49482   1
  42  -4   0 34.8894 2.31261   1
 -42  -4   0 31.2069 2.01037   1
  42  -4   0 32.7909 1.83996   1
  43  -4   0 2.94639 1.03742   1
  43  -4   0 3.98391 0.54773   1
  43   4   0 4.19291 0.61028   1
  44  -4   0 0.04308 0.64067   1
  44  -4   0 -0.2203 0.40386   1
 -44  -4   0 0.28830 0.74754   1
  44   4   0 0.39834 0.50208   1
  45  -4   0 0.23947 0.39272   1
  45  -4   0 0.75211 0.62166   1
  45   4   0 0.61247 0.49635   1
  46  -4   0 1.74861 0.57497   1
  46  -4   0 0.89880 0.39477   1
 -46  -4   0 1.15236 0.64266   1
  46   4   0 0.98531 0.53881   1
 -47  -4   0 1.09339 0.60345   1
  47  -4   0 1.08161 0.49917   1
 -48  -4   0 0.53300 0.53822   1
  48   4   0 1.10951 0.56524   1
 -49  -4   0 0.54012 0.50623   1
  49   4   0 0.74162 0.54340   1
 -50  -4   0 2.65867 0.55408   1
  50   4   0 2.72669 0.58408   1
 -51  -4   0 0.25044 0.50506   1
  51   4   0 -0.1416 0.45909   1
 -52  -4   0 -0.1165 0.52857   1
  52   4   0 0.37444 0.47964   1
 -53  -4   0 -1.1565 0.51504   1
  53   4   0 -0.4224 0.45633   1
 -54  -4   0 1.38932 0.56882   1
  54   4   0 0.27866 0.48242   1
   0  -5   0 -0.0096 0.53310   1
   0   5   0 -0.2118 0.55935   1
  -1  -5   0 87.3886 4.44878   1
   1  -5   0 88.5220 4.47148   1
  -1   5   0 92.7453 4.55591   1
   1   5   0 78.0676 4.23656   1
  -2  -5   0 0.35105 0.57073   1
   2  -5   0 0.30690 0.55168   1
   2   5   0 0.11365 0.62116   1
  -2   5   0 1.81902 0.60486   1
   3  -5   0 1.03112 0.62574   1
  -3  -5   0 0.57896 0.58582   1
   3   5   0 1.55274 0.57889   1
  -3   5   0 2.46033 0.64581   1
  -4  -5   0 49.5821 2.64073   1
   4  -5   0 48.5114 2.61063   1
   4   5   0 49.9112 2.64077   1
  -4   5   0 43.4378 2.47178   1
   5  -5   0 17.4470 1.20639   1
  -5  -5   0 17.6213 1.18440   1
   5   5   0 16.6114 1.16817   1
  -5   5   0 16.4475 1.13425   1
  -6  -5   0 54.2540 2.87608   1
   6  -5   0 55.7680 2.91572   1
   6   5   0 54.1394 2.87739   1
  -6   5   0 51.4428 2.78109   1
   7  -5   0 2.77141 0.63347   1
  -7  -5   0 2.30023 0.58860   1
  -7   5   0 3.68989 0.63833   1
   7   5   0 2.70707 0.61159   1
  -8  -5   0 2.21758 0.58957   1
   8  -5   0 0.38750 0.56773   1
   8   5   0 0.34822 0.57947   1
  -8   5   0 1.20510 0.57359   1
  -9  -5   0 10.0718 0.85534   1
   9  -5   0 8.82413 0.90294   1
  -9   5   0 10.3021 0.87528   1
   9   5   0 10.0586 0.87385   1
 -10  -5   0 46.7264 2.45573   1
  10  -5   0 45.0801 2.44037   1
 -10   5   0 43.0558 2.37865   1
  10   5   0 44.8061 2.46462   1
 -11  -5   0 13.3388 0.94088   1
  11  -5   0 9.84785 0.90868   1
  11  -5   0 13.2858 0.99438   1
  11   5   0 11.4264 0.94201   1
 -12  -5   0 1.00899 0.48934   1
  12  -5   0 -0.1426 0.50854   1
  12  -5   0 0.99120 0.57163   1
 -12   5   0 0.30263 0.48294   1
  12   5   0 1.30123 0.51744   1
  13  -5   0 3.89128 0.64242   1
  13  -5   0 2.06759 0.59063   1
 -13  -5   0 2.73769 0.53225   1
  13   5   0 3.46568 0.58959   1
 -13   5   0 3.56333 0.59896   1
 -14  -5   0 0.54942 0.46654   1
  14  -5   0 -0.1653 0.50010   1
  14  -5   0 0.34588 0.48440   1
 -14   5   0 -0.4384 0.51401   1
  14   5   0 -0.0805 0.47699   1
  15  -5   0 7.69984 0.70169   1
  15  -5   0 6.49603 0.72303   1
 -15   5   0 6.95306 0.75278   1
  15   5   0 6.84637 0.71190   1
  16  -5   0 13.3977 1.00656   1
  16  -5   0 13.8802 0.95924   1
 -16   5   0 12.8792 0.97490   1
  16   5   0 13.9216 1.00066   1
  17  -5   0 5.66841 0.69107   1
  17  -5   0 5.60863 0.65842   1
 -17   5   0 6.88427 0.72523   1
  17   5   0 5.57866 0.66260   1
  18  -5   0 0.48837 0.44449   1
 -18  -5   0 0.91822 0.46812   1
  18  -5   0 0.89542 0.51350   1
  18   5   0 0.10094 0.46852   1
 -18   5   0 0.03049 0.47176   1
  19  -5   0 -0.2364 0.46676   1
  19  -5   0 0.27175 0.49138   1
 -19  -5   0 0.08719 0.42985   1
 -19   5   0 0.60787 0.49469   1
  20  -5   0 19.2017 1.23032   1
 -20  -5   0 18.4028 1.16201   1
  20  -5   0 18.2904 1.16100   1
 -20   5   0 19.3138 1.19356   1
 -21  -5   0 0.77789 0.43577   1
  21  -5   0 0.21323 0.48866   1
  21  -5   0 -0.8628 0.44967   1
 -21   5   0 -0.5110 0.48370   1
  22  -5   0 4.90618 0.61512   1
  22  -5   0 5.92093 0.66850   1
 -22  -5   0 6.78560 0.63264   1
  22   5   0 5.00882 0.65027   1
 -22   5   0 6.12608 0.67884   1
 -23  -5   0 6.99905 0.63685   1
  23  -5   0 6.33077 0.66104   1
  23  -5   0 6.39467 0.68294   1
  23   5   0 5.54541 0.66093   1
 -23   5   0 5.89207 0.67608   1
  24  -5   0 14.8034 1.01429   1
  24  -5   0 14.0935 1.00102   1
 -24  -5   0 14.3648 0.97398   1
 -24   5   0 14.5016 1.06459   1
  24   5   0 13.4177 1.02447   1
  25  -5   0 2.71819 0.54702   1
 -25  -5   0 2.95400 0.52258   1
  25  -5   0 1.67354 0.53766   1
 -25   5   0 2.94535 0.78673   1
  25   5   0 3.23879 0.56928   1
  26  -5   0 1.71191 0.55109   1
 -26  -5   0 2.37988 0.50206   1
  26  -5   0 2.41079 0.51287   1
  26   5   0 2.32585 0.56945   1
 -26   5   0 3.40203 1.21689   1
 -27  -5   0 18.9071 1.25063   1
  27  -5   0 21.9361 1.36112   1
  27  -5   0 22.3178 1.35076   1
  27   5   0 20.9452 1.33894   1
 -27   5   0 24.7414 1.79206   1
  28  -5   0 1.25298 0.60532   1
  28  -5   0 2.55237 0.52327   1
 -28  -5   0 1.99985 0.51151   1
 -28   5   0 2.42189 0.79428   1
  28   5   0 1.77613 0.54967   1
 -29  -5   0 0.26878 0.44547   1
  29  -5   0 -0.0596 0.52075   1
  29  -5   0 0.77297 0.47913   1
 -29   5   0 -0.0996 0.58046   1
  29   5   0 0.94228 0.50954   1
  30  -5   0 5.03547 0.75458   1
  30  -5   0 6.81979 0.71082   1
 -30  -5   0 7.39410 0.67809   1
 -30   5   0 5.50854 0.75937   1
  30   5   0 6.83855 0.70562   1
  31  -5   0 3.09479 0.66242   1
  31  -5   0 3.34434 0.59290   1
 -31  -5   0 2.13645 0.53581   1
 -31   5   0 2.54485 0.61394   1
  31   5   0 3.10206 0.57127   1
  32  -5   0 1.74722 0.65341   1
 -32  -5   0 2.06221 0.53344   1
  32  -5   0 1.90354 0.53444   1
  32   5   0 2.14658 0.51802   1
 -32   5   0 1.11000 0.57496   1
  33  -5   0 2.65175 0.82049   1
  33  -5   0 3.91853 0.61663   1
 -33  -5   0 4.81481 0.60643   1
 -33   5   0 3.11828 0.63784   1
  33   5   0 4.51803 0.58291   1
  34  -5   0 -0.4340 0.46675   1
  34  -5   0 -1.2467 0.81339   1
 -34  -5   0 0.29968 0.44382   1
  34   5   0 -0.0887 0.45738   1
 -34   5   0 1.02550 0.61603   1
  35  -5   0 6.00727 0.94526   1
 -35  -5   0 8.70079 0.75973   1
  35  -5   0 7.97353 0.75685   1
 -35   5   0 8.54817 0.93946   1
  35   5   0 8.89898 0.76276   1
  36  -5   0 0.73840 0.45554   1
  36  -5   0 0.80670 0.66626   1
 -36  -5   0 0.91415 0.50027   1
  36   5   0 0.76824 0.44800   1
 -36   5   0 1.55703 0.75781   1
  37  -5   0 9.30927 0.89921   1
  37  -5   0 9.79604 0.80825   1
  37   5   0 9.63724 0.80378   1
 -37   5   0 10.5473 1.02172   1
  38  -5   0 5.24691 0.63989   1
  38  -5   0 3.97747 0.71977   1
 -38  -5   0 5.97714 0.62321   1
  38   5   0 6.17380 0.67362   1
 -38   5   0 6.90204 0.83081   1
  39  -5   0 3.06864 0.70905   1
 -39  -5   0 5.10196 0.59500   1
  39  -5   0 3.58365 0.57176   1
  40  -5   0 -0.3338 0.42072   1
 -40  -5   0 0.52834 0.45798   1
  40  -5   0 -0.3746 0.64000   1
  40   5   0 0.32132 0.44183   1
  41  -5   0 0.23692 0.42051   1
 -41  -5   0 0.44754 0.45133   1
  41   5   0 -0.0970 0.43043   1
  42  -5   0 1.80350 0.44069   1
 -42  -5   0 2.28175 0.59105   1
  42   5   0 1.84589 0.50173   1
 -43  -5   0 5.51959 0.80451   1
  43   5   0 5.19064 0.66720   1
  44   5   0 -0.6797 0.45371   1
 -45  -5   0 0.49621 0.74018   1
  45   5   0 0.24389 0.46247   1
 -46  -5   0 1.18910 0.77362   1
  46   5   0 1.75910 0.49431   1
 -47  -5   0 2.73927 0.73544   1
  47   5   0 1.83556 0.54150   1
  48   5   0 1.37661 0.51905   1
   0  -6   0 77.6756 4.10842   1
   0   6   0 84.3161 4.28670   1
  -1  -6   0 16.6927 1.17940   1
   1   6   0 16.8357 1.27932   1
  -2  -6   0 1.40125 0.57168   1
  -2   6   0 1.67724 0.63279   1
  -3  -6   0 9.03426 0.86387   1
  -3   6   0 10.5030 0.93875   1
  -4  -6   0 7.96463 0.80139   1
  -5  -6   0 17.0425 1.14630   1
  -5   6   0 15.8800 1.17152   1
   6  -6   0 -0.0954 0.53918   1
  -6  -6   0 0.66767 0.47711   1
  -6   6   0 0.49054 0.56550   1
   6   6   0 0.59156 0.58658   1
   7  -6   0 2.66429 0.60775   1
  -7  -6   0 2.89546 0.50704   1
   7  -6   0 4.96479 0.73311   1
   7   6   0 3.73706 0.66777   1
  -7   6   0 3.24571 0.68828   1
   8  -6   0 0.08545 0.52660   1
  -8  -6   0 -0.0579 0.45740   1
   8  -6   0 -0.1470 0.58302   1
  -8   6   0 0.82888 0.60425   1
   8   6   0 0.65499 0.56763   1
  -9  -6   0 1.81873 0.51444   1
   9  -6   0 1.62907 0.61380   1
   9  -6   0 0.81924 0.57494   1
   9   6   0 0.79589 0.53322   1
  -9   6   0 0.85298 0.55083   1
  10  -6   0 0.24152 0.57497   1
 -10  -6   0 0.44745 0.46128   1
  10  -6   0 0.69951 0.57996   1
  10   6   0 -0.2047 0.56783   1
 -10   6   0 1.06467 0.55235   1
 -11  -6   0 9.35459 0.79525   1
  11  -6   0 6.32976 0.84246   1
  11  -6   0 10.3357 0.89997   1
  11   6   0 7.47682 0.80287   1
 -11   6   0 8.48514 0.82770   1
  12  -6   0 9.42894 0.86600   1
  12  -6   0 7.15603 0.85429   1
 -12  -6   0 7.77933 0.73496   1
 -12   6   0 8.26940 0.84222   1
  12   6   0 7.68496 0.80874   1
  13  -6   0 8.98857 0.81787   1
  13  -6   0 5.30252 0.78116   1
 -13  -6   0 7.94285 0.72957   1
 -13   6   0 7.02097 0.80348   1
  13   6   0 8.35554 0.80509   1
 -14  -6   0 1.21532 0.45613   1
  14  -6   0 1.23248 0.57940   1
  14  -6   0 0.94893 0.50495   1
  14   6   0 2.12039 0.57770   1
 -14   6   0 1.56877 0.58867   1
  15  -6   0 0.88874 0.49753   1
 -15  -6   0 1.39268 0.43076   1
  15  -6   0 1.18051 0.57164   1
  15   6   0 -0.3480 0.50642   1
 -15   6   0 0.51765 0.58402   1
  16  -6   0 3.96874 0.60346   1
 -16  -6   0 3.52122 0.53513   1
  16  -6   0 4.41837 0.67818   1
  16   6   0 4.14267 0.63860   1
 -16   6   0 3.52372 0.67346   1
 -17  -6   0 0.29015 0.38041   1
  17  -6   0 0.31037 0.48905   1
  17  -6   0 0.10485 0.53830   1
 -17   6   0 0.28814 0.59188   1
  17   6   0 -0.0207 0.49091   1
  18  -6   0 1.93240 0.59285   1
  18  -6   0 1.09607 0.52399   1
 -18  -6   0 2.99033 0.48668   1
 -18   6   0 2.31869 0.63520   1
  18   6   0 1.72332 0.54270   1
  19  -6   0 4.06583 0.62470   1
 -19  -6   0 4.60920 0.54157   1
  19  -6   0 5.32207 0.71783   1
 -19   6   0 5.22472 0.73163   1
  19   6   0 4.95936 0.66017   1
  20  -6   0 45.6161 2.49354   1
  20  -6   0 44.7395 2.40624   1
 -20  -6   0 40.6171 2.25733   1
  20   6   0 45.6132 2.45475   1
 -20   6   0 44.4518 2.41978   1
  21  -6   0 0.40713 0.58647   1
 -21  -6   0 -0.0294 0.40501   1
  21  -6   0 0.32409 0.53477   1
  21   6   0 0.08190 0.48518   1
 -21   6   0 -0.1479 0.57518   1
  22  -6   0 12.7956 1.07017   1
 -22  -6   0 12.9345 0.92454   1
  22  -6   0 12.5943 0.98217   1
  22   6   0 12.2835 0.95755   1
 -22   6   0 12.4798 1.02309   1
  23  -6   0 6.20917 0.69263   1
 -23  -6   0 5.03345 0.58949   1
  23  -6   0 6.58940 0.82891   1
  23   6   0 5.43068 0.66524   1
 -23   6   0 5.84191 0.74176   1
  24  -6   0 0.49503 0.51917   1
  24  -6   0 0.65941 0.60627   1
 -24  -6   0 0.16033 0.44700   1
  24   6   0 -0.6850 0.44052   1
 -24   6   0 0.84492 0.58986   1
  25  -6   0 -0.3485 0.59557   1
 -25  -6   0 0.64349 0.44556   1
  25  -6   0 -0.0605 0.52912   1
 -25   6   0 0.60132 0.60639   1
  25   6   0 0.14669 0.45367   1
  26  -6   0 -0.1480 0.56694   1
  26  -6   0 0.89808 0.58426   1
  26   6   0 0.00000 0.41912   1
 -26   6   0 -0.1743 0.71390   1
  27  -6   0 1.17723 0.63501   1
  27  -6   0 0.72243 0.56475   1
 -27  -6   0 1.45416 0.58197   1
  27   6   0 1.24272 0.47528   1
 -27   6   0 0.58386 1.08585   1
 -28  -6   0 1.89316 0.56119   1
  28  -6   0 2.00723 0.65181   1
  28  -6   0 1.65565 0.59660   1
 -28   6   0 2.30106 1.14516   1
  28   6   0 2.62758 0.59443   1
 -29  -6   0 6.18506 0.67800   1
  29  -6   0 5.28553 0.77503   1
  29  -6   0 6.90695 0.79387   1
 -29   6   0 4.42537 0.94336   1
  30  -6   0 2.24808 0.65485   1
  30  -6   0 1.18552 0.68742   1
 -30  -6   0 2.28891 0.55401   1
 -30   6   0 1.33941 0.73425   1
  30   6   0 1.57693 0.47009   1
  31  -6   0 3.95789 0.76947   1
  31  -6   0 3.17422 0.69718   1
 -31  -6   0 3.69896 0.59778   1
  31   6   0 3.94090 0.54659   1
 -31   6   0 5.30697 0.82998   1
  32  -6   0 3.24786 0.68961   1
 -32  -6   0 3.04082 0.54408   1
  32  -6   0 0.21776 0.68291   1
  32   6   0 1.60588 0.47321   1
 -32   6   0 0.82437 0.71714   1
 -33  -6   0 1.09953 0.50168   1
  33  -6   0 0.20539 0.60188   1
  33  -6   0 -0.1230 0.61013   1
 -33   6   0 0.03351 0.72108   1
  33   6   0 0.79853 0.43868   1
  34  -6   0 0.83728 0.70865   1
  34  -6   0 1.77790 0.63566   1
 -34  -6   0 1.36816 0.47162   1
  34   6   0 0.92044 0.43096   1
 -34   6   0 2.42404 0.76004   1
  35  -6   0 16.8362 1.18609   1
 -35  -6   0 15.4811 1.04739   1
  35  -6   0 11.2970 1.09643   1
  35   6   0 14.9898 0.99284   1
 -35   6   0 11.9645 1.09294   1
  36  -6   0 -0.4725 0.65651   1
 -36  -6   0 0.00000 0.43969   1
  36  -6   0 1.42729 0.54602   1
 -36   6   0 0.55889 0.67415   1
  36   6   0 0.16172 0.41802   1
 -37  -6   0 0.03815 0.46166   1
 -37   6   0 -0.2918 0.62239   1
  37   6   0 0.13140 0.41789   1
 -38  -6   0 0.21956 0.49091   1
  38   6   0 -0.3233 0.40744   1
  39   6   0 4.49962 0.58199   1
  40   6   0 1.75329 0.48160   1
   0  -7   0 0.43057 0.47111   1
   0   7   0 -0.4940 0.48832   1
   1  -7   0 1.93005 0.53379   1
  -1  -7   0 1.75524 0.53555   1
   1   7   0 2.34255 0.59549   1
  -1   7   0 2.83242 0.63588   1
   2  -7   0 1.13650 0.51691   1
  -2  -7   0 -0.1455 0.49903   1
   2   7   0 0.77647 0.54536   1
  -2   7   0 0.19362 0.54487   1
   3  -7   0 5.39054 0.69224   1
  -3  -7   0 4.80268 0.66063   1
  -3   7   0 4.54721 0.70027   1
   3   7   0 5.43701 0.73847   1
  -4  -7   0 2.71486 0.57175   1
   4  -7   0 2.23445 0.59630   1
   4  -7   0 2.60031 0.57260   1
  -4   7   0 2.81775 0.64681   1
   4   7   0 1.72167 0.69988   1
   5  -7   0 0.90555 0.57452   1
  -5  -7   0 0.24056 0.48679   1
   5  -7   0 1.50876 0.61779   1
  -5   7   0 2.70997 0.68432   1
   6  -7   0 4.17045 0.68106   1
   6  -7   0 3.03293 0.66175   1
  -6   7   0 2.21102 0.66936   1
   6   7   0 4.62986 0.79276   1
   7  -7   0 0.08641 0.56155   1
   7  -7   0 -0.2416 0.56515   1
  -7  -7   0 -0.0096 0.46236   1
   7   7   0 0.40878 0.58131   1
  -7   7   0 0.41928 0.54653   1
   8  -7   0 4.38746 0.69069   1
  -8  -7   0 3.42244 0.59702   1
   8  -7   0 4.87370 0.70103   1
  -8   7   0 4.67472 0.72132   1
   8   7   0 3.68494 0.71026   1
   9  -7   0 3.38256 0.65004   1
   9  -7   0 2.71940 0.65670   1
  -9  -7   0 2.09708 0.54792   1
   9   7   0 3.44313 0.62727   1
  -9   7   0 3.01060 0.63739   1
  10  -7   0 0.75636 0.57717   1
  10  -7   0 0.62877 0.54652   1
  10   7   0 0.16965 0.51351   1
 -10   7   0 0.53781 0.56305   1
  11  -7   0 0.93015 0.58778   1
  11  -7   0 1.32284 0.60179   1
  11   7   0 1.25572 0.57245   1
 -11   7   0 1.33990 0.58360   1
  12  -7   0 0.32636 0.50391   1
 -12  -7   0 0.37680 0.50719   1
  12  -7   0 0.64268 0.57983   1
  12   7   0 0.82512 0.53833   1
 -12   7   0 1.47488 0.57253   1
  13  -7   0 3.37257 0.69102   1
  13  -7   0 3.63366 0.62330   1
 -13  -7   0 5.13166 0.62695   1
 -13   7   0 2.89530 0.66784   1
  13   7   0 3.38074 0.68458   1
 -14  -7   0 0.52608 0.50142   1
  14  -7   0 0.00975 0.60019   1
  14  -7   0 1.46002 0.55001   1
 -14   7   0 0.18371 0.59725   1
 -15  -7   0 5.02492 0.67767   1
  15  -7   0 5.92909 0.68532   1
  15  -7   0 5.84832 0.80175   1
 -15   7   0 5.10008 0.78561   1
  16  -7   0 0.39031 0.62189   1
 -16  -7   0 2.18525 0.53159   1
  16  -7   0 1.61430 0.57094   1
 -16   7   0 2.23140 0.67255   1
  16   7   0 0.60373 0.56028   1
  17  -7   0 1.12121 0.62182   1
 -17  -7   0 2.42780 0.53822   1
  17  -7   0 1.85833 0.56110   1
 -17   7   0 2.04720 0.69114   1
  17   7   0 1.56360 0.54681   1
  18  -7   0 1.65922 0.63249   1
 -18  -7   0 1.46866 0.48573   1
  18  -7   0 0.10795 0.58548   1
 -18   7   0 1.44754 0.70452   1
  18   7   0 1.42549 0.53686   1
 -19  -7   0 3.35679 0.55173   1
  19  -7   0 2.87355 0.66637   1
  19  -7   0 2.39176 0.61984   1
 -19   7   0 1.04064 0.69488   1
  19   7   0 2.91439 0.59300   1
  20  -7   0 1.46213 0.60659   1
 -20  -7   0 0.54790 0.42962   1
  20  -7   0 0.27764 0.58960   1
  20   7   0 1.15376 0.52018   1
 -20   7   0 0.81667 0.61569   1
 -21  -7   0 5.49694 0.58384   1
  21  -7   0 4.42371 0.71969   1
  21  -7   0 3.59069 0.65017   1
 -21   7   0 4.25106 0.76750   1
  21   7   0 5.61069 0.68303   1
  22  -7   0 1.34861 0.64826   1
  22  -7   0 1.17736 0.57670   1
 -22  -7   0 2.24260 0.49207   1
 -22   7   0 1.77811 0.62206   1
  22   7   0 1.34539 0.52731   1
  23  -7   0 0.79037 0.53949   1
  23  -7   0 0.82750 0.62958   1
 -23  -7   0 0.98974 0.46167   1
 -23   7   0 1.61616 0.63567   1
  23   7   0 1.61465 0.54423   1
 -24  -7   0 2.21566 0.51790   1
  24  -7   0 1.12509 0.59568   1
  24  -7   0 3.13947 0.72044   1
 -24   7   0 1.26361 0.66205   1
  24   7   0 1.36323 0.55752   1
  25  -7   0 1.38611 0.66126   1
 -25  -7   0 1.10444 0.52003   1
 -25   7   0 0.59558 0.64528   1
  25   7   0 2.27513 0.57304   1
  26  -7   0 0.10746 0.60091   1
 -26  -7   0 -0.4097 0.46120   1
 -26   7   0 -0.1731 0.68728   1
  26   7   0 0.29124 0.51645   1
  27  -7   0 3.56166 0.71222   1
 -27  -7   0 1.90911 0.54798   1
 -27   7   0 2.35601 1.02049   1
  27   7   0 2.59796 0.57788   1
  28  -7   0 -0.3294 0.56662   1
  28   7   0 0.60988 0.50223   1
 -28   7   0 -1.0297 1.08774   1
  29  -7   0 -0.1346 0.56249   1
  29   7   0 -0.3568 0.52422   1
 -29   7   0 -0.0752 0.83398   1
 -30   7   0 -0.1869 0.76556   1
   0  -8   0 9.27427 0.89524   1
   0  -8   0 13.0493 1.03002   1
   0   8   0 11.0813 0.97696   1
  -1  -8   0 4.27582 0.68189   1
   1  -8   0 4.55654 0.71273   1
   1  -8   0 3.01984 0.65682   1
  -1  -8   0 3.82448 0.75606   1
  -1   8   0 4.54682 0.72804   1
   1   8   0 3.27511 0.68952   1
   2  -8   0 1.36025 0.61582   1
   2  -8   0 1.96980 0.62004   1
  -2  -8   0 1.33766 0.58257   1
  -2   8   0 1.63337 0.64453   1
   2   8   0 2.32267 0.66020   1
  -3  -8   0 4.03022 0.67747   1
   3  -8   0 4.70555 0.69323   1
   3  -8   0 4.22586 0.71407   1
  -3   8   0 3.20885 0.69035   1
   3   8   0 3.38478 0.66619   1
   4  -8   0 1.09751 0.56444   1
   4  -8   0 1.46173 0.59691   1
  -4  -8   0 2.08437 0.57736   1
   4   8   0 0.73410 0.59575   1
  -4   8   0 0.48417 0.59358   1
  -5  -8   0 3.25546 0.62541   1
   5  -8   0 2.02671 0.62747   1
   5  -8   0 0.36431 0.56496   1
   5   8   0 2.61195 0.61172   1
  -5   8   0 1.79158 0.63657   1
   6  -8   0 1.12381 0.57638   1
   6  -8   0 0.25838 0.53091   1
  -6  -8   0 0.63221 0.53143   1
  -6   8   0 0.12093 0.59970   1
   6   8   0 -0.0374 0.52802   1
  -7  -8   0 0.29885 0.52494   1
   7  -8   0 0.06737 0.57261   1
   7  -8   0 0.22306 0.59655   1
  -7   8   0 -0.4387 0.57609   1
   7   8   0 0.51502 0.56489   1
   8  -8   0 0.77022 0.57295   1
   8  -8   0 -0.5935 0.61795   1
  -8  -8   0 0.57629 0.54254   1
  -8   8   0 0.38261 0.58409   1
   8   8   0 0.77418 0.62467   1
  -9  -8   0 2.19330 0.59075   1
   9  -8   0 1.84815 0.62516   1
   9  -8   0 2.44974 0.64319   1
   9   8   0 1.75194 0.65729   1
  -9   8   0 1.56676 0.66287   1
 -10  -8   0 0.58784 0.59329   1
  10  -8   0 0.15461 0.57546   1
 -10   8   0 0.63241 0.59572   1
  10   8   0 1.67131 0.64301   1
  11  -8   0 3.11840 0.69540   1
 -11   8   0 2.41407 0.67539   1
  11   8   0 3.12100 0.70678   1
  12  -8   0 -0.5571 0.58143   1
  12   8   0 -0.3699 0.63947   1
 -12   8   0 -0.2410 0.60219   1
  13  -8   0 0.23222 0.61467   1
  13   8   0 -0.2048 0.76080   1
 -13   8   0 -0.4235 0.59369   1
  14  -8   0 0.14408 0.59084   1
  15  -8   0 0.39392 0.57192   1
  15  -8   0 0.70464 0.58602   1
  16  -8   0 -0.0946 0.54354   1
  16  -8   0 0.02950 0.51554   1
  17  -8   0 0.45108 0.55908   1
  17  -8   0 -0.4072 0.50077   1
 -60   0   1 -0.2376 0.52916   1
  60   0  -1 -0.5059 0.60387   1
  60   0  -1 -0.4469 0.67601   1
 -59   0   1 0.11694 0.55045   1
  59   0  -1 1.03559 0.63083   1
  59   0  -1 0.17859 0.59338   1
  58   0  -1 0.09340 0.61740   1
 -58   0   1 -0.4852 0.54912   1
  58   0  -1 -0.2536 0.55234   1
  57   0  -1 0.66973 0.62415   1
 -57   0   1 -0.7243 0.53561   1
 -56   0   1 -0.4449 0.51836   1
  56   0  -1 -0.5435 0.55798   1
  56   0  -1 -0.5056 0.61598   1
  55   0  -1 0.43726 0.58184   1
  55   0  -1 1.18158 0.63812   1
  54   0  -1 0.11420 0.55486   1
 -53   0   1 0.19732 0.58696   1
  53   0  -1 -0.5055 0.53916   1
  53   0  -1 0.68280 0.57547   1
 -52   0   1 -0.7927 0.54276   1
  52   0  -1 0.03060 0.59656   1
  52   0  -1 -0.8004 0.51812   1
  51   0  -1 39.7719 2.21359   1
 -51   0   1 43.0186 2.29359   1
  51   0  -1 40.7619 2.39634   1
  50   0  -1 -0.3703 0.48442   1
 -50   0   1 -0.2229 0.52763   1
  50   0  -1 0.43019 0.65067   1
  49   0  -1 0.85699 0.49541   1
  49   0  -1 -0.1454 0.57591   1
 -49   0   1 0.05888 0.49486   1
  48   0  -1 -0.3490 0.46917   1
  48   0  -1 -0.3293 0.53957   1
 -48   0   1 0.20676 0.51625   1
  47   0  -1 2.92007 0.56466   1
 -47   0   1 2.65503 0.54780   1
  47   0  -1 3.52611 0.65325   1
 -46   0   1 0.59638 0.46334   1
  46   0  -1 -0.5009 0.51534   1
  46   0  -1 -0.8876 0.45743   1
  45   0  -1 6.49249 0.77459   1
  45   0  -1 5.77053 0.63287   1
 -45   0   1 5.92965 0.67844   1
  44   0  -1 -0.2941 0.54374   1
  44   0  -1 -0.7400 0.46145   1
 -44   0   1 -0.3260 0.47811   1
  43   0  -1 1.28484 0.55807   1
 -43   0   1 1.63839 0.52730   1
  43   0  -1 1.73184 0.46450   1
  42   0  -1 -0.3948 0.53078   1
 -42   0   1 -0.0099 0.46729   1
  42   0  -1 0.00000 0.45859   1
 -41   0   1 0.49869 0.45505   1
  41   0  -1 0.97087 0.51122   1
  41   0  -1 1.60315 0.44509   1
  40   0  -1 0.14137 0.49891   1
 -40   0   1 -0.4219 0.43535   1
  40   0  -1 -0.3464 0.42912   1
  39   0  -1 0.24952 0.41290   1
  39   0  -1 0.47830 0.51266   1
 -39   0   1 0.58217 0.43804   1
  38   0  -1 -0.3739 0.40680   1
 -38   0   1 0.51635 0.44208   1
  38   0  -1 0.16227 0.48066   1
 -37   0   1 46.5366 2.39000   1
  37   0  -1 42.3708 2.34769   1
  37   0  -1 46.3958 2.36926   1
 -36   0   1 -0.3923 0.41538   1
  36   0  -1 0.39121 0.40434   1
  35   0  -1 17.5339 1.05369   1
 -34   0   1 0.13682 0.39419   1
 -33   0   1 2.29867 0.47996   1
  33   0  -1 3.02053 0.53387   1
  33   0  -1 3.08797 0.43534   1
  32   0  -1 -0.3663 0.44928   1
  31   0  -1 5.91850 0.61568   1
 -30   0   1 -0.4451 0.40890   1
  30   0  -1 -0.7950 0.42555   1
  29   0  -1 657.228 31.4527   1
 -29   0   1 640.943 31.0995   1
  29   0  -1 633.917 30.9813   1
  28   0  -1 -0.5199 0.33632   1
  28   0  -1 1.05148 0.44177   1
 -28   0   1 -0.3828 0.36622   1
  27   0  -1 16.5308 1.02684   1
  27   0  -1 17.1524 0.97001   1
 -27   0   1 16.5559 0.97324   1
 -26   0   1 -0.5840 0.34933   1
  26   0  -1 0.39526 0.43943   1
  25   0  -1 2.73067 0.49700   1
 -25   0   1 2.22248 0.38813   1
  24   0  -1 0.90295 0.40618   1
 -24   0   1 0.25476 0.33644   1
 -23   0   1 51.0117 2.56022   1
  23   0  -1 50.3111 2.58646   1
  22   0  -1 -0.3256 0.37803   1
 -22   0   1 -0.3705 0.32442   1
  21   0  -1 55.5817 2.80893   1
 -21   0   1 55.2749 2.76976   1
 -20   0   1 -0.1261 0.34238   1
  20   0  -1 0.03965 0.39977   1
 -19   0   1 2.96171 0.39618   1
  19   0  -1 2.06268 0.42966   1
  18   0  -1 -0.5682 0.38845   1
 -18   0   1 0.20541 0.34521   1
 -17   0   1 1.26705 0.35658   1
  17   0  -1 1.22515 0.41088   1
 -16   0   1 7.08372 0.51071   1
  16   0  -1 4.81438 0.50401   1
  15   0  -1 52.4899 2.64518   1
 -15   0   1 52.8368 2.62139   1
 -14   0   1 0.16809 0.31905   1
  14   0  -1 -0.1557 0.34333   1
 -13   0   1 0.03996 0.32239   1
  13   0  -1 0.34793 0.37932   1
  12   0  -1 0.58646 0.39431   1
 -12   0   1 -0.0499 0.33191   1
 -11   0   1 0.26031 0.32306   1
  11   0  -1 -0.2539 0.42350   1
  10   0  -1 0.28459 0.43581   1
 -10   0   1 0.13958 0.31172   1
  -9   0   1 13.4727 0.76179   1
   9   0  -1 15.0840 0.90732   1
  -8   0   1 0.02982 0.27066   1
   8   0  -1 0.48440 0.48846   1
  -7   0   1 10.6564 0.60134   1
   7   0  -1 11.1239 0.74482   1
   6   0  -1 -0.3831 0.28266   1
  -6   0   1 -0.0698 0.20118   1
   5   0  -1 0.15859 0.18992   1
  -5   0   1 0.01995 0.17105   1
  -4   0   1 0.11718 0.14770   1
   4   0  -1 -0.0986 0.14918   1
  -3   0   1 2.01534 0.15622   1
  -2   0   1 0.11988 0.08070   1
   1   0  -1 -0.1198 0.04027   1
  -1   0   1 -0.1293 0.04012   1
   0   0   1 0.01954 0.02955   1
   0   0  -1 -0.0393 0.02971   1
  -1   0  -1 0.59153 0.05975   1
  -2   0  -1 -0.0101 0.08152   1
  -3   0  -1 0.10089 0.12212   1
  -4   0  -1 0.13674 0.14781   1
   5   0   1 4.03602 0.29997   1
  -5   0  -1 4.58140 0.31586   1
  -6   0  -1 0.15299 0.23659   1
   6   0   1 0.14683 0.23694   1
  -7   0  -1 6.39513 0.48354   1
   7   0   1 5.92018 0.44647   1
  -8   0  -1 -0.2699 0.42463   1
   8   0   1 -0.3106 0.30312   1
  -9   0  -1 0.50612 0.47022   1
   9   0   1 1.37196 0.34542   1
  10   0   1 -0.1792 0.33134   1
 -10   0  -1 -0.1049 0.42316   1
 -11   0  -1 -0.2458 0.37185   1
  11   0   1 0.46181 0.35670   1
 -12   0  -1 -0.7464 0.32680   1
  12   0   1 -0.1952 0.35437   1
  13   0   1 34.4889 1.76465   1
 -13   0  -1 34.2212 1.73582   1
  14   0   1 0.44639 0.35029   1
 -14   0  -1 0.24353 0.31454   1
  15   0   1 0.11745 0.35530   1
 -15   0  -1 -0.1087 0.29885   1
  16   0   1 -0.1511 0.37584   1
 -16   0  -1 0.22874 0.30086   1
  17   0   1 0.76010 0.39923   1
 -17   0  -1 0.58322 0.31981   1
 -18   0  -1 -0.0994 0.31068   1
  18   0   1 -0.5855 0.36646   1
 -19   0  -1 59.3732 2.94091   1
  19   0   1 58.6387 2.95173   1
 -20   0  -1 -0.2863 0.33846   1
  20   0   1 -0.1852 0.37344   1
 -21   0  -1 112.719 5.55675   1
  21   0   1 115.428 5.64466   1
 -22   0  -1 0.12606 0.33245   1
  22   0   1 -0.0878 0.36405   1
 -23   0  -1 0.49003 0.35700   1
  23   0   1 1.21931 0.37872   1
 -24   0  -1 -0.2806 0.34147   1
  24   0   1 -0.1711 0.37554   1
  25   0   1 1.42946 0.37958   1
 -25   0  -1 0.71182 0.35592   1
 -26   0  -1 -0.2825 0.36346   1
  26   0   1 -0.5048 0.36931   1
  27   0   1 314.763 15.2899   1
 -27   0  -1 312.759 15.2038   1
  28   0   1 -0.2994 0.41264   1
 -28   0  -1 0.15769 0.37763   1
  29   0   1 20.3505 1.14807   1
  29   0   1 20.2577 1.19902   1
 -29   0  -1 20.9805 1.16699   1
  30   0   1 0.11805 0.42654   1
  30   0   1 0.14655 0.33496   1
 -30   0  -1 0.00000 0.38565   1
  31   0   1 9.43654 0.74600   1
 -31   0  -1 9.50252 0.69581   1
  32   0   1 -0.3183 0.43126   1
  34   0   1 -0.1194 0.37107   1
  34   0   1 0.51494 0.44933   1
 -34   0  -1 -0.4582 0.47184   1
  35   0   1 35.0899 2.00392   1
  35   0   1 37.4535 1.96030   1
 -35   0  -1 38.6549 1.99358   1
  36   0   1 -0.3919 0.40502   1
 -36   0  -1 0.34332 0.44510   1
  37   0   1 4.01310 0.49346   1
 -37   0  -1 2.98017 0.52276   1
 -38   0  -1 -0.1738 0.41880   1
  38   0   1 0.45683 0.39209   1
  38   0   1 0.24908 0.48304   1
  39   0   1 8.42386 0.80310   1
 -39   0  -1 10.2272 0.77332   1
  39   0   1 11.0818 0.77142   1
 -40   0  -1 -0.8768 0.43711   1
  40   0   1 0.32997 0.43355   1
  40   0   1 0.05960 0.48081   1
 -41   0  -1 13.6993 0.92311   1
  41   0   1 11.8517 0.96228   1
  41   0   1 12.9639 0.89397   1
 -42   0  -1 0.54803 0.47366   1
  42   0   1 -0.7212 0.43242   1
  42   0   1 0.19286 0.50151   1
  43   0   1 2.19741 0.50657   1
 -43   0  -1 2.47265 0.53270   1
  43   0   1 2.15617 0.60595   1
  44   0   1 5.26617 0.61279   1
  45   0   1 0.07739 0.43902   1
 -45   0  -1 0.32361 0.49445   1
  45   0   1 0.16465 0.54999   1
  46   0   1 0.29101 0.54644   1
 -46   0  -1 0.14706 0.48445   1
  46   0   1 0.13939 0.45183   1
  47   0   1 5.71419 0.63234   1
  47   0   1 4.27376 0.69650   1
 -47   0  -1 5.37359 0.63273   1
  48   0   1 0.01049 0.50758   1
  48   0   1 0.40460 0.55081   1
 -48   0  -1 0.17736 0.50674   1
 -49   0  -1 0.87416 0.53152   1
  49   0   1 0.21141 0.51230   1
  49   0   1 1.33255 0.63166   1
  50   0   1 0.01005 0.49659   1
 -50   0  -1 -0.6115 0.50896   1
  50   0   1 1.19219 0.63216   1
  51   0   1 0.63195 0.60682   1
 -51   0  -1 0.52188 0.52673   1
  51   0   1 0.78108 0.53565   1
  52   0   1 0.16824 0.62554   1
  52   0   1 -0.5258 0.52016   1
 -52   0  -1 -0.3328 0.55273   1
  53   0   1 7.62883 0.88471   1
 -53   0  -1 6.81853 0.78073   1
  53   0   1 7.26956 0.78868   1
  54   0   1 -0.2870 0.60976   1
 -54   0  -1 0.66887 0.58518   1
  54   0   1 -0.2704 0.49653   1
  55   0   1 110.748 5.73168   1
  56   0   1 0.49758 0.63238   1
  56   0   1 0.39085 0.67432   1
  57   0   1 0.34801 0.57799   1
  57   0   1 0.26128 0.64287   1
 -57   0  -1 -0.1252 0.53402   1
  58   0   1 -0.4867 0.53162   1
 -58   0  -1 -0.0399 0.54276   1
  59   0   1 -0.7434 0.62468   1
 -59   0  -1 0.17796 0.56824   1
 -61  -1   1 -0.3565 0.55924   1
  61   1  -1 0.09558 0.50333   1
  61   1  -1 0.40047 0.58934   1
 -60  -1   1 -0.2368 0.54719   1
  60   1  -1 -0.1358 0.50553   1
  60   1  -1 -0.2339 0.58951   1
 -59  -1   1 0.15710 0.55443   1
  59   1  -1 0.39841 0.57089   1
  59   1  -1 -0.2828 0.50919   1
 -58  -1   1 2.71348 0.65092   1
  58  -1  -1 1.47106 0.66171   1
  58  -1  -1 2.20732 0.64852   1
  58   1  -1 1.23332 0.61532   1
  58   1  -1 2.23530 0.58768   1
 -58   1   1 1.78123 0.63647   1
  57  -1  -1 1.77128 0.66475   1
  57  -1  -1 2.67724 0.68146   1
 -57  -1   1 3.37643 0.66760   1
 -57   1   1 2.61915 0.68217   1
  57   1  -1 2.50493 0.68014   1
  57   1  -1 2.91632 0.61362   1
  56  -1  -1 8.49615 0.88816   1
  56  -1  -1 7.96246 0.91952   1
 -56  -1   1 8.83946 0.82500   1
 -56   1   1 9.05400 0.94067   1
  56   1  -1 10.1573 0.97801   1
  56   1  -1 8.21834 0.77790   1
 -55  -1   1 0.53132 0.53577   1
  55  -1  -1 -1.4740 0.59663   1
  55  -1  -1 0.78050 0.56786   1
  55   1  -1 0.27773 0.60159   1
 -55   1   1 0.41607 0.58327   1
  55   1  -1 -0.0299 0.48272   1
 -54  -1   1 -0.0884 0.48511   1
  54  -1  -1 -0.1664 0.57259   1
  54  -1  -1 -0.3596 0.59726   1
 -54   1   1 0.38499 0.55165   1
  54   1  -1 -0.5072 0.52168   1
  54   1  -1 -0.5462 0.60271   1
  53  -1  -1 0.15043 0.60678   1
 -53  -1   1 1.05328 0.49636   1
  53  -1  -1 -0.1365 0.61407   1
  53   1  -1 0.08132 0.50230   1
 -53   1   1 0.60631 0.57134   1
  53   1  -1 -0.7121 0.57449   1
  52  -1  -1 -0.9771 0.67739   1
  52  -1  -1 1.05759 0.61239   1
 -52  -1   1 0.82546 0.53857   1
 -52   1   1 -0.9784 0.55938   1
  52   1  -1 -0.5603 0.50441   1
  51  -1  -1 6.40457 0.97071   1
 -51  -1   1 7.56668 0.75816   1
  51  -1  -1 6.89312 0.83298   1
 -51   1   1 6.87171 0.82475   1
  51   1  -1 6.50186 0.70809   1
  51   1  -1 7.30749 0.86826   1
  50  -1  -1 113.821 6.07767   1
  50  -1  -1 114.909 5.97191   1
  50   1  -1 124.531 6.24633   1
  50   1  -1 120.514 5.98437   1
 -50   1   1 124.211 6.09652   1
  49  -1  -1 4.49232 0.72806   1
  49  -1  -1 3.80863 1.11442   1
 -49   1   1 3.80336 0.64509   1
  49   1  -1 5.44032 0.76341   1
 -48  -1   1 1.13771 0.53103   1
  48  -1  -1 1.22355 0.57649   1
  48  -1  -1 0.22739 1.11441   1
  48   1  -1 0.96605 0.53474   1
 -48   1   1 1.05348 0.56324   1
  48   1  -1 1.47711 0.49472   1
 -47  -1   1 0.88418 0.52615   1
  47  -1  -1 2.22556 1.14480   1
  47  -1  -1 1.62329 0.57082   1
  47   1  -1 0.57373 0.45360   1
  47   1  -1 0.71571 0.53982   1
 -47   1   1 0.98721 0.53475   1
 -46  -1   1 -0.4845 0.48850   1
  46  -1  -1 -0.5465 0.55110   1
  46  -1  -1 0.21343 1.04375   1
  46   1  -1 0.81174 0.54568   1
  46   1  -1 -0.5444 0.43708   1
 -46   1   1 -0.1706 0.51600   1
  45  -1  -1 2.66525 1.00929   1
  45  -1  -1 2.59170 0.63152   1
 -45  -1   1 2.46060 0.56611   1
 -45   1   1 2.59204 0.58213   1
  45   1  -1 2.04849 0.50177   1
  45   1  -1 3.10991 0.64354   1
  44  -1  -1 -1.8230 0.80053   1
  44  -1  -1 0.07165 0.54700   1
 -44  -1   1 0.01955 0.48295   1
  44   1  -1 -0.2060 0.42543   1
  44   1  -1 0.13161 0.54104   1
 -44   1   1 0.17907 0.49153   1
 -43  -1   1 6.60481 0.64969   1
  43  -1  -1 5.39256 0.71744   1
  43  -1  -1 5.04213 0.91292   1
  43   1  -1 6.92005 0.60526   1
  43   1  -1 5.88323 0.72305   1
 -43   1   1 5.45755 0.64251   1
  42  -1  -1 14.8295 1.16315   1
 -42  -1   1 14.5373 0.95481   1
  42  -1  -1 13.0621 0.99321   1
 -42   1   1 13.4067 0.94765   1
  42   1  -1 13.7871 1.02282   1
  41  -1  -1 9.10225 0.89421   1
 -41  -1   1 8.50169 0.72896   1
 -41   1   1 8.79344 0.75495   1
  41   1  -1 9.41434 0.85064   1
 -40  -1   1 2.42507 0.51878   1
  40  -1  -1 2.82602 0.63216   1
  40   1  -1 2.64026 0.63126   1
 -40   1   1 2.48082 0.53874   1
  39  -1  -1 0.82463 0.56133   1
 -39  -1   1 0.12613 0.45987   1
  39   1  -1 1.09077 0.56018   1
 -39   1   1 -0.6541 0.46681   1
  38  -1  -1 0.35795 0.51562   1
  38  -1  -1 -0.2125 0.47961   1
  38   1  -1 -0.4854 0.53026   1
 -38   1   1 -0.8375 0.47253   1
 -37  -1   1 4.95437 0.59300   1
  37  -1  -1 4.85810 0.64217   1
  37  -1  -1 4.04040 0.63027   1
 -37   1   1 3.88849 0.62513   1
 -36  -1   1 2.12824 0.50498   1
  36  -1  -1 1.31828 0.54650   1
  36   1  -1 1.02425 0.54947   1
 -35  -1   1 16.6449 1.02067   1
  35  -1  -1 15.3358 1.05487   1
  35   1  -1 15.5520 1.08718   1
  34  -1  -1 1.45483 0.52802   1
 -34  -1   1 1.13833 0.43156   1
 -34   1   1 1.12725 0.43489   1
  34   1  -1 1.48861 0.52579   1
 -33  -1   1 0.46239 0.41704   1
  33  -1  -1 0.78269 0.47987   1
  33  -1  -1 0.29379 0.36581   1
  33   1  -1 1.38862 0.49041   1
 -33   1   1 0.10075 0.37634   1
  32  -1  -1 11.9311 0.88553   1
  32  -1  -1 11.5787 0.79744   1
 -32  -1   1 11.5819 0.82404   1
 -32   1   1 11.8606 0.81131   1
  32   1  -1 13.5589 0.95022   1
 -31  -1   1 0.24759 0.40955   1
  31   1  -1 0.29846 0.45639   1
  30  -1  -1 78.3590 4.03338   1
  30  -1  -1 82.5347 4.07767   1
 -30  -1   1 81.6652 4.10391   1
 -30   1   1 84.3181 4.12866   1
  29  -1  -1 307.892 15.1355   1
  29  -1  -1 316.425 15.2749   1
 -29  -1   1 308.458 15.1379   1
 -29   1   1 319.122 15.3399   1
  28  -1  -1 204.080 9.99642   1
 -28  -1   1 197.889 9.92213   1
  28  -1  -1 216.788 10.3262   1
  28   1  -1 201.286 9.99682   1
 -28   1   1 210.084 10.1281   1
  27  -1  -1 38.0760 2.08051   1
  27  -1  -1 36.1975 1.87711   1
 -27   1   1 34.8677 1.85015   1
  27   1  -1 35.7268 1.94446   1
  26  -1  -1 1.43190 0.68755   1
  26  -1  -1 2.70377 0.39163   1
  26   1  -1 1.55597 0.47792   1
 -26   1   1 1.72755 0.38345   1
  25  -1  -1 1.16150 0.34814   1
  25  -1  -1 1.66384 0.55191   1
 -25   1   1 1.58785 0.37832   1
  25   1  -1 1.43606 0.44138   1
  24  -1  -1 4.51494 0.45501   1
  24  -1  -1 4.36205 0.52347   1
 -24  -1   1 4.18239 0.82951   1
 -24   1   1 3.69619 0.43541   1
  24   1  -1 4.98944 0.55343   1
  23  -1  -1 50.0431 2.51007   1
  23  -1  -1 47.6691 2.45747   1
 -23  -1   1 51.0253 2.71077   1
  23   1  -1 48.8025 2.54651   1
 -23   1   1 50.3976 2.51366   1
  22  -1  -1 14.3704 0.88731   1
  22  -1  -1 15.4053 0.87910   1
 -22  -1   1 14.6945 1.02004   1
 -22   1   1 15.3036 0.87345   1
  22   1  -1 15.7988 0.97042   1
  21  -1  -1 117.838 5.55318   1
  21  -1  -1 107.678 5.28114   1
 -21  -1   1 102.717 5.23943   1
 -21   1   1 106.210 5.25099   1
  21   1  -1 106.270 5.32030   1
 -20  -1   1 0.51896 0.45591   1
  20  -1  -1 0.27366 0.40965   1
  20  -1  -1 0.76833 0.33405   1
  20   1  -1 0.06004 0.41422   1
 -20   1   1 0.89956 0.32315   1
 -19  -1   1 13.0275 0.85286   1
  19  -1  -1 13.8136 0.90771   1
  19  -1  -1 12.6712 0.76584   1
 -19   1   1 13.6143 0.78300   1
  19   1  -1 13.5567 0.88456   1
  18  -1  -1 21.7197 1.17541   1
  18  -1  -1 23.5058 1.38907   1
 -18  -1   1 24.4790 1.32784   1
  18   1  -1 21.9160 1.26540   1
 -18   1   1 21.5393 1.16662   1
  17   1  -1 6.02378 0.56809   1
 -17   1   1 4.68583 0.42479   1
  16  -1  -1 134.933 6.52448   1
  16  -1  -1 131.864 6.38431   1
 -16  -1   1 126.721 6.34050   1
 -16   1   1 132.104 6.39344   1
 -16   1   1 129.360 6.33535   1
  16   1  -1 129.562 6.40160   1
  15  -1  -1 228.433 10.9890   1
  15  -1  -1 228.409 10.9715   1
 -15  -1   1 219.929 10.8476   1
 -15   1   1 229.523 10.9994   1
 -15   1   1 219.680 10.7869   1
  15   1  -1 222.794 10.9157   1
  14  -1  -1 -0.2689 0.27115   1
  14  -1  -1 0.13838 0.26913   1
 -14  -1   1 0.01002 0.43450   1
 -14   1   1 0.20528 0.30016   1
 -14   1   1 0.23622 0.26799   1
  14   1  -1 0.37897 0.39220   1
 -13  -1   1 5.71887 0.57160   1
  13  -1  -1 5.66186 0.42443   1
  13  -1  -1 6.21598 0.44296   1
 -13   1   1 5.92165 0.42022   1
 -13   1   1 6.06254 0.44603   1
  13   1  -1 6.30211 0.55713   1
  12  -1  -1 0.87650 0.31314   1
  12  -1  -1 0.73972 0.27683   1
 -12  -1   1 1.29272 0.45285   1
  12   1  -1 1.44307 0.41572   1
 -12   1   1 0.69529 0.29656   1
 -12   1   1 1.04824 0.27385   1
  11  -1  -1 7.05073 0.49689   1
 -11  -1   1 8.48081 0.62856   1
  11  -1  -1 7.79497 0.49155   1
 -11   1   1 7.56972 0.51712   1
 -11   1   1 6.54184 0.46971   1
  11   1  -1 7.77709 0.62973   1
  10  -1  -1 0.48934 0.29607   1
 -10  -1   1 -0.0904 0.42525   1
  10  -1  -1 0.26191 0.27390   1
  10   1  -1 -0.3512 0.43510   1
 -10   1   1 0.01002 0.28288   1
 -10   1   1 -0.3255 0.40780   1
  -9  -1   1 182.813 8.87266   1
   9  -1  -1 183.345 8.83745   1
   9  -1  -1 184.465 8.87410   1
  -9   1   1 178.657 8.74931   1
  -9   1   1 177.245 8.71480   1
   9   1  -1 182.071 8.87706   1
   8  -1  -1 120.147 5.88518   1
  -8  -1   1 123.575 5.99110   1
   8  -1  -1 122.517 5.91928   1
  -8   1   1 118.209 5.83456   1
   8   1  -1 119.090 5.91045   1
  -8   1   1 122.665 5.92280   1
   7  -1  -1 135.601 6.49012   1
  -7  -1   1 135.459 6.52702   1
   7  -1  -1 129.130 6.35391   1
   7   1  -1 131.929 6.46859   1
  -7   1   1 127.394 6.31702   1
  -7   1   1 130.620 6.38059   1
  -6  -1   1 20.8397 1.16352   1
   6  -1  -1 20.6257 1.12165   1
   6  -1  -1 20.6745 1.09562   1
  -6   1   1 22.9952 1.16092   1
   6   1  -1 18.9158 1.14643   1
  -6   1   1 22.4983 1.15662   1
   5  -1  -1 0.62713 0.34724   1
   5  -1  -1 1.24464 0.35753   1
  -5  -1   1 1.10876 0.40331   1
  -5   1   1 0.97678 0.33970   1
   5   1  -1 0.38176 0.40641   1
   4  -1  -1 2.71527 0.42266   1
  -4  -1   1 3.11132 0.46512   1
   4  -1  -1 3.39862 0.40369   1
  -4   1   1 3.21611 0.42970   1
   4   1  -1 3.56106 0.48362   1
  -3  -1   1 0.17742 0.38778   1
   3  -1  -1 0.79614 0.40154   1
  -3   1   1 0.22694 0.37823   1
   3   1  -1 0.05886 0.38596   1
  -2  -1   1 3.23465 0.45930   1
   2  -1  -1 4.62375 0.46802   1
   2   1  -1 5.02572 0.48648   1
  -2   1   1 4.45823 0.46195   1
  -1  -1   1 4.44447 0.45192   1
   1  -1  -1 4.90919 0.45123   1
   1   1  -1 4.17963 0.43437   1
  -1   1   1 5.11686 0.49720   1
   0  -1  -1 1.90742 0.39758   1
   0  -1   1 1.58369 0.33741   1
   0   1   1 1.87403 0.37569   1
   0   1  -1 1.79860 0.36622   1
   1  -1   1 0.47000 0.27880   1
  -1  -1  -1 0.11110 0.32676   1
  -1   1  -1 -0.2534 0.32436   1
   1   1   1 -0.1074 0.39378   1
   2  -1   1 1.89362 0.37651   1
  -2  -1  -1 1.47849 0.39148   1
   2   1   1 1.57007 0.42475   1
  -2   1  -1 1.49583 0.38641   1
  -3  -1  -1 -0.1187 0.41914   1
   3  -1   1 0.12721 0.32588   1
  -3   1  -1 0.48655 0.32407   1
   3   1   1 0.93685 0.37238   1
   4  -1   1 4.33543 0.43586   1
  -4  -1  -1 5.12929 0.50878   1
  -4   1  -1 5.45778 0.43661   1
   4   1   1 4.02092 0.48005   1
   5  -1   1 117.736 5.82663   1
   5  -1   1 122.879 5.94664   1
  -5  -1  -1 125.400 6.04259   1
   5   1   1 118.905 5.90438   1
  -5   1  -1 122.401 5.93219   1
   6  -1   1 1325.90 63.8053   1
   6  -1   1 1286.48 62.9571   1
  -6  -1  -1 1311.42 63.5317   1
   6   1   1 1316.44 63.6400   1
  -6   1  -1 1353.62 64.4197   1
   7  -1   1 4.08176 0.40372   1
  -7  -1  -1 5.03241 0.52779   1
   7  -1   1 4.87018 0.37662   1
  -7   1  -1 4.37906 0.40316   1
  -7   1  -1 4.69523 0.36698   1
   7   1   1 4.99485 0.55366   1
  -8  -1  -1 -0.3876 0.39081   1
   8  -1   1 -0.0950 0.27789   1
   8  -1   1 -0.0097 0.24443   1
  -8   1  -1 -0.1191 0.29033   1
  -8   1  -1 0.17206 0.25514   1
   8   1   1 0.11141 0.47998   1
   9  -1   1 1.38442 0.26804   1
   9  -1   1 1.40260 0.30422   1
  -9  -1  -1 1.37906 0.43602   1
  -9   1  -1 0.91675 0.41256   1
  -9   1  -1 1.46264 0.29697   1
   9   1   1 1.59184 0.48701   1
  10  -1   1 0.39673 0.23470   1
 -10  -1  -1 1.04355 0.40116   1
  10  -1   1 0.54859 0.28689   1
  10   1   1 0.32866 0.44215   1
 -10   1  -1 0.23359 0.26544   1
 -10   1  -1 0.38803 0.26817   1
 -11  -1  -1 20.7458 1.13254   1
  11  -1   1 19.5926 1.01301   1
  11  -1   1 18.7301 0.98546   1
  11   1   1 17.7954 1.09055   1
 -11   1  -1 19.0887 1.00650   1
 -11   1  -1 19.6043 1.00415   1
  12  -1   1 302.754 14.5141   1
  12  -1   1 298.877 14.4350   1
 -12  -1  -1 300.021 14.5110   1
 -12   1  -1 292.810 14.3005   1
 -12   1  -1 304.919 14.5599   1
  12   1   1 287.827 14.2560   1
 -13  -1  -1 90.0414 4.49509   1
  13  -1   1 85.9118 4.34378   1
  13  -1   1 95.3172 4.55745   1
 -13   1  -1 91.6280 4.47724   1
  13   1   1 92.9506 4.59059   1
 -13   1  -1 95.4923 4.55571   1
  14  -1   1 122.096 5.84619   1
 -14  -1  -1 113.461 5.72214   1
  14  -1   1 120.530 5.81612   1
  14   1   1 114.954 5.77357   1
 -14   1  -1 121.387 5.83285   1
 -14   1  -1 119.579 5.79857   1
  15  -1   1 0.52251 0.25874   1
  15  -1   1 0.24266 0.30364   1
 -15  -1  -1 0.79508 0.44213   1
  15   1   1 0.19085 0.42556   1
 -15   1  -1 -0.0798 0.25183   1
 -15   1  -1 0.55589 0.27051   1
  16  -1   1 0.23330 0.42964   1
  16  -1   1 0.03901 0.28530   1
 -16  -1  -1 0.13830 0.40848   1
  16   1   1 0.94988 0.43821   1
 -16   1  -1 0.10934 0.26071   1
  17  -1   1 1.00581 0.31358   1
  17  -1   1 1.21833 0.56616   1
 -17  -1  -1 1.03453 0.44668   1
  17   1   1 0.82736 0.46901   1
 -17   1  -1 0.61317 0.27993   1
  18  -1   1 10.7449 0.79996   1
  18  -1   1 10.6903 0.65748   1
 -18  -1  -1 11.6438 0.79652   1
  18   1   1 11.2735 0.80029   1
 -18   1  -1 10.5119 0.63844   1
  19  -1   1 50.5679 2.54571   1
  19  -1   1 52.2207 2.63417   1
 -19  -1  -1 52.6068 2.66914   1
 -19   1  -1 50.7667 2.54069   1
  19   1   1 51.6024 2.66281   1
  20  -1   1 8.68251 0.62560   1
  20  -1   1 7.76549 0.55374   1
 -20  -1  -1 8.38100 0.67565   1
 -20   1  -1 7.78375 0.54482   1
  20   1   1 7.93849 0.66966   1
  21  -1   1 28.3553 1.48662   1
  21  -1   1 25.2061 1.40975   1
 -21  -1  -1 27.8793 1.52473   1
  21   1   1 28.2433 1.55752   1
 -21   1  -1 28.6060 1.45564   1
  22  -1   1 3.81878 0.56282   1
 -22  -1  -1 3.53405 0.50503   1
  22  -1   1 2.09248 0.36500   1
 -22   1  -1 2.30631 0.35457   1
  22   1   1 3.32207 0.53215   1
  23  -1   1 10.0132 0.63073   1
 -23  -1  -1 9.47352 0.73830   1
  23  -1   1 7.95140 0.81789   1
  23   1   1 10.6787 0.77960   1
 -23   1  -1 8.75496 0.59896   1
 -24  -1  -1 3.02789 0.57550   1
  24  -1   1 3.10195 0.57634   1
  24  -1   1 2.21551 0.36945   1
  24   1   1 2.95753 0.50356   1
 -24   1  -1 3.05703 0.37947   1
  25  -1   1 7.28814 0.63813   1
  25  -1   1 7.76161 0.56510   1
  25   1   1 7.60277 0.70896   1
 -25   1  -1 7.60525 0.57208   1
  26  -1   1 18.1132 1.03245   1
  26  -1   1 17.5088 1.05584   1
  26   1   1 19.4755 1.19567   1
 -26   1  -1 18.6908 1.05555   1
  27  -1   1 155.168 7.56713   1
  27  -1   1 147.972 7.37144   1
  27   1   1 152.820 7.57529   1
 -27   1  -1 157.112 7.57799   1
  28  -1   1 -0.1490 0.35059   1
 -28  -1  -1 -0.7206 0.63946   1
  28  -1   1 -0.1583 0.42886   1
 -28   1  -1 -0.0880 0.37464   1
  28   1   1 -0.6045 0.47745   1
 -29  -1  -1 4.56751 0.67090   1
 -29   1  -1 4.51502 0.49978   1
  30  -1   1 0.73413 0.37224   1
  30  -1   1 1.65912 0.48537   1
 -30  -1  -1 1.19593 0.45272   1
 -31  -1  -1 0.51508 0.42952   1
  31  -1   1 0.14071 0.45608   1
  31  -1   1 0.58434 0.33960   1
 -31   1  -1 -0.5528 0.35839   1
 -32  -1  -1 17.0388 1.06582   1
  32  -1   1 19.5931 1.16803   1
  32  -1   1 16.5596 1.01955   1
  32   1   1 19.3850 1.22328   1
 -32   1  -1 19.2624 1.08961   1
 -33  -1  -1 22.4483 1.29637   1
  33  -1   1 21.9690 1.31135   1
  33  -1   1 22.8546 1.26363   1
 -33   1  -1 22.0176 1.24718   1
  33   1   1 22.3972 1.38895   1
  34  -1   1 75.4111 3.69880   1
  34  -1   1 71.1553 3.65063   1
 -34  -1  -1 74.5701 3.71628   1
  34   1   1 68.2304 3.64480   1
 -34   1  -1 73.2483 3.65649   1
  35  -1   1 2.93462 0.54001   1
 -35  -1  -1 3.43580 0.52987   1
  35  -1   1 2.55114 0.49962   1
  35   1   1 3.90610 0.61185   1
 -35   1  -1 3.27576 0.48661   1
  36  -1   1 -0.0397 0.47000   1
 -37  -1  -1 5.53598 0.64067   1
  37  -1   1 5.61948 0.66740   1
  37   1   1 7.72915 0.78889   1
 -38  -1  -1 0.49639 0.45181   1
  38  -1   1 0.74431 0.48715   1
  38   1   1 0.17066 0.56714   1
 -39  -1  -1 8.10957 0.69995   1
  39  -1   1 7.36385 0.75556   1
  39  -1   1 8.11084 0.76685   1
 -39   1  -1 7.61292 0.71823   1
  39   1   1 8.36634 0.80919   1
 -40  -1  -1 4.60325 0.56027   1
  40  -1   1 3.67079 0.64513   1
  40  -1   1 4.08009 0.65422   1
  40   1   1 4.31704 0.67555   1
 -40   1  -1 3.79951 0.57072   1
  41  -1   1 0.00953 0.62432   1
 -41  -1  -1 -0.7117 0.44240   1
  41   1   1 0.03943 0.51686   1
 -41   1  -1 0.21993 0.47377   1
  42  -1   1 30.2421 1.90787   1
 -42  -1  -1 28.3858 1.63984   1
  42   1   1 30.2477 1.79056   1
 -42   1  -1 32.8683 1.76038   1
  43  -1   1 0.00000 0.53144   1
 -43  -1  -1 0.27315 0.47221   1
  43  -1   1 0.30194 0.75627   1
 -43   1  -1 0.05946 0.47971   1
  43   1   1 0.38157 0.55691   1
  44  -1   1 -0.7222 0.80801   1
  44  -1   1 -0.5443 0.53853   1
 -44  -1  -1 0.28450 0.49461   1
  44   1   1 -0.1244 0.39560   1
  44   1   1 0.22069 0.53610   1
 -44   1  -1 -0.0501 0.50505   1
 -45  -1  -1 1.86124 0.54458   1
  45  -1   1 1.08210 0.58034   1
  45  -1   1 2.40589 1.04637   1
  45   1   1 2.22583 0.51850   1
  45   1   1 2.70769 0.61386   1
 -45   1  -1 1.39803 0.57786   1
  46  -1   1 4.23487 0.66993   1
  46  -1   1 5.23764 1.29003   1
 -46  -1  -1 4.25785 0.61571   1
  46   1   1 4.36475 0.68250   1
 -46   1  -1 3.61636 0.64655   1
  46   1   1 4.62280 0.59373   1
  47  -1   1 1.56998 0.63092   1
  47  -1   1 3.64431 1.30720   1
 -47  -1  -1 2.93185 0.58151   1
 -47   1  -1 1.31351 0.55879   1
  47   1   1 2.13461 0.62034   1
  47   1   1 1.61380 0.51644   1
  48  -1   1 37.4345 2.53659   1
 -48  -1  -1 38.8637 2.11135   1
  48  -1   1 35.9713 2.16222   1
 -48   1  -1 40.5216 2.16914   1
  48   1   1 36.2001 2.02407   1
  48   1   1 38.6657 2.20231   1
  49  -1   1 0.01039 0.81712   1
  49  -1   1 0.30390 0.64477   1
 -49  -1  -1 0.18422 0.50865   1
 -49   1  -1 0.52680 0.55147   1
  49   1   1 1.09333 0.60248   1
  50  -1   1 1.67672 0.67901   1
  50  -1   1 2.36251 0.75853   1
  50   1   1 0.94204 0.63275   1
 -50   1  -1 2.01288 0.60183   1
  51  -1   1 -0.2871 0.56865   1
 -51  -1  -1 0.31563 0.53707   1
  51  -1   1 0.79719 0.64926   1
  51   1   1 -0.7775 0.50905   1
  51   1   1 -0.1218 0.56273   1
 -51   1  -1 0.34497 0.59339   1
  52  -1   1 0.95879 0.61061   1
  52  -1   1 0.61621 0.64242   1
 -52  -1  -1 0.18297 0.51466   1
  52   1   1 -0.6277 0.51239   1
 -52   1  -1 -0.3387 0.56250   1
  53  -1   1 5.89862 0.77544   1
  53  -1   1 6.54134 0.84584   1
 -53  -1  -1 5.03287 0.65762   1
  53   1   1 7.60232 0.72824   1
 -53   1  -1 6.18616 0.77950   1
  54  -1   1 0.49714 0.57171   1
 -54  -1  -1 0.71905 0.52666   1
  54  -1   1 -0.1565 0.55766   1
  54   1   1 1.54387 0.62910   1
  54   1   1 0.37918 0.53760   1
 -54   1  -1 -0.0814 0.60549   1
  55  -1   1 2.04592 0.63380   1
 -55  -1  -1 2.24484 0.58909   1
  55  -1   1 1.52649 0.62128   1
  55   1   1 2.10262 0.57414   1
  55   1   1 3.64330 0.69382   1
 -55   1  -1 2.93880 0.74808   1
  56  -1   1 4.54359 0.71626   1
  56  -1   1 3.55686 0.74972   1
 -56  -1  -1 4.07574 0.68618   1
  56   1   1 3.96250 0.74158   1
 -56   1  -1 5.14963 0.77507   1
  56   1   1 6.09991 0.72312   1
 -57  -1  -1 -0.0599 0.57379   1
  57  -1   1 -0.0621 0.58479   1
  57  -1   1 0.75524 0.62592   1
 -57   1  -1 0.10127 0.55143   1
  57   1   1 -0.2827 0.57009   1
  57   1   1 -0.8072 0.50868   1
 -58  -1  -1 0.20363 0.55732   1
  58   1   1 -0.0891 0.48928   1
  58   1   1 -0.5800 0.53265   1
 -59  -1  -1 -0.2057 0.55317   1
  59   1   1 0.10147 0.52180   1
  59   1   1 -0.4764 0.51103   1
 -60  -1  -1 0.17777 0.56782   1
  60   1   1 0.39906 0.46450   1
  60   1   1 0.62948 0.60262   1
 -60  -2   1 0.46363 0.56489   1
  60   2  -1 -0.3833 0.43869   1
  60   2  -1 0.35408 0.53046   1
 -59  -2   1 0.44506 0.57842   1
  59   2  -1 -0.5010 0.51554   1
 -58  -2   1 2.00293 0.63280   1
  58   2  -1 3.47181 0.63456   1
  58   2  -1 3.50924 0.61765   1
  57   2  -1 1.14625 0.52879   1
 -56  -2   1 0.19672 0.55541   1
 -56   2   1 -0.0781 0.57101   1
  56   2  -1 0.71248 0.52542   1
  56   2  -1 -0.4911 0.54787   1
  55  -2  -1 1.09200 0.59221   1
 -55  -2   1 -0.5439 0.53860   1
  55  -2  -1 0.23296 0.60872   1
  55   2  -1 -0.5470 0.57250   1
  55   2  -1 0.60502 0.50678   1
 -55   2   1 1.15308 0.60717   1
  54  -2  -1 1.05256 0.60307   1
  54  -2  -1 1.17886 0.62158   1
 -54  -2   1 0.81671 0.52072   1
  54   2  -1 0.60893 0.49239   1
  54   2  -1 2.32021 0.64273   1
 -54   2   1 0.22696 0.58353   1
 -53  -2   1 0.38086 0.50221   1
  53  -2  -1 -0.1763 0.52280   1
  53  -2  -1 2.04222 0.63595   1
  53   2  -1 -0.2791 0.45223   1
 -53   2   1 -0.0104 0.59723   1
  53   2  -1 -0.9451 0.56971   1
  52  -2  -1 -0.6930 0.52939   1
  52  -2  -1 -0.8792 0.65159   1
 -52  -2   1 0.53003 0.52457   1
 -52   2   1 0.11357 0.59342   1
  52   2  -1 0.47954 0.40620   1
  52   2  -1 0.60234 0.56689   1
  51  -2  -1 -0.6561 0.52503   1
  51  -2  -1 -0.6871 0.58785   1
 -51  -2   1 -0.1268 0.48190   1
  51   2  -1 1.27965 0.57348   1
 -51   2   1 0.17323 0.61650   1
  50  -2  -1 3.00792 0.60734   1
  50  -2  -1 2.37148 0.68571   1
 -50  -2   1 4.30575 0.58080   1
  50   2  -1 3.73658 0.65041   1
 -50   2   1 3.98259 0.69942   1
  49  -2  -1 0.24926 0.64930   1
 -49  -2   1 0.06817 0.48116   1
  49  -2  -1 -0.6632 0.49647   1
  49   2  -1 0.17232 0.57237   1
 -49   2   1 -0.8240 0.54004   1
  48  -2  -1 -0.3288 0.48232   1
  48  -2  -1 0.12659 0.65950   1
 -48  -2   1 -0.0195 0.45121   1
 -48   2   1 0.23907 0.53452   1
  48   2  -1 0.08905 0.54872   1
 -47  -2   1 0.47139 0.46569   1
  47  -2  -1 -0.0618 0.61292   1
  47  -2  -1 0.26693 0.48852   1
 -47   2   1 -0.1040 0.52464   1
  47   2  -1 0.38192 0.56757   1
 -46  -2   1 0.33043 0.45082   1
  46  -2  -1 0.29046 0.59589   1
  46  -2  -1 0.39908 0.50305   1
 -46   2   1 -0.4037 0.52189   1
  45  -2  -1 2.62344 0.56247   1
 -45  -2   1 2.91529 0.52979   1
  45  -2  -1 3.28364 0.73613   1
  45   2  -1 3.49989 0.65834   1
 -45   2   1 3.42325 0.59782   1
  44  -2  -1 1.27033 0.50969   1
 -44   2   1 0.80541 0.50765   1
  44   2  -1 1.09779 0.58487   1
  43  -2  -1 12.0302 0.89396   1
  43   2  -1 13.1428 1.03450   1
 -43   2   1 13.1303 0.94904   1
 -42  -2   1 40.3663 2.18453   1
  42  -2  -1 41.5669 2.21968   1
  42   2  -1 41.1831 2.33268   1
 -42   2   1 41.3342 2.23565   1
  41  -2  -1 0.20626 0.60447   1
  41  -2  -1 1.45666 0.49126   1
 -41  -2   1 1.32574 0.47701   1
  41   2  -1 0.22828 0.57189   1
 -41   2   1 1.96237 0.51730   1
  40  -2  -1 -0.1924 0.42880   1
  40  -2  -1 -0.1607 0.59755   1
 -40   2   1 0.03112 0.44970   1
  40   2  -1 -0.1999 0.54421   1
  39  -2  -1 0.69867 0.48106   1
 -39  -2   1 1.15687 0.47571   1
  39  -2  -1 1.33659 0.61820   1
  39   2  -1 0.67791 0.55196   1
 -38  -2   1 3.50139 0.57241   1
  38  -2  -1 3.17116 0.66044   1
  38   2  -1 2.41950 0.59419   1
  37  -2  -1 25.5762 1.55703   1
 -37  -2   1 26.2896 1.56987   1
  37   2  -1 26.9938 1.61205   1
  36  -2  -1 12.7715 1.03462   1
 -36  -2   1 10.6310 0.95154   1
  36   2  -1 10.9714 0.92719   1
  35  -2  -1 3.29905 0.50548   1
 -35  -2   1 3.34662 0.75744   1
  35  -2  -1 3.10878 0.90129   1
  35   2  -1 2.78605 0.60642   1
 -35   2   1 3.36302 0.50643   1
  34  -2  -1 -0.3425 0.77438   1
  34  -2  -1 -0.3563 0.38917   1
 -34  -2   1 -0.4764 0.73658   1
  34   2  -1 -1.0423 0.49045   1
 -34   2   1 0.58152 0.40836   1
  33  -2  -1 6.77282 0.61445   1
 -33  -2   1 7.31809 0.99804   1
  33  -2  -1 7.54008 0.82369   1
 -33   2   1 8.30580 0.65530   1
  33   2  -1 9.34931 0.82439   1
  32  -2  -1 0.86520 0.47760   1
 -32  -2   1 0.48932 0.64099   1
  32  -2  -1 0.33466 0.37818   1
 -32   2   1 1.01331 0.39319   1
  32   2  -1 1.37069 0.53542   1
  31  -2  -1 0.02876 0.36781   1
 -31  -2   1 1.73529 0.55565   1
  31  -2  -1 0.38110 0.43528   1
 -31   2   1 0.07195 0.38395   1
  31   2  -1 1.86672 0.57407   1
  30  -2  -1 33.6267 1.78028   1
 -30  -2   1 32.6941 1.84668   1
  30  -2  -1 33.6046 1.78963   1
  30   2  -1 32.9097 1.89219   1
 -30   2   1 34.9282 1.81906   1
  29  -2  -1 2.06338 0.41721   1
  29  -2  -1 1.68859 0.44235   1
 -29  -2   1 1.77639 0.54076   1
 -29   2   1 2.56138 0.40222   1
  29   2  -1 2.51392 0.56618   1
 -28  -2   1 29.7262 1.70133   1
  28  -2  -1 30.4118 1.65323   1
  28  -2  -1 32.2641 1.70209   1
 -28   2   1 31.1826 1.66522   1
  28   2  -1 32.5560 1.81679   1
  27  -2  -1 0.19661 0.42779   1
 -27  -2   1 1.41493 0.53999   1
  27   2  -1 1.86933 0.51988   1
  26  -2  -1 5.40581 0.57002   1
  26  -2  -1 5.02863 0.57844   1
 -26  -2   1 6.80039 0.67271   1
  26   2  -1 6.96599 0.70348   1
 -26   2   1 6.37378 0.58419   1
 -26   2   1 6.78310 0.56921   1
  25  -2  -1 1.16738 0.40309   1
 -25  -2   1 1.30887 0.48678   1
  25  -2  -1 0.59628 0.39827   1
  25   2  -1 0.07920 0.47969   1
 -25   2   1 0.25571 0.39817   1
 -25   2   1 0.51419 0.39949   1
 -24  -2   1 0.08786 0.47251   1
  24  -2  -1 -0.9880 0.41022   1
  24  -2  -1 -0.3938 0.35735   1
 -24   2   1 -0.9949 0.38960   1
 -24   2   1 -0.7358 0.36067   1
  24   2  -1 0.03969 0.49023   1
  23  -2  -1 113.182 5.70239   1
  23  -2  -1 120.754 5.83661   1
 -23  -2   1 114.078 5.78311   1
 -23   2   1 123.710 5.91089   1
 -23   2   1 117.582 5.81015   1
  22  -2  -1 90.2532 4.57037   1
  22  -2  -1 98.8487 4.72927   1
 -22  -2   1 92.7465 4.68592   1
 -22   2   1 91.2492 4.59655   1
 -22   2   1 96.5465 4.68176   1
  21  -2  -1 7.07967 0.59140   1
 -21  -2   1 6.62193 0.67048   1
  21  -2  -1 6.36027 0.51574   1
 -21   2   1 6.96059 0.57642   1
 -21   2   1 6.88014 0.52213   1
  20  -2  -1 1.57063 0.41337   1
 -20  -2   1 1.37124 0.48840   1
  20  -2  -1 1.74423 0.35788   1
 -20   2   1 1.95666 0.41383   1
  20   2  -1 2.92945 0.54202   1
 -20   2   1 1.87717 0.33927   1
  19  -2  -1 21.2943 1.17401   1
  19  -2  -1 22.1014 1.23132   1
 -19   2   1 22.1244 1.19346   1
  19   2  -1 24.4671 1.40564   1
 -19   2   1 23.0723 1.25608   1
  18  -2  -1 12.8893 0.75501   1
  18  -2  -1 11.1906 0.77528   1
 -18   2   1 12.9665 0.80392   1
 -18   2   1 13.6767 0.78273   1
  18   2  -1 11.0509 0.88271   1
  17  -2  -1 13.9804 0.90114   1
 -17   2   1 15.5919 0.96360   1
  17   2  -1 14.8143 1.03567   1
 -17   2   1 19.1330 1.01484   1
 -16  -2   1 199.849 9.78149   1
  16  -2  -1 198.380 9.67534   1
  16  -2  -1 197.518 9.68671   1
  16   2  -1 194.069 9.68549   1
 -16   2   1 207.463 10.0294   1
 -16   2   1 200.747 9.75362   1
 -15  -2   1 21.9381 1.30842   1
  15  -2  -1 23.7844 1.25626   1
  15  -2  -1 24.6153 1.32146   1
  15   2  -1 23.1106 1.36465   1
 -15   2   1 23.2203 1.25247   1
  14  -2  -1 27.0178 1.43233   1
 -14  -2   1 28.8849 1.56473   1
  14  -2  -1 27.1631 1.48762   1
  14   2  -1 28.8972 1.60208   1
 -14   2   1 26.8611 1.42811   1
 -13  -2   1 73.1645 3.67802   1
  13  -2  -1 74.4522 3.65454   1
  13  -2  -1 72.5581 3.59945   1
 -13   2   1 74.0832 3.63610   1
  13   2  -1 70.8853 3.65840   1
  12  -2  -1 3.95671 0.51302   1
  12  -2  -1 4.24584 0.44244   1
 -12  -2   1 4.30817 0.53885   1
  12   2  -1 3.61062 0.57753   1
 -12   2   1 3.97830 0.43307   1
  11  -2  -1 8.67339 0.66506   1
  11  -2  -1 8.98357 0.61324   1
 -11  -2   1 9.04598 0.70011   1
  11   2  -1 8.95101 0.74464   1
 -11   2   1 8.79216 0.62131   1
  10  -2  -1 5.30388 0.55185   1
 -10  -2   1 4.46821 0.55037   1
  10  -2  -1 4.98138 0.46915   1
  10   2  -1 6.33699 0.62816   1
 -10   2   1 4.85321 0.47638   1
  -9  -2   1 53.7348 2.74448   1
   9  -2  -1 54.2473 2.70653   1
   9  -2  -1 53.6103 2.71497   1
   9   2  -1 54.0416 2.77649   1
  -9   2   1 51.5458 2.64407   1
  -8  -2   1 0.90535 0.46701   1
   8  -2  -1 0.60508 0.38814   1
   8  -2  -1 0.58236 0.42154   1
  -8   2   1 0.70912 0.39352   1
   8   2  -1 0.65934 0.47113   1
   7  -2  -1 159.575 7.85907   1
  -7  -2   1 170.431 8.15040   1
   7  -2  -1 167.560 8.05489   1
   7   2  -1 154.527 7.78923   1
  -7   2   1 158.759 7.84395   1
  -6  -2   1 44.0777 2.28838   1
   6  -2  -1 45.3763 2.28485   1
   6   2  -1 40.1039 2.17353   1
  -6   2   1 43.3510 2.22247   1
  -5  -2   1 5.57355 0.58608   1
   5  -2  -1 5.96652 0.53513   1
   5   2  -1 4.61286 0.54477   1
  -5   2   1 4.66010 0.53803   1
   4  -2  -1 2.57186 0.46199   1
  -4  -2   1 3.16999 0.52497   1
   4   2  -1 3.12682 0.48093   1
  -4   2   1 2.86840 0.50145   1
   3  -2  -1 1.89764 0.45026   1
  -3  -2   1 2.03314 0.48011   1
  -3   2   1 2.09873 0.48040   1
   3   2  -1 1.55087 0.46187   1
  -2  -2   1 45.5957 2.28439   1
   2  -2  -1 43.1419 2.22403   1
  -2   2   1 43.8652 2.24030   1
   2   2  -1 37.7935 2.09993   1
   1  -2  -1 45.6032 2.38599   1
  -1  -2   1 48.9820 2.46894   1
   1   2  -1 46.7648 2.40978   1
  -1   2   1 46.0536 2.40100   1
   0  -2  -1 9.68863 0.68729   1
   0  -2   1 8.77246 0.70253   1
   0   2   1 8.17821 0.68732   1
   0   2  -1 8.69202 0.66879   1
   1  -2   1 8.65031 0.65464   1
  -1  -2  -1 10.0005 0.72867   1
  -1   2  -1 10.0532 0.68674   1
   1   2   1 7.74573 0.69024   1
   2  -2   1 8.36294 0.63959   1
  -2  -2  -1 8.14588 0.68321   1
  -2   2  -1 7.57622 0.64792   1
   2   2   1 7.49431 0.66562   1
   3  -2   1 2.89151 0.46179   1
  -3  -2  -1 2.91410 0.52585   1
   3   2   1 2.09034 0.48986   1
  -3   2  -1 3.30312 0.45720   1
  -4  -2  -1 3.70177 0.52878   1
   4  -2   1 3.13417 0.45360   1
  -4   2  -1 3.39192 0.45964   1
   4   2   1 3.41034 0.51136   1
  -5  -2  -1 3.00085 0.52071   1
   5  -2   1 3.13893 0.45497   1
  -5   2  -1 3.73563 0.49494   1
   5   2   1 3.17868 0.52545   1
  -6  -2  -1 193.022 9.33705   1
   6  -2   1 187.759 9.18191   1
   6   2   1 182.105 9.08835   1
  -6   2  -1 191.720 9.25428   1
  -7  -2  -1 4.64077 0.57483   1
   7  -2   1 3.78238 0.47718   1
   7   2   1 3.92161 0.50939   1
  -7   2  -1 4.53882 0.50426   1
   8  -2   1 7.68974 0.60854   1
  -8  -2  -1 8.53734 0.70502   1
   8  -2   1 9.01533 0.63978   1
  -8   2  -1 7.57929 0.59128   1
   8   2   1 8.59938 0.70260   1
   9  -2   1 1.08645 0.39636   1
   9  -2   1 0.22218 0.38152   1
  -9  -2  -1 1.28725 0.47060   1
   9   2   1 1.66189 0.48149   1
  -9   2  -1 1.05684 0.35037   1
  10  -2   1 1.85658 0.41654   1
  10  -2   1 1.17813 0.35912   1
 -10  -2  -1 2.25173 0.49980   1
  10   2   1 1.84665 0.51180   1
 -10   2  -1 2.10840 0.38349   1
  11  -2   1 -0.1658 0.36218   1
  11  -2   1 0.62228 0.34318   1
 -11  -2  -1 0.26901 0.42628   1
 -11   2  -1 0.08287 0.33427   1
  11   2   1 -0.3331 0.48854   1
  12  -2   1 258.316 12.5754   1
  12  -2   1 262.328 12.6866   1
 -12  -2  -1 255.990 12.5842   1
 -12   2  -1 268.975 12.8104   1
  12   2   1 254.480 12.5881   1
  13  -2   1 10.5945 0.75558   1
  13  -2   1 11.9640 0.72209   1
 -13  -2  -1 12.4455 0.85292   1
  13   2   1 13.3021 0.91216   1
 -13   2  -1 12.2999 0.73225   1
  14  -2   1 123.270 5.92640   1
 -14  -2  -1 118.956 5.90648   1
  14  -2   1 117.943 5.83298   1
  14   2   1 116.595 5.88181   1
 -14   2  -1 121.262 5.87794   1
  15  -2   1 0.08702 0.35974   1
 -15  -2  -1 0.06810 0.43162   1
  15  -2   1 -0.2244 0.31480   1
  15   2   1 0.02005 0.46508   1
 -15   2  -1 -0.2689 0.37545   1
 -16  -2  -1 -0.4471 0.43082   1
  16  -2   1 0.22396 0.29467   1
  16  -2   1 0.20471 0.37361   1
  16   2   1 0.02960 0.47754   1
 -16   2  -1 1.46240 0.52670   1
  17  -2   1 0.22991 0.29980   1
  17  -2   1 0.63131 0.37825   1
 -17   2  -1 0.19783 0.32579   1
  17   2   1 1.21239 0.48518   1
 -17   2  -1 0.27013 0.37355   1
  18  -2   1 0.52136 0.35048   1
  18  -2   1 -0.2352 0.28656   1
  18   2   1 -0.0602 0.47585   1
 -18   2  -1 0.08976 0.33187   1
 -18   2  -1 0.00000 0.28628   1
  19  -2   1 28.8846 1.52298   1
  19  -2   1 28.6561 1.47711   1
 -19   2  -1 29.0433 1.48657   1
 -19   2  -1 28.7110 1.51761   1
  19   2   1 28.2457 1.62135   1
 -20  -2  -1 10.6177 0.77064   1
  20  -2   1 8.98780 0.59960   1
  20  -2   1 9.05270 0.63750   1
 -20   2  -1 8.98387 0.59823   1
 -20   2  -1 9.61121 0.65180   1
  20   2   1 10.3832 0.80475   1
  21  -2   1 2.96026 0.44519   1
 -21  -2  -1 3.41388 0.55528   1
  21  -2   1 5.05846 0.43941   1
 -21   2  -1 3.45842 0.39923   1
 -21   2  -1 4.29960 0.48666   1
  22  -2   1 -0.4637 0.35066   1
  22  -2   1 -0.0784 0.34594   1
 -22  -2  -1 -0.4619 0.47565   1
 -22   2  -1 0.24991 0.40319   1
 -22   2  -1 -0.3361 0.32860   1
 -23  -2  -1 2.90970 0.56497   1
  23  -2   1 2.06615 0.41325   1
  23  -2   1 3.08770 0.39866   1
 -23   2  -1 2.52847 0.40131   1
 -23   2  -1 2.41149 0.43189   1
 -24  -2  -1 0.50654 0.48080   1
  24  -2   1 0.45399 0.39816   1
  24  -2   1 0.35697 0.36005   1
 -24   2  -1 0.35668 0.35976   1
 -24   2  -1 -0.4341 0.37675   1
  24   2   1 0.37505 0.50763   1
 -25  -2  -1 33.5967 1.83473   1
  25   2   1 32.3836 1.83155   1
 -25   2  -1 32.2651 1.73027   1
  26  -2   1 0.38567 0.40090   1
  26  -2   1 0.90382 0.39956   1
 -26  -2  -1 1.79515 0.49797   1
  26   2   1 2.18293 0.54929   1
  27  -2   1 6.61708 0.54234   1
  27  -2   1 5.28970 0.54754   1
 -27  -2  -1 5.67512 0.66932   1
  27   2   1 6.28983 0.68010   1
 -27   2  -1 5.57092 0.53848   1
 -28  -2  -1 0.50382 0.48810   1
  28  -2   1 -0.3989 0.36301   1
  28  -2   1 -0.3588 0.38189   1
  28   2   1 -0.2468 0.50763   1
 -28   2  -1 -0.0505 0.33641   1
 -29  -2  -1 0.76796 0.46125   1
  29  -2   1 1.39552 0.43969   1
  29  -2   1 0.66570 0.37138   1
  29   2   1 -0.3352 0.50754   1
 -29   2  -1 0.48908 0.37056   1
 -30  -2  -1 -0.4410 0.42574   1
  30  -2   1 0.32692 0.44951   1
  30  -2   1 0.18161 0.35608   1
  30   2   1 -0.8277 0.50672   1
 -30   2  -1 0.31372 0.35716   1
  31  -2   1 1.51296 0.66350   1
 -31  -2  -1 1.65149 0.49231   1
  31  -2   1 1.06413 0.40562   1
 -31   2  -1 1.80696 0.40714   1
  31   2   1 3.02331 0.59884   1
  32  -2   1 0.67560 0.37590   1
  32  -2   1 1.07245 0.86102   1
 -32  -2  -1 0.55301 0.53857   1
 -32   2  -1 0.30170 0.38605   1
  32   2   1 1.18116 0.50672   1
  33  -2   1 3.84786 0.79585   1
 -33  -2  -1 4.06200 0.71395   1
  33  -2   1 2.64221 0.45810   1
 -33   2  -1 3.11602 0.48706   1
  33   2   1 4.13106 0.62630   1
 -34  -2  -1 36.7632 2.19054   1
  34  -2   1 35.4748 1.91352   1
  34  -2   1 38.3191 2.04724   1
  34   2   1 34.1121 1.97814   1
 -34   2  -1 38.3382 1.98666   1
  35  -2   1 10.8059 0.84544   1
  35  -2   1 10.6982 0.76005   1
 -35  -2  -1 7.60113 1.04823   1
 -35   2  -1 11.8515 0.81419   1
  35   2   1 9.34178 0.83156   1
  36  -2   1 2.26411 0.45555   1
  36  -2   1 1.67864 0.58846   1
 -36  -2  -1 1.92047 0.74543   1
  36   2   1 0.85230 0.55360   1
 -36   2  -1 2.27114 0.48339   1
  37  -2   1 1.61325 0.45892   1
 -37  -2  -1 1.59516 0.70954   1
  37  -2   1 2.76984 0.60537   1
 -37   2  -1 3.69480 0.51715   1
  37   2   1 2.33886 0.54872   1
  38  -2   1 0.32774 0.58922   1
 -38  -2  -1 1.09582 0.58610   1
  38  -2   1 0.77901 0.41319   1
 -38   2  -1 0.66075 0.44838   1
  39  -2   1 0.88495 0.58128   1
  39   2   1 0.13049 0.50634   1
  40  -2   1 9.21007 0.86192   1
 -40  -2  -1 9.25511 0.76499   1
  40   2   1 8.41883 0.85826   1
  41  -2   1 1.40606 0.61453   1
 -41  -2  -1 0.45346 0.46811   1
  41   2   1 1.21031 0.61107   1
  42  -2   1 34.1990 1.96780   1
 -42  -2  -1 34.2215 1.91085   1
  42   2   1 37.5947 2.10923   1
  43  -2   1 7.86994 0.71892   1
 -43  -2  -1 7.63727 0.78630   1
  43  -2   1 8.15761 0.82516   1
  43   2   1 9.63584 0.91358   1
 -43   2  -1 7.42174 0.71786   1
  44  -2   1 -0.0411 0.56014   1
  44  -2   1 -0.5286 0.45253   1
 -44   2  -1 -0.2894 0.48991   1
  44   2   1 1.01953 0.57000   1
  45  -2   1 4.17747 0.61858   1
 -45  -2  -1 2.98585 0.55252   1
  45   2   1 2.73845 0.64235   1
 -45   2  -1 3.20756 0.59024   1
  46  -2   1 2.56708 0.60545   1
 -46  -2  -1 3.06759 0.53806   1
 -46   2  -1 3.44708 0.60439   1
  47  -2   1 1.13125 0.61770   1
 -47  -2  -1 0.08763 0.48139   1
 -47   2  -1 0.57826 0.59359   1
  48  -2   1 19.1069 1.30959   1
 -48  -2  -1 18.3981 1.21496   1
  48   2   1 20.8223 1.37731   1
 -48   2  -1 22.1085 1.38786   1
  49  -2   1 0.38290 0.56419   1
 -49  -2  -1 0.91115 0.52855   1
  49   2   1 1.14342 0.55661   1
 -49   2  -1 0.69382 0.61672   1
 -50  -2  -1 0.00000 0.49060   1
  50  -2   1 0.68774 0.53845   1
  50  -2   1 0.58074 0.55552   1
 -50   2  -1 0.49875 0.60789   1
  50   2   1 0.54816 0.53249   1
  51  -2   1 0.94072 0.60116   1
 -51  -2  -1 0.78863 0.53059   1
  51  -2   1 0.55750 0.57279   1
  51   2   1 0.27807 0.55082   1
 -51   2  -1 0.52551 0.60302   1
  52  -2   1 -0.0846 0.61865   1
 -52  -2  -1 0.27490 0.52470   1
  52  -2   1 0.39364 0.59540   1
 -52   2  -1 -0.6291 0.58318   1
  52   2   1 0.34660 0.56536   1
  53  -2   1 -0.5895 0.54314   1
  53  -2   1 0.85551 0.56446   1
 -53  -2  -1 1.27325 0.52749   1
  53   2   1 -0.3949 0.43803   1
  53   2   1 -0.3685 0.54234   1
 -53   2  -1 -0.0878 0.57064   1
  54  -2   1 2.70131 0.58926   1
  54  -2   1 2.27829 0.60062   1
 -54  -2  -1 3.48522 0.61213   1
 -54   2  -1 1.86012 0.60335   1
  54   2   1 2.85331 0.55428   1
  54   2   1 4.02256 0.68671   1
 -55  -2  -1 1.44971 0.57931   1
  55   2   1 1.86253 0.54661   1
 -55   2  -1 1.63878 0.57777   1
  55   2   1 1.10811 0.57141   1
 -56  -2  -1 1.30305 0.56960   1
  56   2   1 1.44714 0.54162   1
  56   2   1 1.49046 0.57228   1
 -57  -2  -1 -0.6849 0.54264   1
  57   2   1 -0.0303 0.46783   1
  58   2   1 0.02016 0.54880   1
  58   2   1 0.10020 0.47488   1
 -59  -2  -1 -0.0098 0.56483   1
  59   2   1 0.54194 0.49503   1
 -57  -3   1 4.14939 0.65606   1
  57   3  -1 2.37953 0.54556   1
 -56  -3   1 0.55034 0.53569   1
  56   3  -1 0.36734 0.46815   1
 -55  -3   1 0.84219 0.52754   1
  55   3  -1 0.39571 0.49923   1
 -54  -3   1 0.43591 0.51800   1
  54   3  -1 0.58253 0.55781   1
 -53  -3   1 0.31530 0.51086   1
  53   3  -1 0.63285 0.62819   1
  52  -3  -1 0.65502 0.48291   1
  52  -3  -1 0.37176 0.41220   1
  52   3  -1 1.48647 0.60211   1
 -51  -3   1 6.98559 0.72095   1
  51  -3  -1 5.84712 0.64540   1
 -50  -3   1 12.9437 0.95589   1
  50  -3  -1 12.8330 1.02195   1
  50   3  -1 15.2771 1.08908   1
 -49  -3   1 8.98817 0.78504   1
  49  -3  -1 8.41593 0.86279   1
  49   3  -1 9.08502 0.83263   1
  48  -3  -1 -0.2338 0.53289   1
 -48  -3   1 0.01945 0.49042   1
  48   3  -1 -0.1082 0.48584   1
 -47  -3   1 -0.3699 0.47111   1
  47  -3  -1 0.12106 0.54930   1
  47   3  -1 -0.2676 0.50969   1
 -46  -3   1 1.02107 0.45691   1
  46  -3  -1 -0.3193 0.54371   1
 -46   3   1 1.27869 0.63042   1
  46   3  -1 0.17388 0.51601   1
 -45  -3   1 0.88267 0.45181   1
  45  -3  -1 1.61773 0.59189   1
 -45   3   1 1.00862 0.59969   1
  45   3  -1 1.30395 0.52551   1
 -44  -3   1 0.01939 0.46925   1
  44  -3  -1 0.06952 0.55086   1
  44   3  -1 0.21237 0.54053   1
 -44   3   1 0.82685 0.56946   1
 -43  -3   1 4.94221 0.66603   1
  43  -3  -1 4.95113 0.68706   1
  43   3  -1 5.67502 0.70347   1
 -43   3   1 5.79246 0.68161   1
  42  -3  -1 0.07930 0.47013   1
  42  -3  -1 0.00000 0.65113   1
 -42   3   1 0.69381 0.50445   1
  42   3  -1 1.27720 0.56816   1
  41  -3  -1 7.95135 1.08968   1
  41  -3  -1 7.67297 0.74345   1
 -41  -3   1 7.17907 0.91941   1
 -41   3   1 8.05202 0.77796   1
  41   3  -1 8.68432 0.84537   1
  40  -3  -1 5.51902 0.64095   1
  40  -3  -1 5.00042 1.18295   1
 -40  -3   1 5.34015 0.93319   1
 -40   3   1 4.23188 0.63328   1
  39  -3  -1 0.30748 0.85023   1
 -39  -3   1 -0.7619 0.77905   1
  39  -3  -1 0.84414 0.49505   1
  38  -3  -1 -0.5697 0.60523   1
 -38  -3   1 -1.1098 0.71788   1
  38   3  -1 0.08999 0.53437   1
  37  -3  -1 15.9176 1.11287   1
  37   3  -1 15.7931 1.12092   1
  36  -3  -1 0.59272 0.52689   1
  36   3  -1 1.46457 0.48713   1
  35  -3  -1 3.52393 0.60906   1
 -35  -3   1 2.42165 0.52785   1
  35   3  -1 1.76951 0.52582   1
 -34  -3   1 3.44718 0.57190   1
  34  -3  -1 3.68672 0.59982   1
  34   3  -1 3.70402 0.58503   1
 -33  -3   1 0.52397 0.47174   1
  33  -3  -1 -0.0502 0.49580   1
  33   3  -1 -0.3492 0.48284   1
 -32  -3   1 0.84597 0.50586   1
  32  -3  -1 -0.3460 0.49250   1
  32  -3  -1 -0.3062 0.43419   1
 -32   3   1 -0.0929 0.41626   1
  32   3  -1 -0.2400 0.47395   1
  31  -3  -1 17.4070 1.08210   1
 -31  -3   1 16.8042 1.10330   1
  31  -3  -1 16.6640 1.06327   1
 -31   3   1 14.6201 0.98508   1
  31   3  -1 15.6305 1.08511   1
 -30  -3   1 6.81763 0.69691   1
  30  -3  -1 6.73517 0.63582   1
  30  -3  -1 6.23865 0.58799   1
  30   3  -1 8.14483 0.73553   1
 -30   3   1 5.38167 0.58641   1
 -29  -3   1 57.0957 3.06610   1
  29  -3  -1 62.4602 3.13484   1
  29  -3  -1 63.4916 3.13431   1
 -29   3   1 60.0236 3.06660   1
  29   3  -1 60.1831 3.16634   1
 -28  -3   1 4.55190 0.62248   1
  28  -3  -1 5.03213 0.53961   1
  28  -3  -1 4.28156 0.53762   1
  28   3  -1 5.55081 0.66677   1
 -28   3   1 3.89058 0.49930   1
 -27  -3   1 2.90223 0.54595   1
  27  -3  -1 1.86152 0.43126   1
  27  -3  -1 2.08059 0.45032   1
 -27   3   1 2.75114 0.45053   1
  27   3  -1 1.61060 0.56047   1
  26  -3  -1 0.81045 0.43857   1
  26  -3  -1 0.15963 0.38236   1
 -26  -3   1 -0.1358 0.44999   1
  26   3  -1 0.97465 0.54159   1
 -26   3   1 -0.3715 0.40869   1
  25  -3  -1 0.92517 0.37608   1
 -25  -3   1 1.77592 0.49151   1
  25  -3  -1 0.86922 0.47114   1
  25   3  -1 1.18646 0.53046   1
 -25   3   1 1.95029 0.43601   1
  24  -3  -1 10.0487 0.68544   1
 -24  -3   1 11.2346 0.84972   1
  24  -3  -1 10.1848 0.78898   1
  24   3  -1 9.58217 0.86399   1
 -24   3   1 10.8890 0.74626   1
 -23  -3   1 8.31799 0.72252   1
  23  -3  -1 6.79145 0.64582   1
  23  -3  -1 6.54107 0.60644   1
  23   3  -1 8.92145 0.80546   1
 -22  -3   1 44.5086 2.36393   1
 -22   3   1 45.8673 2.42467   1
  22   3  -1 45.0699 2.45167   1
  21  -3  -1 -0.0486 0.42123   1
 -21  -3   1 0.54663 0.47394   1
  21  -3  -1 -0.2380 0.42013   1
 -21   3   1 -0.1397 0.76284   1
  21   3  -1 1.61002 0.54467   1
 -20  -3   1 34.4860 1.90364   1
  20  -3  -1 34.9402 1.90999   1
  20  -3  -1 36.3802 1.88548   1
  20   3  -1 35.9129 2.00513   1
 -20   3   1 34.5996 1.92752   1
 -19  -3   1 9.96478 0.75449   1
  19  -3  -1 6.61943 0.67711   1
  19  -3  -1 8.31537 0.66519   1
 -19   3   1 9.06422 0.66745   1
  19   3  -1 9.12748 0.79500   1
  18  -3  -1 0.08822 0.46563   1
 -18  -3   1 1.20128 0.44428   1
  18  -3  -1 1.12082 0.41041   1
  18   3  -1 1.01211 0.50610   1
 -18   3   1 0.91580 0.40000   1
 -17  -3   1 0.40171 0.45559   1
  17  -3  -1 0.25157 0.44995   1
  17  -3  -1 1.81186 0.42653   1
 -17   3   1 1.44591 0.39892   1
  17   3  -1 0.20479 0.49664   1
 -16  -3   1 26.8668 1.55101   1
  16  -3  -1 27.2585 1.55420   1
  16  -3  -1 32.7106 1.63595   1
 -16   3   1 29.4250 1.54395   1
  16   3  -1 25.5470 1.54723   1
 -15  -3   1 2.25769 0.47566   1
  15  -3  -1 2.33967 0.50553   1
  15  -3  -1 2.12593 0.40911   1
 -15   3   1 2.15461 0.41122   1
  15   3  -1 2.37499 0.51090   1
 -14  -3   1 1.66304 0.46997   1
  14  -3  -1 1.16102 0.40233   1
  14  -3  -1 0.88188 0.45656   1
 -14   3   1 0.74293 0.42426   1
  14   3  -1 1.91364 0.52169   1
  13  -3  -1 5.21381 0.58138   1
 -13  -3   1 5.32765 0.57653   1
  13  -3  -1 4.99634 0.54045   1
 -13   3   1 5.86469 0.54716   1
  12  -3  -1 11.8647 0.79206   1
  12  -3  -1 9.18413 0.72579   1
 -12  -3   1 11.1103 0.82153   1
 -12   3   1 11.6738 0.77479   1
  11  -3  -1 3.08123 0.51128   1
  11  -3  -1 5.37869 0.57156   1
 -11  -3   1 4.13442 0.54311   1
 -11   3   1 3.53316 0.49215   1
  10  -3  -1 8.37664 0.69540   1
 -10  -3   1 8.77821 0.73389   1
  10  -3  -1 8.17655 0.69821   1
  10   3  -1 7.52711 0.75862   1
 -10   3   1 8.52274 0.66558   1
   9  -3  -1 9.90886 0.77378   1
  -9  -3   1 9.57747 0.79233   1
   9  -3  -1 10.1120 0.75706   1
  -9   3   1 10.0284 0.72536   1
   9   3  -1 9.87176 0.80410   1
   8  -3  -1 101.351 5.05100   1
   8   3  -1 101.290 5.08679   1
  -8   3   1 100.642 5.01690   1
   7  -3  -1 270.617 13.1887   1
  -7   3   1 265.260 13.0468   1
   7   3  -1 273.082 13.2676   1
   6  -3  -1 205.938 10.1640   1
   6   3  -1 216.854 10.4369   1
  -6   3   1 203.593 10.0866   1
   5  -3  -1 14.1170 0.94185   1
   5   3  -1 14.9606 0.99561   1
  -5   3   1 11.7705 0.90795   1
   4  -3  -1 17.8745 1.09000   1
  -4  -3   1 17.7810 1.13992   1
   4   3  -1 17.8055 1.14273   1
  -4   3   1 18.4812 1.11975   1
   3  -3  -1 3.14258 0.50872   1
  -3  -3   1 3.40063 0.55369   1
   3   3  -1 2.24107 0.51915   1
  -3   3   1 2.23615 0.50723   1
  -2  -3   1 7.77640 0.69432   1
   2  -3  -1 5.67443 0.61402   1
  -2   3   1 6.23425 0.65632   1
   2   3  -1 6.67825 0.64629   1
  -1  -3   1 12.6199 0.88380   1
   1  -3  -1 11.5206 0.86084   1
  -1   3   1 12.0358 0.87963   1
   1   3  -1 11.8295 0.84435   1
   0  -3  -1 5.63000 0.62734   1
   0  -3   1 6.75460 0.63651   1
   0   3   1 4.58718 0.62718   1
   0   3  -1 5.58878 0.62267   1
  -1  -3  -1 -0.0097 0.45943   1
   1  -3   1 -0.7373 0.43615   1
   1   3   1 -0.4426 0.48691   1
  -1   3  -1 0.65583 0.48095   1
  -2  -3  -1 0.33001 0.48001   1
   2  -3   1 0.30479 0.44661   1
  -2   3  -1 1.41281 0.46542   1
   2   3   1 0.22937 0.49315   1
   3  -3   1 14.6513 0.97970   1
   3   3   1 15.4537 0.99821   1
  -3   3  -1 14.0729 0.97039   1
   4  -3   1 2.07659 0.47651   1
  -4   3  -1 1.78757 0.48065   1
   4   3   1 2.48296 0.53022   1
   5  -3   1 20.1247 1.21080   1
   5   3   1 21.6085 1.27735   1
  -5   3  -1 19.8728 1.19773   1
   6  -3   1 17.4263 1.04961   1
   6   3   1 16.9651 1.11242   1
  -6   3  -1 16.0248 1.03681   1
   7  -3   1 0.61795 0.43142   1
  -7   3  -1 -0.1242 0.43358   1
   7   3   1 -0.1090 0.50967   1
  -8  -3  -1 17.2916 1.13993   1
   8  -3   1 17.1675 1.08329   1
   8   3   1 18.2840 1.16092   1
  -8   3  -1 18.2795 1.09385   1
   9  -3   1 0.19681 0.41585   1
  -9  -3  -1 0.40497 0.45818   1
   9  -3   1 0.17498 0.43134   1
   9   3   1 0.05936 0.47891   1
  -9   3  -1 0.00000 0.42802   1
  10  -3   1 8.81042 0.68763   1
 -10  -3  -1 9.67315 0.77792   1
  10  -3   1 9.22316 0.72420   1
 -10   3  -1 7.76505 0.65696   1
 -11  -3  -1 40.1548 2.16268   1
  11  -3   1 40.5378 2.12195   1
  11  -3   1 38.5486 2.04512   1
 -11   3  -1 39.2308 2.05042   1
  12  -3   1 66.3464 3.38852   1
  12  -3   1 65.4250 3.34220   1
 -12  -3  -1 70.9726 3.54370   1
 -12   3  -1 66.4401 3.36383   1
  13  -3   1 200.623 9.71984   1
  13  -3   1 198.357 9.64738   1
 -13  -3  -1 191.656 9.55372   1
 -13   3  -1 197.270 9.62797   1
  14  -3   1 1.28754 0.42192   1
 -14  -3  -1 0.89792 0.41555   1
  14  -3   1 0.89718 0.39145   1
  14   3   1 1.92414 0.48931   1
 -14   3  -1 1.24922 0.40825   1
  15  -3   1 7.77142 0.62092   1
  15  -3   1 7.04202 0.58129   1
 -15  -3  -1 7.82953 0.68400   1
  15   3   1 7.20741 0.69955   1
 -15   3  -1 6.71580 0.56543   1
  16  -3   1 10.3486 0.72400   1
 -16  -3  -1 11.1470 0.79587   1
  16  -3   1 10.2832 0.75791   1
  16   3   1 10.2432 0.82757   1
 -16   3  -1 10.8300 0.71440   1
  17  -3   1 3.77191 0.47263   1
  17  -3   1 4.88091 0.56641   1
 -17  -3  -1 4.26220 0.55105   1
  17   3   1 4.59744 0.58421   1
 -17   3  -1 4.54561 0.48791   1
 -18  -3  -1 0.90159 0.44649   1
  18  -3   1 0.95829 0.39225   1
  18  -3   1 1.37698 0.44163   1
  18   3   1 1.18458 0.48735   1
 -18   3  -1 0.97182 0.38121   1
  19  -3   1 8.29984 0.67073   1
 -19  -3  -1 8.28869 0.68602   1
  19  -3   1 6.64595 0.58555   1
 -19   3  -1 7.69551 0.60899   1
  19   3   1 6.64871 0.69175   1
 -20  -3  -1 24.3833 1.41280   1
 -20   3  -1 25.4286 1.56515   1
  20   3   1 23.8456 1.44054   1
  21  -3   1 -0.0196 0.43505   1
 -21  -3  -1 0.30098 0.45041   1
  21  -3   1 0.29206 0.41237   1
 -21   3  -1 0.14526 0.61734   1
  21   3   1 0.37173 0.50312   1
  22  -3   1 10.7573 0.76861   1
 -22  -3  -1 11.7893 0.84963   1
  22  -3   1 14.1270 0.90668   1
  22   3   1 12.3108 0.92728   1
 -23  -3  -1 1.28421 0.49535   1
  23  -3   1 1.80164 0.45450   1
  23  -3   1 1.08975 0.42632   1
 -23   3  -1 1.75674 0.43011   1
  23   3   1 0.93304 0.51737   1
 -24  -3  -1 6.68093 0.63574   1
  24  -3   1 5.85002 0.52698   1
  24  -3   1 6.19842 0.59472   1
  24   3   1 6.22765 0.72236   1
 -24   3  -1 6.74266 0.59162   1
  25  -3   1 8.12777 0.65611   1
  25  -3   1 7.95193 0.64214   1
 -25  -3  -1 9.03529 0.75744   1
 -25   3  -1 8.88910 0.67449   1
  25   3   1 9.32566 0.82755   1
  26  -3   1 5.80786 0.58731   1
 -26  -3  -1 6.79729 0.64950   1
  26  -3   1 5.09033 0.55496   1
  26   3   1 5.65111 0.71017   1
 -26   3  -1 6.09905 0.53742   1
  27  -3   1 13.4388 0.90528   1
 -27  -3  -1 14.5483 0.97970   1
  27  -3   1 13.7854 0.88576   1
  27   3   1 13.3181 0.99899   1
 -27   3  -1 13.4504 0.85931   1
 -28  -3  -1 3.60347 0.57519   1
  28  -3   1 3.42703 0.51118   1
  28  -3   1 2.57726 0.50799   1
  28   3   1 2.48802 0.56248   1
 -28   3  -1 2.55701 0.45386   1
  29  -3   1 1.79416 0.50625   1
 -29  -3  -1 2.86659 0.54395   1
  29  -3   1 1.79084 0.48250   1
  29   3   1 2.84017 0.56738   1
 -29   3  -1 1.52899 0.44963   1
  30  -3   1 3.77466 0.54317   1
 -30  -3  -1 5.81404 0.63632   1
  30  -3   1 3.83855 0.55037   1
 -30   3  -1 3.53533 0.56161   1
  30   3   1 3.70836 0.60001   1
  31  -3   1 2.40713 0.49188   1
 -31  -3  -1 3.26926 0.54272   1
  31  -3   1 2.12868 0.50857   1
  31   3   1 3.96017 0.61094   1
  32  -3   1 2.16082 0.51269   1
  32  -3   1 1.65054 0.46244   1
 -32  -3  -1 1.48421 0.51226   1
  32   3   1 1.53900 0.52421   1
  33  -3   1 36.0765 1.92714   1
 -33  -3  -1 35.3877 1.96109   1
  33  -3   1 37.2702 1.95986   1
  33   3   1 33.5177 1.94822   1
  34  -3   1 5.16928 0.62721   1
  34  -3   1 5.82330 0.59477   1
 -34  -3  -1 5.82995 0.62817   1
  34   3   1 4.56357 0.63280   1
 -35  -3  -1 3.47033 0.54604   1
  35  -3   1 3.68783 0.53379   1
  35  -3   1 3.49117 0.61456   1
  35   3   1 3.19850 0.57651   1
  36  -3   1 -0.0202 0.58243   1
  36  -3   1 1.26734 0.47782   1
  36   3   1 0.91507 0.53388   1
  37  -3   1 0.56597 0.46541   1
  37  -3   1 0.44178 0.85047   1
  37   3   1 -0.1925 0.49045   1
  38  -3   1 0.53019 0.45786   1
 -38  -3  -1 0.58200 0.59798   1
  38  -3   1 1.22010 0.97108   1
  38   3   1 1.14128 0.52566   1
 -39  -3  -1 7.57169 0.95019   1
  39  -3   1 9.49774 0.90189   1
  39  -3   1 6.69254 0.68666   1
 -40  -3  -1 2.17870 0.85829   1
  40  -3   1 2.88677 0.63712   1
  41  -3   1 1.78455 0.64643   1
  41   3   1 2.46072 0.60545   1
  42  -3   1 0.76781 0.57821   1
 -42  -3  -1 -0.2278 0.67977   1
  42   3   1 0.36042 0.48146   1
  43  -3   1 -0.4046 0.60678   1
 -43  -3  -1 -0.0463 0.57910   1
  43   3   1 1.05625 0.52773   1
  44  -3   1 -0.3712 0.58239   1
 -44  -3  -1 0.96227 0.52332   1
  44   3   1 0.25348 0.46218   1
 -45  -3  -1 1.49436 0.50107   1
  45  -3   1 1.14447 0.60567   1
  45   3   1 1.12942 0.52144   1
  46  -3   1 0.49411 0.53999   1
 -46  -3  -1 0.98081 0.48986   1
  46   3   1 -0.1500 0.50453   1
 -47  -3  -1 0.34872 0.49831   1
  47  -3   1 0.67378 0.56278   1
  47   3   1 0.17032 0.45479   1
  48  -3   1 10.8176 0.95117   1
 -48  -3  -1 10.9666 0.86878   1
  48   3   1 12.1374 0.93183   1
 -49  -3  -1 -0.0584 0.47115   1
  49  -3   1 -0.2588 0.52191   1
  49   3   1 0.11731 0.52242   1
 -50  -3  -1 0.00979 0.48375   1
  50  -3   1 -0.1660 0.42895   1
  50   3   1 0.03921 0.52387   1
  51  -3   1 -0.5036 0.40197   1
 -51  -3  -1 -0.6397 0.50611   1
  51   3   1 -0.2811 0.51802   1
  52   3   1 0.71381 0.52844   1
 -53  -3  -1 0.48480 0.53800   1
 -54  -3  -1 8.98201 0.80952   1
  54   3   1 6.70798 0.82184   1
 -55  -3  -1 5.07612 0.67232   1
  55   3   1 4.43274 0.65910   1
 -56  -3  -1 10.3304 0.84699   1
  56   3   1 7.00786 0.77473   1
 -57  -3  -1 1.75924 0.59941   1
  57   3   1 0.83838 0.50284   1
 -54  -4   1 -0.0682 0.52099   1
  54   4  -1 -0.4479 0.48246   1
 -53  -4   1 -0.1450 0.50685   1
  53   4  -1 0.20168 0.46773   1
 -52  -4   1 4.20827 0.62673   1
  52   4  -1 3.47843 0.60024   1
 -51  -4   1 0.16369 0.50487   1
  51   4  -1 -0.3777 0.47355   1
 -50  -4   1 1.81963 0.51338   1
  50   4  -1 1.88817 0.57395   1
 -49  -4   1 13.6962 0.99271   1
  49   4  -1 14.1254 1.07544   1
  48  -4  -1 -0.1998 0.35252   1
 -48  -4   1 -0.2305 0.49393   1
  48   4  -1 0.04004 0.52491   1
 -47  -4   1 2.01885 0.59930   1
  47  -4  -1 1.41894 0.43311   1
  46  -4  -1 0.38306 0.43756   1
 -46  -4   1 0.44537 0.56860   1
  46   4  -1 0.92798 0.49752   1
  45  -4  -1 1.53796 0.47436   1
  45   4  -1 0.22845 0.48095   1
 -44  -4   1 19.0889 1.62659   1
  44  -4  -1 19.5855 1.25103   1
  44   4  -1 21.5065 1.33477   1
 -43  -4   1 39.8734 2.48611   1
  43  -4  -1 41.1612 2.23310   1
  42  -4  -1 6.76694 0.70477   1
 -42  -4   1 6.39512 0.97808   1
  42   4  -1 7.79735 0.75033   1
  41  -4  -1 4.06327 0.60609   1
 -41  -4   1 4.51149 0.78672   1
  41   4  -1 4.33197 0.61813   1
 -40  -4   1 0.05035 0.54858   1
  40  -4  -1 0.71756 0.46622   1
  40   4  -1 0.66892 0.45982   1
  39  -4  -1 1.98165 0.53567   1
 -39  -4   1 1.40500 0.53755   1
  39   4  -1 0.23448 0.47457   1
 -38  -4   1 -0.2485 0.48188   1
  38  -4  -1 -0.0784 0.44461   1
  38   4  -1 0.16572 0.47183   1
 -37  -4   1 -0.2473 0.44339   1
  37  -4  -1 0.48927 0.46387   1
  37   4  -1 0.68148 0.46150   1
  36  -4  -1 0.39137 0.46383   1
 -36  -4   1 0.00000 0.42514   1
  36   4  -1 0.59359 0.45149   1
 -35  -4   1 0.40751 0.45007   1
  35  -4  -1 -0.4112 0.44424   1
  35   4  -1 0.49608 0.47082   1
 -34  -4   1 26.4411 1.57802   1
  34  -4  -1 30.0857 1.69586   1
  34   4  -1 28.9958 1.65824   1
  33  -4  -1 19.4563 1.22597   1
  33  -4  -1 17.7654 1.20468   1
 -33  -4   1 17.2109 1.15644   1
  33   4  -1 19.7297 1.22252   1
  32  -4  -1 3.23973 0.57400   1
  32  -4  -1 2.42576 0.60531   1
 -32  -4   1 3.14031 0.55055   1
  31  -4  -1 6.51212 0.69153   1
  31  -4  -1 3.90860 0.67328   1
 -31  -4   1 5.44631 0.65082   1
  30  -4  -1 4.90388 0.62649   1
  30  -4  -1 4.14221 0.64580   1
 -30  -4   1 5.10985 0.63088   1
  30   4  -1 4.35373 0.59417   1
  29  -4  -1 1.94892 0.54444   1
  29  -4  -1 2.47659 0.53063   1
  29   4  -1 2.22095 0.51906   1
  28  -4  -1 62.4303 3.10529   1
  28  -4  -1 58.7614 3.05918   1
  28   4  -1 54.3221 2.96015   1
  27  -4  -1 1.84973 0.48803   1
  27  -4  -1 2.10463 0.51280   1
  27   4  -1 1.62528 0.48823   1
  26  -4  -1 3.25969 0.53798   1
 -26  -4   1 3.39720 0.55432   1
  26  -4  -1 2.45779 0.52381   1
  26   4  -1 1.74358 0.50714   1
 -25  -4   1 4.52430 0.58397   1
  25  -4  -1 4.58365 0.58246   1
  25  -4  -1 3.19936 0.54583   1
  25   4  -1 4.88710 0.61558   1
  24  -4  -1 1.64983 0.48607   1
 -24  -4   1 3.00881 0.51629   1
  24  -4  -1 2.56264 0.50921   1
  24   4  -1 2.70001 0.52498   1
  23  -4  -1 133.342 6.34512   1
 -23  -4   1 116.807 6.00525   1
  23  -4  -1 123.683 6.15239   1
  23   4  -1 121.443 6.14347   1
  22  -4  -1 4.78754 0.59799   1
 -22  -4   1 5.78347 0.61194   1
  22  -4  -1 4.97306 0.59296   1
  22   4  -1 4.24618 0.62311   1
  21  -4  -1 23.2054 1.36496   1
  21  -4  -1 24.5230 1.43341   1
 -21  -4   1 23.9141 1.41748   1
  21   4  -1 26.7627 1.52492   1
 -21   4   1 25.2825 1.47104   1
  20  -4  -1 2.30678 0.47132   1
 -20  -4   1 3.85497 0.54612   1
  20  -4  -1 2.70779 0.54104   1
  20   4  -1 2.90397 0.57100   1
 -20   4   1 3.36282 0.61502   1
 -19  -4   1 4.53248 0.58035   1
  19  -4  -1 3.51614 0.50730   1
  19  -4  -1 3.88190 0.56908   1
  19   4  -1 3.61595 0.56986   1
  18  -4  -1 0.52117 0.46731   1
 -18  -4   1 0.59698 0.44427   1
  18  -4  -1 0.26727 0.41409   1
  18   4  -1 0.06163 0.50766   1
 -17  -4   1 40.8727 2.21126   1
  17  -4  -1 42.2317 2.21927   1
  17   4  -1 41.4349 2.28374   1
 -16  -4   1 1.30772 0.46556   1
  16  -4  -1 -0.2355 0.49409   1
  16   4  -1 -0.2851 0.55464   1
 -15  -4   1 12.1659 0.88051   1
  15  -4  -1 12.7228 0.86681   1
  15  -4  -1 12.6724 0.90882   1
  15   4  -1 12.1275 0.96491   1
  14  -4  -1 19.0355 1.20191   1
 -14  -4   1 19.4391 1.19750   1
  14  -4  -1 19.6144 1.19077   1
  14   4  -1 19.9878 1.28157   1
  13  -4  -1 40.0588 2.12840   1
 -13  -4   1 38.6883 2.08965   1
  13  -4  -1 38.5390 2.09893   1
  13   4  -1 36.3749 2.09843   1
  12  -4  -1 8.59216 0.76328   1
 -12  -4   1 9.02423 0.75934   1
  12  -4  -1 8.99773 0.81706   1
  12   4  -1 10.0703 0.86495   1
 -11  -4   1 11.3153 0.85217   1
  11  -4  -1 11.4080 0.85701   1
  11   4  -1 10.3262 0.88861   1
  10  -4  -1 2.66877 0.50711   1
 -10  -4   1 3.20468 0.54732   1
  10   4  -1 2.29276 0.58864   1
  -9  -4   1 55.8330 2.90580   1
   9  -4  -1 56.0321 2.87404   1
   9   4  -1 52.6501 2.84352   1
  -8  -4   1 32.7268 1.82627   1
   8  -4  -1 31.8684 1.78221   1
   8   4  -1 31.8825 1.81061   1
   7  -4  -1 39.5005 2.14955   1
  -7  -4   1 41.6355 2.21863   1
   7   4  -1 39.2580 2.17296   1
  -6  -4   1 20.8842 1.28220   1
   6  -4  -1 18.1804 1.17983   1
   6   4  -1 19.0365 1.21417   1
   5  -4  -1 11.3883 0.91295   1
  -5  -4   1 12.2464 0.90444   1
   5   4  -1 12.4949 0.91152   1
  -4  -4   1 2.06615 0.55000   1
   4  -4  -1 2.62791 0.58217   1
   4   4  -1 3.26178 0.58513   1
  -4   4   1 1.87934 0.58415   1
   3  -4  -1 0.31574 0.48240   1
  -3  -4   1 0.07841 0.48427   1
  -3   4   1 -0.3923 0.48685   1
   3   4  -1 0.35037 0.50472   1
  -2  -4   1 9.56911 0.79166   1
   2  -4  -1 9.08738 0.78935   1
   2   4  -1 9.36399 0.81517   1
  -2   4   1 7.84008 0.76347   1
  -1  -4   1 6.45919 0.66584   1
   1  -4  -1 6.54871 0.68266   1
   1   4  -1 5.77252 0.66376   1
  -1   4   1 5.77605 0.66143   1
   0  -4  -1 0.25402 0.52343   1
   0  -4   1 0.44587 0.50091   1
   0   4   1 1.55469 0.51713   1
   0   4  -1 1.96994 0.53299   1
  -1  -4  -1 0.18313 0.48595   1
   1  -4   1 0.48134 0.48535   1
  -1   4  -1 -0.8799 0.49970   1
   1   4   1 -0.3305 0.51509   1
  -2  -4  -1 9.89406 0.81086   1
   2  -4   1 7.99718 0.76288   1
   2   4   1 8.17862 0.78074   1
  -2   4  -1 7.85605 0.75645   1
  -3  -4  -1 2.10903 0.56098   1
   3  -4   1 1.93363 0.52668   1
   3   4   1 1.91975 0.58902   1
  -4  -4  -1 1.30749 0.51329   1
   4  -4   1 0.82394 0.48481   1
   4   4   1 1.42167 0.53406   1
  -5  -4  -1 0.34390 0.49155   1
   5  -4   1 0.60738 0.48434   1
   5   4   1 0.49112 0.50561   1
   6  -4   1 15.5290 1.04042   1
  -6  -4  -1 16.0962 1.08512   1
   6   4   1 15.0096 1.06796   1
  -7  -4  -1 30.1211 1.68483   1
   7  -4   1 27.1149 1.59757   1
   7   4   1 28.0833 1.62227   1
  -8  -4  -1 9.82706 0.83283   1
   8  -4   1 9.39641 0.77793   1
   8   4   1 8.49417 0.80483   1
  -9  -4  -1 1.42375 0.52689   1
   9  -4   1 1.01730 0.50077   1
   9   4   1 1.64385 0.57849   1
 -10  -4  -1 11.1682 0.88373   1
  10  -4   1 11.5608 0.84298   1
  10  -4   1 11.4005 0.86334   1
 -10   4  -1 9.27225 0.82163   1
  10   4   1 11.3477 0.90037   1
  11  -4   1 1.14574 0.51067   1
 -11  -4  -1 0.86849 0.51208   1
  11  -4   1 0.58312 0.46105   1
  11   4   1 0.91840 0.54395   1
 -11   4  -1 -0.3934 0.46835   1
  12  -4   1 9.26917 0.73061   1
 -12  -4  -1 8.44084 0.76010   1
  12  -4   1 8.91249 0.75002   1
 -12   4  -1 7.30805 0.68175   1
  12   4   1 8.88167 0.84293   1
 -13  -4  -1 12.6864 0.93236   1
  13  -4   1 15.2672 0.99418   1
  13  -4   1 14.2537 0.96931   1
 -13   4  -1 14.5758 0.93761   1
  13   4   1 13.8770 1.03740   1
 -14  -4  -1 74.9391 3.87237   1
  14  -4   1 82.6387 4.04817   1
  14   4   1 74.3079 3.91835   1
 -14   4  -1 77.8998 3.91723   1
 -15  -4  -1 2.59808 0.52886   1
 -15   4  -1 3.02767 0.49786   1
  15   4   1 2.39661 0.57784   1
 -16  -4  -1 0.57089 0.45245   1
  16  -4   1 2.20013 0.45124   1
  16   4   1 2.27652 0.55670   1
  17  -4   1 33.0482 1.78427   1
 -17  -4  -1 33.7966 1.84354   1
 -17   4  -1 33.6195 1.79610   1
  17   4   1 29.7216 1.78959   1
 -18  -4  -1 77.0797 3.94917   1
  18  -4   1 78.7764 3.94426   1
 -18   4  -1 79.5519 3.96874   1
  18   4   1 76.2942 3.96819   1
  19  -4   1 1.82350 0.43525   1
 -19  -4  -1 0.70711 0.44522   1
 -19   4  -1 1.45870 0.45696   1
  19   4   1 0.63391 0.48883   1
  20  -4   1 0.31493 0.41684   1
 -20  -4  -1 -0.2735 0.46294   1
 -20   4  -1 0.07557 0.45725   1
  20   4   1 0.60872 0.49108   1
  21  -4   1 1.91202 0.48792   1
 -21  -4  -1 1.96379 0.50812   1
  21   4   1 2.27633 0.58640   1
 -21   4  -1 2.39972 0.48773   1
  22  -4   1 1.08978 0.46830   1
 -22  -4  -1 1.77071 0.48807   1
 -22   4  -1 1.47418 0.50859   1
  22   4   1 1.70518 0.55195   1
 -23  -4  -1 19.2513 1.19182   1
  23  -4   1 19.3743 1.17053   1
  23   4   1 18.9883 1.23401   1
 -23   4  -1 18.6812 1.31923   1
  24  -4   1 1.86955 0.48687   1
 -24  -4  -1 1.51165 0.48583   1
 -24   4  -1 1.06405 0.93299   1
  24   4   1 1.24446 0.51708   1
 -25  -4  -1 2.25881 0.48756   1
  25  -4   1 2.73654 0.51216   1
 -25   4  -1 2.63041 0.65415   1
  25   4   1 2.98583 0.55901   1
  26  -4   1 -0.1600 0.44367   1
 -26  -4  -1 -0.4322 0.43579   1
 -26   4  -1 0.29067 0.45592   1
  26   4   1 -0.3028 0.46814   1
  27  -4   1 0.76433 0.49918   1
 -27   4  -1 1.33740 0.50929   1
  27   4   1 1.91509 0.50028   1
  28  -4   1 9.27910 0.78951   1
 -28   4  -1 11.2284 0.82903   1
  28   4   1 10.0276 0.83361   1
 -29  -4  -1 0.13461 0.48510   1
  29  -4   1 0.14262 0.55502   1
 -29   4  -1 0.58953 0.50154   1
  29   4   1 1.14827 0.49369   1
  30  -4   1 1.33993 0.59976   1
 -30  -4  -1 1.37983 0.51391   1
 -30   4  -1 0.96315 0.50902   1
  31  -4   1 -0.2969 0.57813   1
 -31  -4  -1 -0.1742 0.47825   1
 -31   4  -1 -0.1808 0.46122   1
  32  -4   1 2.55248 0.61979   1
 -32  -4  -1 2.81681 0.54479   1
 -32   4  -1 2.41867 0.60863   1
  32   4   1 2.59292 0.53500   1
  33  -4   1 40.0122 2.10301   1
 -33  -4  -1 38.6924 2.08450   1
  33   4   1 35.1996 2.01937   1
 -33   4  -1 36.2576 2.01064   1
  34  -4   1 34.4903 1.87513   1
 -34  -4  -1 32.3181 1.82546   1
  34   4   1 30.1939 1.80664   1
 -34   4  -1 34.6988 1.88663   1
 -35  -4  -1 2.57823 0.51915   1
  35  -4   1 1.86824 0.61287   1
  35   4   1 2.70757 0.53293   1
 -35   4  -1 2.12454 0.66619   1
 -36  -4  -1 5.01568 0.60829   1
  36  -4   1 3.70190 0.66097   1
  36   4   1 5.34930 0.64904   1
  37  -4   1 1.12255 0.56184   1
 -37  -4  -1 0.80692 0.47988   1
  37   4   1 1.03887 0.50003   1
  38  -4   1 1.74968 0.60925   1
 -38  -4  -1 3.26876 0.56164   1
  38   4   1 2.66564 0.58903   1
  39  -4   1 0.62071 0.62850   1
 -39  -4  -1 1.98571 0.50856   1
  39   4   1 1.92991 0.55750   1
 -40  -4  -1 5.45437 0.63140   1
  40  -4   1 4.35580 0.81042   1
  40   4   1 6.13519 0.70404   1
  41  -4   1 13.0446 1.40739   1
 -41  -4  -1 10.6400 0.92761   1
  41   4   1 11.9264 0.95370   1
 -42  -4  -1 1.10744 0.75482   1
  42  -4   1 -1.0797 0.93164   1
  42   4   1 0.12047 0.54667   1
  43  -4   1 0.80341 0.59695   1
 -43  -4  -1 -0.2501 0.75668   1
  43   4   1 -0.0604 0.47751   1
 -44  -4  -1 5.60972 0.97037   1
  44  -4   1 4.33476 0.74649   1
  44   4   1 6.81125 0.74356   1
  45  -4   1 -0.3293 0.52924   1
  45   4   1 0.25426 0.50250   1
 -46  -4  -1 0.51782 0.66304   1
  46  -4   1 1.80712 0.51585   1
  46   4   1 0.58397 0.52924   1
 -47  -4  -1 1.96445 0.64347   1
  47  -4   1 1.27605 0.48858   1
  47  -4   1 1.00134 0.36261   1
 -48  -4  -1 6.28679 0.74914   1
  48   4   1 6.28342 0.76564   1
 -49  -4  -1 1.53323 0.53681   1
  49   4   1 1.09030 0.53139   1
 -50  -4  -1 0.58378 0.50339   1
  50   4   1 1.67570 0.50747   1
 -51  -4  -1 0.03852 0.50488   1
  51   4   1 -0.0795 0.45112   1
 -52  -4  -1 2.71850 0.61451   1
  52   4   1 2.67636 0.55017   1
 -53  -4  -1 3.94201 0.63064   1
  53   4   1 2.19328 0.53534   1
  48   5  -1 17.7407 1.18746   1
 -47  -5   1 -0.1578 0.63634   1
  47   5  -1 0.41588 0.46817   1
 -46  -5   1 0.57646 0.70231   1
  46   5  -1 1.10036 0.48227   1
  45   5  -1 6.75424 0.70638   1
 -44  -5   1 1.68042 0.77158   1
  43  -5  -1 1.19359 0.51222   1
 -43  -5   1 2.86207 0.74774   1
  43  -5  -1 0.53977 0.43656   1
  43   5  -1 0.21949 0.48391   1
  42  -5  -1 0.51563 0.43003   1
  42  -5  -1 0.29928 0.49586   1
 -42  -5   1 -0.8579 0.51310   1
  42   5  -1 0.79835 0.46297   1
 -41  -5   1 2.45297 0.55113   1
  41  -5  -1 2.01107 0.62953   1
  41  -5  -1 0.72678 0.47598   1
  41   5  -1 2.18547 0.50702   1
  40  -5  -1 0.93172 0.65642   1
  40  -5  -1 2.24800 0.53870   1
 -40  -5   1 1.77369 0.51212   1
  40   5  -1 0.68861 0.48566   1
  39  -5  -1 4.99957 0.78329   1
 -39  -5   1 6.91656 0.66710   1
  39  -5  -1 5.46370 0.68066   1
 -39   5   1 4.95344 0.78652   1
  38  -5  -1 0.80501 0.46621   1
  38  -5  -1 0.15932 0.67537   1
 -38  -5   1 0.87141 0.46342   1
 -38   5   1 0.79129 0.71756   1
  38   5  -1 1.20808 0.48415   1
  37  -5  -1 -1.8221 0.64723   1
  37  -5  -1 -0.2842 0.45454   1
 -37   5   1 -0.7819 0.63298   1
  37   5  -1 -0.3993 0.44287   1
  36  -5  -1 3.91028 0.80394   1
  36  -5  -1 6.63016 0.68320   1
 -36  -5   1 6.02739 0.66792   1
 -36   5   1 5.06214 0.79503   1
  36   5  -1 6.02725 0.64611   1
  35  -5  -1 0.28107 0.74545   1
  35  -5  -1 -0.0294 0.47482   1
 -35  -5   1 1.00977 0.45174   1
  35   5  -1 0.21967 0.46340   1
 -35   5   1 0.69048 0.64117   1
 -34  -5   1 41.7585 2.28050   1
  34  -5  -1 44.6365 2.41774   1
  34  -5  -1 46.0151 2.45022   1
  34   5  -1 39.8093 2.26391   1
 -34   5   1 40.9820 2.30600   1
  33  -5  -1 -0.4875 0.60663   1
 -33  -5   1 0.44672 0.46967   1
  33  -5  -1 0.77059 0.52135   1
 -33   5   1 0.06877 0.58949   1
  33   5  -1 0.09012 0.43425   1
 -32  -5   1 0.98927 0.48634   1
  32  -5  -1 0.95121 0.61389   1
  32  -5  -1 1.63268 0.56039   1
  32   5  -1 1.77385 0.51735   1
 -32   5   1 0.94159 0.57146   1
 -31  -5   1 11.6401 0.86137   1
  31  -5  -1 9.62037 0.92210   1
  31  -5  -1 10.5986 0.92156   1
  31   5  -1 9.88110 0.85245   1
 -31   5   1 9.92901 0.89012   1
  30  -5  -1 -0.5255 0.56105   1
  30  -5  -1 0.25514 0.51455   1
 -30  -5   1 0.60087 0.47886   1
  30   5  -1 -0.0100 0.49615   1
 -30   5   1 0.05394 0.57653   1
  29  -5  -1 12.8411 0.98517   1
 -29  -5   1 12.0043 0.91833   1
  29  -5  -1 12.0400 0.97036   1
  29   5  -1 14.1643 1.02508   1
 -29   5   1 15.1536 1.06389   1
  28  -5  -1 67.7412 3.62418   1
  28  -5  -1 76.8657 3.82737   1
 -28  -5   1 64.8845 3.51732   1
 -28   5   1 81.9681 4.07068   1
  28   5  -1 69.0490 3.65402   1
 -27  -5   1 20.2070 1.29136   1
  27  -5  -1 21.2367 1.34565   1
  27  -5  -1 20.8146 1.33212   1
 -27   5   1 26.0833 1.91151   1
  27   5  -1 21.1895 1.34933   1
  26  -5  -1 0.47273 0.48698   1
 -26  -5   1 0.70766 0.47609   1
  26  -5  -1 0.10679 0.48003   1
  26   5  -1 0.70943 0.49713   1
 -26   5   1 1.17479 1.02530   1
  25  -5  -1 -0.2337 0.47179   1
  25  -5  -1 0.77524 0.49274   1
 -25  -5   1 0.55718 0.44620   1
 -25   5   1 1.10949 0.65660   1
  25   5  -1 1.40665 0.50289   1
  24  -5  -1 3.23547 0.55121   1
  24  -5  -1 3.62453 0.59163   1
 -24  -5   1 3.08156 0.51666   1
 -24   5   1 2.93736 0.62427   1
  24   5  -1 3.33292 0.57825   1
  23  -5  -1 1.38186 0.47092   1
  23  -5  -1 0.10725 0.45254   1
 -23  -5   1 0.74937 0.45942   1
  23   5  -1 0.17855 0.49040   1
 -23   5   1 -0.0858 0.48668   1
 -22  -5   1 1.88234 0.45432   1
  22  -5  -1 1.75297 0.48890   1
  22  -5  -1 1.25086 0.48028   1
 -22   5   1 1.34454 0.51977   1
  22   5  -1 1.99946 0.55573   1
 -21  -5   1 3.10877 0.49728   1
  21  -5  -1 2.20880 0.51519   1
  21  -5  -1 2.97422 0.53673   1
 -21   5   1 1.33416 0.52212   1
 -20  -5   1 7.04639 0.66479   1
  20  -5  -1 5.49576 0.64494   1
  20  -5  -1 5.49605 0.64927   1
 -20   5   1 5.84895 0.64223   1
  19  -5  -1 0.44723 0.47046   1
  19  -5  -1 0.04909 0.45573   1
 -19  -5   1 1.00211 0.46140   1
  19   5  -1 1.01898 0.56994   1
 -19   5   1 0.01066 0.49466   1
  18  -5  -1 4.58510 0.58903   1
  18  -5  -1 5.05520 0.63327   1
 -18  -5   1 3.52606 0.54975   1
 -18   5   1 4.82385 0.62249   1
  18   5  -1 3.99067 0.63057   1
  17  -5  -1 10.9781 0.89075   1
  17  -5  -1 12.7356 0.91785   1
 -17   5   1 13.1576 0.93044   1
  17   5  -1 10.0068 0.88588   1
  16  -5  -1 5.63069 0.62746   1
  16  -5  -1 5.49177 0.66420   1
  16   5  -1 5.95311 0.67582   1
 -16   5   1 5.88982 0.67768   1
 -15  -5   1 6.28138 0.69770   1
  15  -5  -1 5.38152 0.62427   1
  15  -5  -1 6.25093 0.71332   1
  15   5  -1 5.01746 0.66367   1
 -15   5   1 4.94707 0.66357   1
 -14  -5   1 -0.1545 0.43817   1
  14  -5  -1 -0.1265 0.52972   1
  14  -5  -1 0.21795 0.48732   1
 -14   5   1 0.19350 0.49293   1
  14   5  -1 0.36925 0.49645   1
  13  -5  -1 10.9476 0.91530   1
 -13  -5   1 11.9008 0.87109   1
  13  -5  -1 10.5220 0.90096   1
 -13   5   1 10.1834 0.86750   1
  13   5  -1 11.8816 0.91714   1
  12  -5  -1 -0.1453 0.51798   1
  12  -5  -1 2.19490 0.57973   1
 -12  -5   1 0.47779 0.47232   1
  12   5  -1 -0.0296 0.49841   1
  11  -5  -1 45.0151 2.49219   1
  11  -5  -1 49.2936 2.55064   1
 -11  -5   1 41.3060 2.35111   1
 -11   5   1 46.8261 2.48613   1
  11   5  -1 44.8020 2.45268   1
 -10  -5   1 0.88079 0.47778   1
  10   5  -1 -0.2342 0.54433   1
 -10   5   1 0.60399 0.52670   1
  -9  -5   1 91.1068 4.55743   1
   9  -5  -1 86.7742 4.47595   1
   9  -5  -1 87.4792 4.50650   1
  -9   5   1 93.7981 4.65221   1
   9   5  -1 85.7795 4.48289   1
  -8  -5   1 193.744 9.50637   1
   8  -5  -1 172.421 9.08135   1
   8  -5  -1 201.187 9.69313   1
   8   5  -1 192.736 9.50648   1
  -8   5   1 198.491 9.62223   1
  -7  -5   1 2.09527 0.62389   1
   7  -5  -1 2.88979 0.62316   1
   7   5  -1 3.39062 0.64779   1
  -7   5   1 2.64556 0.59414   1
   6  -5  -1 66.5930 3.49387   1
  -6  -5   1 72.4588 3.61884   1
  -6   5   1 62.9623 3.38025   1
   6   5  -1 66.1241 3.48437   1
   5  -5  -1 1.04357 0.56579   1
  -5  -5   1 1.07986 0.55502   1
  -5   5   1 0.08126 0.51965   1
   5   5  -1 0.99326 0.54154   1
  -4  -5   1 13.1935 1.04191   1
   4  -5  -1 13.5355 1.03541   1
  -4   5   1 13.9355 1.01236   1
   4   5  -1 13.2111 1.03606   1
   3  -5  -1 11.9248 0.92708   1
  -3  -5   1 11.4736 0.93394   1
  -3   5   1 10.3355 0.91294   1
   3   5  -1 9.40802 0.89532   1
  -2  -5   1 87.6255 4.45095   1
   2  -5  -1 85.3003 4.40357   1
   2   5  -1 84.7690 4.38368   1
  -2   5   1 87.4184 4.44925   1
  -1  -5   1 13.8031 1.01905   1
   1  -5  -1 13.9621 1.03654   1
  -1   5   1 13.1007 1.00084   1
   1   5  -1 13.3070 1.02281   1
   0  -5   1 0.49475 0.56837   1
   0  -5  -1 1.45105 0.59017   1
   0   5   1 0.96105 0.59042   1
   1  -5   1 2.31691 0.60444   1
  -1  -5  -1 1.98137 0.63276   1
   1   5   1 2.37845 0.63755   1
  -1   5  -1 2.55797 0.58887   1
   2  -5   1 6.34843 0.75520   1
  -2  -5  -1 7.10956 0.79473   1
   2   5   1 7.19783 0.77346   1
  -2   5  -1 7.21880 0.77183   1
   3  -5   1 41.2301 2.35829   1
  -3  -5  -1 42.1923 2.39416   1
   3   5   1 44.6633 2.45151   1
  -3   5  -1 49.7436 2.57397   1
  -4  -5  -1 15.0325 1.11073   1
   4  -5   1 17.5095 1.20692   1
   4   5   1 16.4743 1.15608   1
  -4   5  -1 16.4511 1.17935   1
   5  -5   1 2.25735 0.61989   1
  -5  -5  -1 1.17995 0.61837   1
  -5   5  -1 3.27949 0.66676   1
   5   5   1 1.18300 0.55462   1
   6  -5   1 0.90973 0.62704   1
  -6  -5  -1 1.20952 0.60741   1
   6   5   1 3.50614 0.63881   1
  -6   5  -1 0.92905 0.55077   1
   7  -5   1 35.0596 1.99900   1
  -7  -5  -1 34.6951 1.98327   1
   7   5   1 36.0065 2.02650   1
  -7   5  -1 35.5926 1.99836   1
  -8  -5  -1 0.78227 0.54289   1
   8  -5   1 0.38393 0.55224   1
  -8   5  -1 0.93276 0.54090   1
   8   5   1 0.72985 0.55253   1
   9  -5   1 0.91573 0.63494   1
  -9  -5  -1 0.29235 0.52094   1
   9   5   1 0.46073 0.54730   1
  -9   5  -1 -0.1569 0.55908   1
 -10  -5  -1 20.3882 1.29925   1
  10  -5   1 20.9028 1.31998   1
  10  -5   1 18.9226 1.28287   1
  10   5   1 20.3241 1.32331   1
 -11  -5  -1 8.29616 0.77244   1
  11  -5   1 11.0430 0.89818   1
  11  -5   1 8.76172 0.84003   1
 -11   5  -1 10.0299 0.82656   1
  11   5   1 9.43727 0.84078   1
  12  -5   1 14.9086 1.08154   1
  12  -5   1 14.4996 1.04372   1
 -12  -5  -1 14.9764 1.00838   1
  12   5   1 15.1792 1.07611   1
 -12   5  -1 13.4121 0.97145   1
 -13  -5  -1 3.74972 0.57349   1
  13  -5   1 3.49472 0.63311   1
  13  -5   1 4.32502 0.63626   1
  13   5   1 2.76420 0.58158   1
 -13   5  -1 4.90138 0.62262   1
  14  -5   1 2.59321 0.56178   1
  14  -5   1 0.88134 0.54461   1
 -14  -5  -1 1.28559 0.51456   1
  14   5   1 2.29377 0.53076   1
 -14   5  -1 1.89320 0.54028   1
  15  -5   1 25.2480 1.55300   1
  15  -5   1 27.0108 1.55169   1
  15   5   1 25.2450 1.54323   1
 -15   5  -1 27.8951 1.59015   1
  16  -5   1 -0.3914 0.50330   1
  16  -5   1 0.95804 0.44596   1
  16   5   1 0.13156 0.51029   1
 -16   5  -1 0.15508 0.51090   1
  17  -5   1 1.30637 0.52941   1
  17  -5   1 0.79413 0.49097   1
  17   5   1 2.03965 0.53720   1
 -17   5  -1 1.78809 0.54653   1
  18  -5   1 19.5230 1.27121   1
 -18  -5  -1 19.8467 1.21598   1
  18  -5   1 18.6548 1.18273   1
  18   5   1 19.0576 1.27036   1
 -18   5  -1 20.3094 1.23982   1
 -19  -5  -1 1.67438 0.48923   1
  19  -5   1 1.49872 0.53804   1
  19  -5   1 0.11856 0.46954   1
 -19   5  -1 0.81420 0.50894   1
  20  -5   1 5.42859 0.62955   1
 -20  -5  -1 5.84597 0.61858   1
  20  -5   1 5.83215 0.68418   1
 -20   5  -1 5.31419 0.64095   1
 -21  -5  -1 3.11054 0.49743   1
  21  -5   1 2.63864 0.58920   1
  21  -5   1 2.86402 0.52722   1
  21   5   1 2.16995 0.54498   1
 -21   5  -1 2.26947 0.53314   1
  22  -5   1 -0.7827 0.44276   1
 -22  -5  -1 0.18210 0.40590   1
  22  -5   1 -0.4327 0.50266   1
  22   5   1 0.45217 0.47620   1
 -22   5  -1 -0.2116 0.49066   1
  23  -5   1 1.17909 0.53375   1
  23  -5   1 0.77130 0.49973   1
 -23  -5  -1 1.47451 0.47388   1
 -23   5  -1 0.53802 0.54359   1
  23   5   1 0.77606 0.48903   1
  24  -5   1 4.19050 0.59452   1
 -24  -5  -1 3.93581 0.54993   1
  24  -5   1 4.38876 0.63260   1
 -24   5  -1 2.77492 0.65301   1
  24   5   1 3.33448 0.58260   1
  25  -5   1 0.68780 0.52124   1
 -25  -5  -1 0.57802 0.44080   1
  25  -5   1 1.06381 0.50820   1
  25   5   1 1.87175 0.52590   1
 -25   5  -1 0.33884 0.78325   1
 -26  -5  -1 1.42071 0.46905   1
  26  -5   1 0.15221 0.54323   1
  26  -5   1 1.04741 0.50951   1
  26   5   1 1.21735 0.48798   1
 -26   5  -1 -1.6906 1.18060   1
  27  -5   1 3.87256 0.58762   1
  27  -5   1 3.51030 0.66276   1
 -27  -5  -1 3.40467 0.56289   1
 -27   5  -1 3.85362 0.96689   1
  27   5   1 3.71625 0.59630   1
  28  -5   1 3.00803 0.66559   1
  28  -5   1 3.64160 0.57791   1
 -28  -5  -1 5.09228 0.59335   1
 -28   5  -1 5.02261 0.81821   1
  28   5   1 4.05485 0.63903   1
  29  -5   1 3.53385 0.66361   1
 -29  -5  -1 3.65613 0.53480   1
  29  -5   1 3.53713 0.57950   1
  29   5   1 3.64252 0.59342   1
 -29   5  -1 3.20961 0.66592   1
 -30  -5  -1 2.02514 0.50396   1
  30  -5   1 2.13619 0.64629   1
  30  -5   1 2.30811 0.52978   1
  30   5   1 2.33760 0.54351   1
 -30   5  -1 1.45723 0.60706   1
 -31  -5  -1 4.23110 0.60540   1
  31  -5   1 3.92542 0.60778   1
  31  -5   1 4.44941 0.79210   1
  31   5   1 4.88138 0.66059   1
 -31   5  -1 3.25124 0.63049   1
 -32  -5  -1 1.88794 0.51673   1
  32  -5   1 0.79419 0.48829   1
  32  -5   1 1.19717 0.73616   1
 -32   5  -1 1.74889 0.56988   1
  32   5   1 0.85995 0.48052   1
  33  -5   1 7.53382 0.89549   1
 -33  -5  -1 7.39948 0.69481   1
  33  -5   1 7.11842 0.71253   1
 -33   5  -1 6.53057 0.75064   1
  33   5   1 6.40099 0.67188   1
  34  -5   1 25.1786 1.52765   1
  34  -5   1 22.8697 1.37234   1
 -34  -5  -1 20.3808 1.28849   1
 -34   5  -1 20.3760 1.42293   1
  34   5   1 18.5445 1.25002   1
 -35  -5  -1 40.3275 2.23070   1
  35  -5   1 41.5356 2.27004   1
  35   5   1 37.9081 2.18014   1
 -35   5  -1 48.5625 2.52387   1
 -36  -5  -1 1.54776 0.55213   1
  36  -5   1 1.29421 0.46755   1
 -36   5  -1 2.46599 0.76558   1
  36   5   1 1.67063 0.47635   1
  37  -5   1 1.00648 0.44926   1
  37   5   1 0.31247 0.45330   1
 -37   5  -1 -0.2226 0.70717   1
  38  -5   1 4.05052 0.58867   1
 -38  -5  -1 5.20206 0.59999   1
  38   5   1 5.57955 0.66586   1
  39  -5   1 1.50442 0.49856   1
 -39  -5  -1 1.47392 0.47036   1
 -40  -5  -1 2.13829 0.50479   1
  40  -5   1 2.85318 0.52757   1
  40   5   1 3.26865 0.55940   1
  41  -5   1 2.72333 0.56410   1
 -41  -5  -1 4.28482 0.60840   1
  41  -5   1 3.84569 0.52013   1
  41   5   1 4.77715 0.60166   1
  42  -5   1 0.59883 0.40149   1
 -42  -5  -1 2.20291 0.55216   1
  42  -5   1 0.61547 0.51531   1
  42   5   1 1.76361 0.50694   1
 -43  -5  -1 6.09427 0.76099   1
 -44  -5  -1 0.96504 0.67618   1
  44   5   1 0.12050 0.45584   1
 -45  -5  -1 2.24976 0.79318   1
  45   5   1 1.49473 0.48931   1
 -46  -5  -1 2.13634 0.79779   1
  46   5   1 1.88555 0.51777   1
 -47  -5  -1 11.2580 1.25146   1
  47   5   1 13.4644 0.97942   1
  48   5   1 2.03904 0.52656   1
  40   6  -1 0.37113 0.44718   1
  39   6  -1 0.04122 0.44676   1
 -38  -6   1 4.48085 0.60873   1
  38   6  -1 4.11375 0.57043   1
 -38   6   1 3.71856 0.73603   1
  37  -6  -1 -0.2119 0.66257   1
 -37  -6   1 0.63373 0.46486   1
  37  -6  -1 0.14741 0.51540   1
 -37   6   1 -0.1114 0.58413   1
  37   6  -1 0.59837 0.44745   1
 -36  -6   1 7.49228 0.70968   1
  36  -6  -1 4.62658 0.82731   1
  36  -6  -1 7.37011 0.80031   1
 -36   6   1 5.47537 0.80423   1
  36   6  -1 6.61738 0.67477   1
  35  -6  -1 0.88685 0.72850   1
 -35  -6   1 1.60596 0.48299   1
  35  -6  -1 2.69153 0.65144   1
 -35   6   1 1.45136 0.68420   1
  35   6  -1 1.79946 0.48358   1
  34  -6  -1 4.21564 0.71944   1
  34  -6  -1 3.57409 0.72071   1
 -34  -6   1 4.29188 0.57820   1
  34   6  -1 3.33675 0.53785   1
 -34   6   1 3.41534 0.81126   1
 -33  -6   1 2.38066 0.54840   1
  33  -6  -1 1.79181 0.64472   1
  33  -6  -1 2.25481 0.64993   1
  33   6  -1 2.04990 0.49422   1
 -33   6   1 2.39649 0.75006   1
  32  -6  -1 -0.5653 0.63249   1
 -32  -6   1 0.59338 0.47320   1
  32  -6  -1 0.65824 0.57484   1
  32   6  -1 0.56493 0.43536   1
 -32   6   1 1.22675 0.72915   1
  31  -6  -1 21.0289 1.38448   1
 -31  -6   1 21.6420 1.32769   1
  31  -6  -1 21.3797 1.42341   1
  31   6  -1 17.1754 1.19379   1
 -31   6   1 21.3039 1.44596   1
 -30  -6   1 4.56793 0.60904   1
  30  -6  -1 3.58206 0.66619   1
  30  -6  -1 3.92628 0.73146   1
 -30   6   1 3.41090 0.86836   1
  30   6  -1 3.85402 0.57252   1
  29  -6  -1 5.60543 0.74298   1
 -29  -6   1 7.19549 0.73114   1
  29  -6  -1 6.19081 0.79570   1
 -29   6   1 5.02887 0.98722   1
 -28  -6   1 12.9629 0.95530   1
  28  -6  -1 12.6998 1.05355   1
  28  -6  -1 11.6230 0.99754   1
  28   6  -1 11.6542 0.90159   1
 -28   6   1 12.8987 1.72154   1
  27  -6  -1 0.69390 0.56202   1
  27  -6  -1 0.07894 0.61717   1
 -27   6   1 1.14951 1.00017   1
  27   6  -1 0.49640 0.43962   1
  26  -6  -1 0.03909 0.58134   1
  26  -6  -1 0.70772 0.55504   1
  26   6  -1 -0.2923 0.43707   1
 -26   6   1 -0.9022 0.66060   1
  25  -6  -1 1.25064 0.56716   1
  25  -6  -1 1.52562 0.62422   1
 -25  -6   1 1.46112 0.50793   1
  25   6  -1 2.13245 0.50839   1
 -25   6   1 2.18286 0.63332   1
  24  -6  -1 2.98531 0.68747   1
 -24  -6   1 3.83949 0.54208   1
  24  -6  -1 2.44574 0.58469   1
  24   6  -1 2.92376 0.54523   1
 -24   6   1 2.97188 0.65210   1
  23  -6  -1 0.49834 0.52220   1
 -23  -6   1 0.57472 0.43745   1
  23  -6  -1 0.59291 0.60797   1
 -23   6   1 0.44715 0.60149   1
  23   6  -1 0.60347 0.45189   1
  22  -6  -1 1.85254 0.58222   1
 -22  -6   1 2.49798 0.48332   1
  22  -6  -1 2.44411 0.64758   1
 -22   6   1 2.64074 0.64668   1
  22   6  -1 1.57236 0.53416   1
  21  -6  -1 22.3648 1.40484   1
  21  -6  -1 20.6720 1.43201   1
 -21  -6   1 23.0995 1.35494   1
 -21   6   1 23.7677 1.46597   1
  21   6  -1 21.8905 1.37554   1
  20  -6  -1 -0.6387 0.52868   1
 -20  -6   1 -0.0783 0.37495   1
  20  -6  -1 0.44731 0.50862   1
 -20   6   1 0.34401 0.55710   1
  20   6  -1 -0.2254 0.47514   1
 -19  -6   1 1.59907 0.44736   1
  19  -6  -1 1.48314 0.59480   1
  19  -6  -1 1.37396 0.53329   1
 -19   6   1 1.22921 0.59566   1
  19   6  -1 1.73357 0.51994   1
  18  -6  -1 0.99711 0.57723   1
 -18  -6   1 1.09671 0.39961   1
  18  -6  -1 0.94175 0.49073   1
 -18   6   1 1.46166 0.56820   1
  18   6  -1 1.02029 0.48996   1
 -17  -6   1 0.26257 0.41240   1
  17  -6  -1 -0.1161 0.54693   1
  17  -6  -1 0.74602 0.50846   1
 -17   6   1 1.33083 0.59084   1
  17   6  -1 1.00602 0.48207   1
 -16  -6   1 6.64587 0.62745   1
  16  -6  -1 5.34191 0.73516   1
  16  -6  -1 6.25899 0.66512   1
  16   6  -1 7.00888 0.74670   1
 -16   6   1 6.81942 0.76156   1
  15  -6  -1 2.44842 0.64482   1
 -15  -6   1 3.48067 0.50918   1
  15  -6  -1 2.03620 0.56678   1
 -15   6   1 2.74572 0.65186   1
  15   6  -1 3.60502 0.60429   1
  14  -6  -1 9.83918 0.83454   1
 -14  -6   1 11.1974 0.83181   1
  14  -6  -1 10.5661 0.96498   1
 -14   6   1 10.9522 0.93363   1
  14   6  -1 11.9941 0.93126   1
  13  -6  -1 7.48486 0.78400   1
 -13  -6   1 5.95621 0.64226   1
  13  -6  -1 6.04332 0.79486   1
  13   6  -1 7.06025 0.74874   1
 -13   6   1 6.71884 0.77108   1
  12  -6  -1 14.1708 1.12305   1
 -12  -6   1 14.6490 1.02032   1
  12  -6  -1 13.7740 1.09217   1
 -12   6   1 14.6867 1.08677   1
  12   6  -1 15.2782 1.10394   1
  11  -6  -1 18.5293 1.29544   1
  11  -6  -1 17.4980 1.21055   1
 -11  -6   1 19.0776 1.19041   1
 -11   6   1 17.0373 1.19106   1
  11   6  -1 17.1342 1.21170   1
  10  -6  -1 0.09787 0.60203   1
  10  -6  -1 0.71302 0.57525   1
 -10  -6   1 0.62360 0.45476   1
 -10   6   1 0.28573 0.54544   1
  10   6  -1 -0.4459 0.50079   1
  -9  -6   1 33.8992 1.85893   1
   9  -6  -1 32.0589 1.88024   1
   9  -6  -1 33.1095 1.91048   1
   9   6  -1 31.2007 1.86491   1
  -9   6   1 31.7401 1.83924   1
  -8  -6   1 -0.3581 0.41966   1
   8  -6  -1 -0.0769 0.52312   1
   8  -6  -1 0.19368 0.57613   1
   8   6  -1 0.65121 0.50030   1
  -8   6   1 -0.0101 0.55023   1
   7  -6  -1 1.89193 0.61049   1
   7  -6  -1 1.38877 0.63588   1
  -7  -6   1 2.41833 0.53545   1
  -7   6   1 2.20316 0.61170   1
   7   6  -1 1.64325 0.60091   1
  -6  -6   1 0.87659 0.49202   1
  -6   6   1 1.49639 0.59161   1
   6   6  -1 2.92907 0.69936   1
  -5  -6   1 1.93282 0.51505   1
  -4  -6   1 13.8747 1.03940   1
  -4   6   1 15.8868 1.21757   1
  -3  -6   1 3.55404 0.63518   1
  -3   6   1 4.68667 0.66149   1
  -2  -6   1 19.4778 1.31578   1
   2   6  -1 22.2410 1.41497   1
  -2   6   1 20.1943 1.31847   1
   1  -6  -1 21.2667 1.36773   1
  -1  -6   1 20.4412 1.33988   1
  -1   6   1 18.7594 1.32964   1
   0  -6  -1 6.45605 0.77186   1
   0   6   1 5.86926 0.84341   1
  -1  -6  -1 -0.1760 0.54239   1
  -1   6  -1 0.69512 0.65911   1
  -2  -6  -1 3.26557 0.64206   1
  -2   6  -1 4.08105 0.75178   1
  -3  -6  -1 0.03909 0.52222   1
  -4  -6  -1 3.08135 0.62481   1
  -4   6  -1 2.94446 0.61423   1
  -5  -6  -1 4.70769 0.66354   1
   5  -6   1 3.12850 0.66138   1
  -5   6  -1 5.09951 0.72542   1
   5   6   1 4.94403 0.73649   1
   6  -6   1 1.72345 0.58540   1
  -6  -6  -1 1.85550 0.53360   1
  -6   6  -1 1.13144 0.57841   1
   6   6   1 1.76776 0.56067   1
   7  -6   1 1.97970 0.58882   1
  -7  -6  -1 1.08212 0.49117   1
   7  -6   1 1.28604 0.58705   1
  -7   6  -1 0.73328 0.59320   1
   8  -6   1 3.11700 0.64974   1
  -8  -6  -1 1.63211 0.49050   1
   8  -6   1 2.51280 0.60300   1
   8   6   1 2.78408 0.67075   1
  -8   6  -1 2.07670 0.64085   1
  -9  -6  -1 0.87623 0.45152   1
   9  -6   1 0.54072 0.56483   1
   9  -6   1 0.28085 0.53721   1
  -9   6  -1 -0.2409 0.57051   1
   9   6   1 -0.0717 0.51674   1
  10  -6   1 17.5468 1.25029   1
  10  -6   1 19.6360 1.30721   1
 -10  -6  -1 19.9841 1.24539   1
  10   6   1 19.9238 1.30722   1
 -10   6  -1 18.8438 1.28741   1
  11  -6   1 32.9968 1.94286   1
 -11  -6  -1 32.3519 1.85567   1
  11  -6   1 35.1405 1.96404   1
  11   6   1 33.2415 1.94584   1
 -11   6  -1 33.9858 1.93454   1
  12  -6   1 13.8225 1.08703   1
  12  -6   1 13.8076 1.05268   1
 -12  -6  -1 14.3430 1.00154   1
 -12   6  -1 15.1289 1.10854   1
  12   6   1 16.1593 1.11969   1
  13  -6   1 8.36024 0.84574   1
  13  -6   1 8.50450 0.85374   1
 -13  -6  -1 8.44661 0.73580   1
 -13   6  -1 8.91586 0.85842   1
  13   6   1 9.44763 0.82636   1
 -14  -6  -1 0.09774 0.41396   1
  14  -6   1 0.14322 0.55842   1
  14  -6   1 0.01912 0.48192   1
 -14   6  -1 -0.4983 0.53384   1
  14   6   1 1.00116 0.52497   1
  15  -6   1 1.16397 0.51419   1
 -15  -6  -1 0.13402 0.42484   1
  15  -6   1 0.35014 0.55911   1
 -15   6  -1 0.39491 0.57188   1
  15   6   1 -0.4475 0.50256   1
  16  -6   1 -0.6478 0.52452   1
 -16  -6  -1 0.10435 0.38263   1
  16  -6   1 -0.5827 0.45909   1
  16   6   1 0.96117 0.51554   1
 -16   6  -1 1.11028 0.58052   1
  17  -6   1 9.80673 0.91481   1
  17  -6   1 9.08498 0.81651   1
 -17  -6  -1 9.24104 0.74327   1
 -17   6  -1 8.58300 0.88309   1
  17   6   1 10.4632 0.87213   1
  18  -6   1 8.11619 0.82030   1
 -18  -6  -1 6.96540 0.62748   1
  18  -6   1 5.73524 0.68349   1
  18   6   1 6.69117 0.72245   1
 -18   6  -1 8.39865 0.85715   1
  19  -6   1 3.77910 0.59672   1
  19  -6   1 3.90032 0.68119   1
 -19  -6  -1 2.67564 0.51518   1
  19   6   1 3.53877 0.60725   1
 -19   6  -1 3.82351 0.71355   1
  20  -6   1 1.10109 0.59858   1
  20  -6   1 0.60311 0.53948   1
 -20  -6  -1 -0.5388 0.38807   1
 -20   6  -1 -0.0209 0.59011   1
  20   6   1 -0.5713 0.49380   1
  21  -6   1 31.9903 1.90775   1
 -21  -6  -1 29.1247 1.71648   1
  21  -6   1 33.8583 1.87847   1
  21   6   1 31.1598 1.83125   1
 -21   6  -1 35.7386 1.96508   1
 -22  -6  -1 0.33374 0.42628   1
  22  -6   1 1.39733 0.56214   1
  22  -6   1 0.00957 0.60831   1
  22   6   1 0.92472 0.50823   1
 -22   6  -1 0.82424 0.58654   1
  23  -6   1 0.08880 0.50797   1
 -23  -6  -1 0.83337 0.45384   1
  23  -6   1 0.89129 0.62860   1
 -23   6  -1 1.08068 0.58893   1
  23   6   1 0.63398 0.46461   1
  24  -6   1 3.47038 0.62991   1
  24  -6   1 3.32335 0.72140   1
 -24  -6  -1 4.33200 0.56221   1
 -24   6  -1 3.95055 0.68457   1
  24   6   1 4.78742 0.62396   1
  25  -6   1 0.99159 0.61464   1
 -25  -6  -1 2.51561 0.52807   1
  25  -6   1 2.28275 0.60884   1
 -25   6  -1 1.95439 0.63867   1
  25   6   1 1.05100 0.47726   1
  26  -6   1 1.15690 0.57361   1
  26  -6   1 -0.4642 0.60047   1
  26   6   1 0.44319 0.46727   1
 -26   6  -1 -0.9391 0.76875   1
 -27  -6  -1 -1.1680 0.46514   1
  27  -6   1 -0.1835 0.51603   1
  27  -6   1 -0.4160 0.60360   1
  27   6   1 -0.5842 0.42929   1
 -27   6  -1 -1.2872 1.19073   1
 -28  -6  -1 1.39268 0.52829   1
  28  -6   1 0.95770 0.53814   1
  28  -6   1 1.43845 0.61431   1
 -28   6  -1 0.61320 0.93946   1
  29  -6   1 1.56111 0.70199   1
 -29  -6  -1 1.86528 0.50647   1
  29  -6   1 2.31281 0.62845   1
 -29   6  -1 2.26897 0.82173   1
 -30  -6  -1 2.00663 0.55125   1
  30  -6   1 0.44542 0.59586   1
  30  -6   1 -0.8299 0.68208   1
 -30   6  -1 -0.7558 0.70625   1
  30   6   1 0.59707 0.41793   1
 -31  -6  -1 9.26764 0.78438   1
  31  -6   1 7.56608 0.90901   1
  31  -6   1 8.11276 0.87665   1
  31   6   1 7.54801 0.68777   1
 -31   6  -1 7.00922 0.94489   1
  32  -6   1 18.9421 1.30546   1
  32  -6   1 15.5156 1.25652   1
 -32  -6  -1 18.2513 1.17471   1
  32   6   1 17.6641 1.12015   1
 -32   6  -1 15.8600 1.26067   1
  33  -6   1 0.61953 0.56702   1
 -33  -6  -1 1.95633 0.51348   1
  33  -6   1 0.60192 0.69139   1
  33   6   1 0.27542 0.42767   1
 -33   6  -1 1.25881 0.68073   1
  34  -6   1 0.60153 0.54792   1
 -34  -6  -1 0.69763 0.48190   1
  34  -6   1 -0.5642 0.69543   1
  34   6   1 0.00986 0.41782   1
 -34   6  -1 0.26964 0.64579   1
 -35  -6  -1 10.8485 0.84604   1
  35  -6   1 8.46994 0.93726   1
  35  -6   1 9.09647 0.85890   1
 -35   6  -1 7.89916 0.93539   1
  35   6   1 11.2850 0.82298   1
 -36  -6  -1 1.46744 0.51114   1
  36  -6   1 0.71986 0.66327   1
  36  -6   1 0.90822 0.50957   1
 -36   6  -1 0.89083 0.66393   1
  36   6   1 1.75543 0.47207   1
 -37  -6  -1 1.69197 0.48959   1
 -37   6  -1 -0.1863 0.60850   1
  37   6   1 0.52530 0.44059   1
 -38  -6  -1 1.02452 0.53207   1
  38   6   1 0.88157 0.45070   1
  39   6   1 8.69177 0.75506   1
 -30   7   1 13.6731 1.24862   1
  29  -7  -1 4.74748 0.75306   1
  29   7  -1 4.74429 0.64871   1
 -29   7   1 2.71700 0.95147   1
  28  -7  -1 -0.2451 0.56627   1
  28  -7  -1 -0.3520 0.57177   1
  28   7  -1 0.58432 0.50650   1
 -28   7   1 -0.4904 1.18200   1
 -27  -7   1 3.32474 0.58809   1
  27  -7  -1 1.79066 0.64554   1
  27  -7  -1 2.34820 0.67705   1
  27   7  -1 2.93972 0.60595   1
 -27   7   1 1.67776 0.99201   1
  26  -7  -1 4.22794 0.73909   1
  26  -7  -1 4.89606 0.80465   1
 -26  -7   1 6.72413 0.69614   1
  26   7  -1 6.67258 0.74780   1
 -26   7   1 4.80105 0.86618   1
 -25  -7   1 -0.5985 0.46941   1
  25  -7  -1 -0.8062 0.56595   1
  25  -7  -1 -0.1858 0.60156   1
 -25   7   1 -0.2136 0.61389   1
  25   7  -1 -0.0916 0.51286   1
 -24  -7   1 -0.0971 0.46037   1
  24  -7  -1 0.02962 0.51769   1
  24  -7  -1 1.06254 0.61925   1
 -24   7   1 -0.4020 0.58060   1
  24   7  -1 -0.8874 0.49824   1
  23  -7  -1 1.47693 0.63973   1
 -23  -7   1 1.60713 0.48797   1
  23  -7  -1 2.73668 0.59025   1
 -23   7   1 1.65930 0.65469   1
  23   7  -1 1.18331 0.52363   1
  22  -7  -1 1.15103 0.57218   1
 -22  -7   1 1.20282 0.47155   1
  22  -7  -1 2.22309 0.64476   1
  22   7  -1 1.26320 0.52573   1
 -22   7   1 0.49092 0.60423   1
  21  -7  -1 2.79217 0.64942   1
  21  -7  -1 3.72113 0.70401   1
 -21  -7   1 2.43178 0.49694   1
  21   7  -1 2.31733 0.55078   1
 -21   7   1 1.82891 0.68949   1
 -20  -7   1 0.62932 0.42651   1
  20  -7  -1 0.24819 0.55849   1
  20  -7  -1 1.30700 0.58372   1
 -20   7   1 0.28879 0.63460   1
  20   7  -1 -0.1430 0.49461   1
  19  -7  -1 1.20185 0.56242   1
  19  -7  -1 0.67103 0.58075   1
 -19  -7   1 0.33994 0.44853   1
 -19   7   1 1.74081 0.69843   1
  19   7  -1 0.88431 0.50895   1
 -18  -7   1 3.43775 0.59907   1
  18  -7  -1 1.81493 0.67806   1
  18  -7  -1 2.89626 0.64800   1
  18   7  -1 2.70911 0.58092   1
 -18   7   1 1.75940 0.73886   1
  17  -7  -1 0.64995 0.60958   1
 -17  -7   1 2.03649 0.54388   1
  17  -7  -1 2.22143 0.57764   1
  17   7  -1 1.92650 0.54948   1
 -17   7   1 1.61749 0.65736   1
  16  -7  -1 5.41189 0.72010   1
  16  -7  -1 6.54386 0.81117   1
 -16  -7   1 7.73640 0.72633   1
 -16   7   1 5.40553 0.79717   1
  16   7  -1 5.66951 0.75636   1
 -15  -7   1 3.96934 0.61187   1
  15  -7  -1 4.37675 0.62700   1
  15  -7  -1 3.80703 0.70453   1
 -15   7   1 3.76417 0.68357   1
  14  -7  -1 2.33969 0.64459   1
  14  -7  -1 1.80059 0.57140   1
 -14  -7   1 2.50484 0.55698   1
 -14   7   1 2.02659 0.63428   1
  13  -7  -1 5.50731 0.68338   1
  13  -7  -1 3.26153 0.66789   1
 -13  -7   1 4.69628 0.65414   1
  13   7  -1 4.35254 0.66192   1
 -13   7   1 3.68071 0.69560   1
  12  -7  -1 0.80909 0.50930   1
  12  -7  -1 0.41688 0.56753   1
 -12   7   1 0.61040 0.56387   1
  12   7  -1 0.87817 0.52984   1
  11  -7  -1 0.67168 0.57919   1
  11  -7  -1 -0.1139 0.54563   1
  11   7  -1 0.32282 0.53920   1
 -11   7   1 0.11392 0.54310   1
  10  -7  -1 9.18428 0.87198   1
 -10  -7   1 6.49268 0.78271   1
  10  -7  -1 8.90450 0.90558   1
  10   7  -1 8.89617 0.86520   1
 -10   7   1 9.45131 0.88162   1
   9  -7  -1 5.67173 0.73760   1
  -9  -7   1 5.59702 0.67169   1
   9  -7  -1 5.39066 0.73638   1
   9   7  -1 7.95658 0.78952   1
  -9   7   1 4.92986 0.72477   1
   8  -7  -1 0.01934 0.54617   1
   8  -7  -1 0.59201 0.55852   1
  -8  -7   1 0.82815 0.51840   1
   8   7  -1 -0.0935 0.56546   1
  -8   7   1 -0.1020 0.56593   1
   7  -7  -1 0.54357 0.57785   1
   7  -7  -1 0.06707 0.55112   1
  -7   7   1 0.75977 0.59048   1
   7   7  -1 1.06928 0.59232   1
  -6  -7   1 16.7903 1.11446   1
   6  -7  -1 13.4988 1.09525   1
   6  -7  -1 13.0314 1.08099   1
  -6   7   1 14.5114 1.11551   1
   5  -7  -1 0.61955 0.55716   1
  -5  -7   1 0.53335 0.51942   1
   5  -7  -1 1.65127 0.59539   1
   5   7  -1 1.11633 0.66532   1
  -5   7   1 0.39346 0.59076   1
   4  -7  -1 1.13742 0.57009   1
  -4  -7   1 0.98454 0.53176   1
   4  -7  -1 0.82787 0.57422   1
  -4   7   1 1.21581 0.58277   1
   4   7  -1 2.00181 0.69181   1
   3  -7  -1 2.81568 0.61761   1
  -3  -7   1 1.92847 0.55016   1
   3  -7  -1 2.70733 0.67865   1
   3   7  -1 1.97315 0.64697   1
  -3   7   1 1.77616 0.62656   1
  -2  -7   1 2.84396 0.58827   1
   2  -7  -1 4.58702 0.67087   1
  -2   7   1 3.04618 0.65191   1
   2   7  -1 4.57898 0.69680   1
   1  -7  -1 0.31270 0.51608   1
  -1  -7   1 -0.0681 0.51059   1
   1   7  -1 0.27447 0.51548   1
  -1   7   1 0.87105 0.57877   1
   0  -7   1 0.52208 0.51686   1
   0  -7  -1 -0.3162 0.48782   1
   0   7  -1 0.76933 0.49385   1
   0   7   1 0.61544 0.53067   1
   1  -7   1 3.93165 0.61136   1
  -1  -7  -1 3.52094 0.57111   1
   1   7   1 3.86852 0.62256   1
  -1   7  -1 4.00926 0.65778   1
  -2  -7  -1 -0.3301 0.46234   1
   2  -7   1 0.08245 0.44339   1
   2   7   1 -0.3668 0.52158   1
  -2   7  -1 0.22562 0.53772   1
  -3  -7  -1 0.92187 0.50810   1
   3  -7   1 0.22026 0.45367   1
  -3   7  -1 0.14119 0.54933   1
   3   7   1 0.32144 0.57752   1
   4  -7   1 0.07423 0.52435   1
  -4  -7  -1 1.33414 0.53453   1
   4  -7   1 0.49795 0.57419   1
  -4   7  -1 0.32792 0.59766   1
   5  -7   1 4.34122 0.72275   1
   5   7   1 5.45518 0.74891   1
   6  -7   1 -0.0095 0.55889   1
   6  -7   1 0.71900 0.59844   1
  -6  -7  -1 0.85094 0.51770   1
   6   7   1 2.60834 0.72287   1
  -6   7  -1 0.87328 0.60165   1
   7  -7   1 0.19232 0.56354   1
   7  -7   1 1.15819 0.58505   1
  -7  -7  -1 1.10149 0.51316   1
  -7   7  -1 1.22384 0.59221   1
   7   7   1 1.56173 0.64761   1
  -8  -7  -1 -0.2670 0.48101   1
   8  -7   1 1.31042 0.59287   1
   8  -7   1 0.06753 0.57415   1
  -8   7  -1 -0.3784 0.58799   1
   8   7   1 2.09880 0.63827   1
   9  -7   1 0.41873 0.55657   1
   9  -7   1 -0.3855 0.56365   1
   9   7   1 0.27078 0.54607   1
  -9   7  -1 -0.1489 0.57059   1
  10  -7   1 -0.4837 0.56574   1
  10  -7   1 -0.2024 0.54422   1
 -10   7  -1 0.81478 0.53404   1
  10   7   1 0.24978 0.51425   1
  11  -7   1 3.24504 0.67422   1
  11  -7   1 2.69809 0.62828   1
  11   7   1 3.12884 0.62357   1
 -11   7  -1 2.61768 0.65011   1
 -12  -7  -1 5.59449 0.65824   1
  12  -7   1 3.31541 0.69612   1
  12  -7   1 3.73012 0.63491   1
 -12   7  -1 4.60799 0.69488   1
  12   7   1 4.64485 0.71153   1
  13  -7   1 0.07828 0.52301   1
  13  -7   1 0.40952 0.61949   1
 -13  -7  -1 -0.0386 0.49593   1
 -13   7  -1 0.96720 0.60832   1
 -14  -7  -1 22.0842 1.36613   1
  14  -7   1 20.9347 1.44398   1
  14  -7   1 20.8394 1.37503   1
 -14   7  -1 22.2570 1.43865   1
 -15  -7  -1 0.29207 0.47199   1
  15  -7   1 0.38827 0.62701   1
  15  -7   1 1.29575 0.51038   1
  15   7   1 0.68759 0.59347   1
 -15   7  -1 1.28335 0.64243   1
  16  -7   1 5.36397 0.78358   1
 -16  -7  -1 5.97321 0.68963   1
  16  -7   1 5.05648 0.68837   1
 -16   7  -1 7.31130 0.86452   1
  16   7   1 5.07123 0.73096   1
 -17  -7  -1 9.67137 0.80927   1
  17  -7   1 8.66433 0.94443   1
  17  -7   1 9.70091 0.88056   1
  17   7   1 8.49110 0.87796   1
 -17   7  -1 8.64983 0.93599   1
  18  -7   1 1.68333 0.64340   1
  18  -7   1 1.08288 0.60758   1
 -18  -7  -1 1.28192 0.46918   1
 -18   7  -1 1.89603 0.70670   1
  18   7   1 1.33790 0.57295   1
  19  -7   1 0.93054 0.60306   1
 -19  -7  -1 0.42120 0.44525   1
  19  -7   1 0.98757 0.55276   1
 -19   7  -1 0.75961 0.62426   1
  19   7   1 0.80036 0.50378   1
  20  -7   1 1.26472 0.60328   1
 -20  -7  -1 0.06512 0.44120   1
  20  -7   1 0.25007 0.58527   1
 -20   7  -1 0.34208 0.57515   1
  20   7   1 0.79028 0.51406   1
  21  -7   1 2.18844 0.66320   1
 -21  -7  -1 3.14690 0.50874   1
  21  -7   1 3.09304 0.66356   1
 -21   7  -1 3.86846 0.72241   1
  21   7   1 3.94691 0.61517   1
  22  -7   1 3.50712 0.71881   1
 -22  -7  -1 1.82260 0.47273   1
  22   7   1 2.65194 0.57703   1
 -22   7  -1 2.88407 0.70802   1
 -23  -7  -1 0.43792 0.45142   1
  23  -7   1 0.90479 0.63484   1
  23   7   1 0.15366 0.50635   1
 -23   7  -1 0.31664 0.58370   1
 -24  -7  -1 3.57466 0.56852   1
  24  -7   1 2.15620 0.69214   1
 -24   7  -1 2.25371 0.68018   1
 -25  -7  -1 -0.3725 0.48434   1
  25  -7   1 -0.2661 0.61622   1
 -25   7  -1 0.10586 0.60842   1
  25   7   1 0.81082 0.52122   1
 -26  -7  -1 1.20055 0.49531   1
  26  -7   1 0.97693 0.63791   1
  26   7   1 0.73070 0.53343   1
 -26   7  -1 1.46948 0.80808   1
  27  -7   1 -1.1263 0.58777   1
 -27   7  -1 -0.2638 1.01777   1
  27   7   1 -0.1725 0.51147   1
  28  -7   1 2.28492 0.67971   1
  28  -7   1 0.61022 0.61694   1
  28   7   1 1.41046 0.50992   1
 -28   7  -1 -0.0237 1.08914   1
  18  -8  -1 0.05770 0.51396   1
  18  -8  -1 -0.4285 0.60120   1
  17  -8  -1 0.18589 0.56235   1
  16  -8  -1 0.70274 0.55960   1
 -16   8   1 0.02091 0.61170   1
  15  -8  -1 4.86549 0.70086   1
 -15   8   1 3.03657 0.73494   1
  14  -8  -1 0.84293 0.54509   1
 -14   8   1 -1.0635 0.60658   1
  13  -8  -1 0.05496 0.52651   1
  13   8  -1 0.12779 0.66577   1
 -13   8   1 -0.5405 0.58692   1
  12  -8  -1 0.82423 0.53603   1
  12   8  -1 0.43135 0.67450   1
 -12   8   1 0.45097 0.61373   1
  11  -8  -1 0.31648 0.52329   1
  11  -8  -1 1.08334 0.57986   1
 -11   8   1 1.90010 0.67041   1
  11   8  -1 0.87629 0.63965   1
  10  -8  -1 0.70048 0.56899   1
 -10  -8   1 0.07688 0.53298   1
  10  -8  -1 -0.3210 0.54256   1
 -10   8   1 0.21986 0.57007   1
  10   8  -1 -0.2418 0.62547   1
   9  -8  -1 0.04837 0.54621   1
   9  -8  -1 0.61375 0.60920   1
  -9  -8   1 -0.6035 0.52298   1
   9   8  -1 -0.4047 0.62782   1
  -9   8   1 0.65166 0.58409   1
   8  -8  -1 2.22183 0.63094   1
  -8  -8   1 1.26519 0.54873   1
   8  -8  -1 1.05910 0.57993   1
   8   8  -1 1.59343 0.67865   1
  -8   8   1 0.48852 0.64103   1
   7  -8  -1 0.51327 0.60546   1
   7  -8  -1 -0.0776 0.56726   1
  -7  -8   1 0.67749 0.53884   1
  -7   8   1 -0.8280 0.57723   1
   7   8  -1 0.41734 0.55474   1
  -6  -8   1 0.52048 0.54445   1
   6  -8  -1 0.49380 0.60342   1
   6  -8  -1 -0.0575 0.54133   1
  -6   8   1 0.75093 0.55274   1
   6   8  -1 0.35230 0.56856   1
  -5  -8   1 2.07389 0.60472   1
   5  -8  -1 1.95601 0.64878   1
   5  -8  -1 1.95023 0.60507   1
   5   8  -1 2.03175 0.58852   1
  -5   8   1 2.28430 0.60794   1
   4  -8  -1 2.02981 0.63056   1
  -4  -8   1 -0.1343 0.53209   1
   4  -8  -1 0.61458 0.58102   1
  -4   8   1 -0.5672 0.52000   1
   4   8  -1 -0.4306 0.59967   1
   3  -8  -1 1.43125 0.58821   1
  -3  -8   1 2.08686 0.58315   1
   3  -8  -1 0.11535 0.62156   1
   3   8  -1 1.07335 0.59448   1
  -3   8   1 0.74194 0.55211   1
   2  -8  -1 2.55985 0.62062   1
  -2  -8   1 2.62654 0.62288   1
   2  -8  -1 3.06259 0.71128   1
  -2   8   1 3.39000 0.67684   1
   2   8  -1 3.10179 0.66237   1
  -1  -8   1 6.82045 0.77046   1
   1  -8  -1 5.66288 0.76698   1
   1  -8  -1 7.98796 0.88812   1
  -1   8   1 4.30905 0.77449   1
   1   8  -1 6.35788 0.84204   1
   0  -8   1 -0.6039 0.62801   1
   0  -8  -1 0.93998 0.59239   1
   0  -8   1 -0.5554 0.52202   1
   0  -8  -1 -0.7430 0.56674   1
   0   8  -1 0.28801 0.57007   1
   0   8   1 -0.5181 0.61832   1
   1  -8   1 0.33107 0.52459   1
  -1  -8  -1 0.05543 0.61482   1
  -1  -8  -1 0.00966 0.56488   1
   1  -8   1 0.06899 0.59626   1
   1   8   1 0.64102 0.58173   1
  -1   8  -1 -0.7132 0.58168   1
   2  -8   1 1.89104 0.63969   1
  -2  -8  -1 1.63603 0.58594   1
   2  -8   1 -0.4357 0.55489   1
   2   8   1 1.13651 0.61064   1
  -2   8  -1 0.63110 0.57467   1
  -3  -8  -1 -0.4257 0.53414   1
   3  -8   1 0.36463 0.56120   1
   3  -8   1 0.64148 0.59784   1
  -3   8  -1 0.56188 0.57707   1
   3   8   1 -0.4658 0.55143   1
   4  -8   1 0.29897 0.58363   1
   4  -8   1 0.36614 0.54425   1
  -4  -8  -1 0.45185 0.56020   1
   4   8   1 0.04123 0.56135   1
  -4   8  -1 0.79794 0.59577   1
   5  -8   1 1.52603 0.63138   1
   5  -8   1 2.50883 0.61799   1
  -5  -8  -1 1.54621 0.59191   1
  -5   8  -1 0.70620 0.59936   1
   5   8   1 1.38210 0.61601   1
   6  -8   1 0.71549 0.61564   1
  -6  -8  -1 -0.2677 0.53016   1
   6  -8   1 0.10445 0.55530   1
  -6   8  -1 -0.2704 0.54522   1
   6   8   1 -0.2273 0.53820   1
   7  -8   1 0.19395 0.60732   1
   7  -8   1 0.64447 0.57450   1
  -7  -8  -1 0.86720 0.56465   1
   7   8   1 1.53208 0.56934   1
  -7   8  -1 1.76025 0.60988   1
   8  -8   1 -0.3330 0.56606   1
  -8  -8  -1 -0.5943 0.52196   1
   8  -8   1 0.24310 0.59812   1
   8   8   1 0.04614 0.60476   1
  -8   8  -1 0.80461 0.62409   1
  -9  -8  -1 2.62763 0.62917   1
   9  -8   1 3.52884 0.68032   1
   9   8   1 2.44725 0.63991   1
  -9   8  -1 1.07194 0.63533   1
  10  -8   1 -0.9508 0.58103   1
 -10   8  -1 0.57896 0.62625   1
  10   8   1 -0.0408 0.58647   1
  11  -8   1 0.17361 0.59325   1
  11   8   1 -0.0105 0.62415   1
 -11   8  -1 0.02034 0.63569   1
  12  -8   1 3.96478 0.71951   1
  12   8   1 5.02205 0.82041   1
  13  -8   1 2.21940 0.54829   1
  13  -8   1 3.02442 0.68796   1
  14  -8   1 -1.3615 0.58418   1
  14  -8   1 0.52736 0.51207   1
  15  -8   1 0.43446 0.58441   1
  15  -8   1 0.57889 0.50622   1
  16  -8   1 0.42310 0.52613   1
  16  -8   1 0.58099 0.59586   1
  17  -8   1 0.51880 0.54329   1
  17  -8   1 -0.2234 0.58765   1
  60   0  -2 3.48714 0.73426   1
 -60   0   2 2.34641 0.59356   1
  60   0  -2 2.08591 0.65114   1
 -59   0   2 0.13572 0.55720   1
  59   0  -2 0.58040 0.55444   1
  59   0  -2 -0.6414 0.59458   1
  58   0  -2 4.28885 0.70802   1
  58   0  -2 5.11305 0.82267   1
 -58   0   2 5.75601 0.72918   1
 -57   0   2 -0.2705 0.55526   1
  57   0  -2 -0.5243 0.56938   1
 -56   0   2 3.20995 0.61761   1
  56   0  -2 3.02488 0.67489   1
  55   0  -2 1.29679 0.58688   1
  55   0  -2 -0.8330 0.54994   1
 -55   0   2 -0.3249 0.61554   1
  54   0  -2 0.63872 0.59254   1
  53   0  -2 -0.4469 0.58684   1
 -53   0   2 -0.8775 0.56670   1
 -52   0   2 3.51348 0.64516   1
  52   0  -2 4.28108 0.64031   1
  52   0  -2 3.21693 0.70239   1
  51   0  -2 -0.9954 0.51190   1
 -51   0   2 -0.0481 0.55340   1
  51   0  -2 -0.1252 0.67310   1
  50   0  -2 13.7502 1.12770   1
  50   0  -2 12.0724 0.89632   1
 -50   0   2 11.1099 0.91856   1
  49   0  -2 0.42547 0.48134   1
 -49   0   2 -1.2958 0.51086   1
  49   0  -2 -0.0207 0.57463   1
  48   0  -2 0.79045 0.55944   1
  48   0  -2 0.22215 0.51253   1
 -48   0   2 0.94799 0.51828   1
  47   0  -2 -0.2844 0.53249   1
  47   0  -2 -0.1624 0.52191   1
 -47   0   2 -0.5808 0.47642   1
  46   0  -2 7.36257 0.77593   1
 -46   0   2 7.43118 0.71664   1
  46   0  -2 6.65056 0.66427   1
  45   0  -2 -0.4172 0.58698   1
  45   0  -2 -0.3054 0.50654   1
 -45   0   2 -0.4002 0.55118   1
  44   0  -2 36.6702 2.06498   1
  44   0  -2 33.9059 1.87960   1
 -44   0   2 36.7571 1.98022   1
  43   0  -2 -0.4469 0.53256   1
 -43   0   2 -0.2182 0.47007   1
  43   0  -2 -0.9763 0.45283   1
  42   0  -2 3.46660 0.60382   1
 -42   0   2 3.29349 0.54936   1
  42   0  -2 3.62567 0.52308   1
 -41   0   2 0.24619 0.44683   1
  41   0  -2 -0.8114 0.48484   1
  41   0  -2 -0.2516 0.44884   1
  40   0  -2 -0.2352 0.40518   1
 -40   0   2 -0.0980 0.43460   1
  40   0  -2 0.60835 0.52142   1
 -39   0   2 -0.9828 0.42614   1
  39   0  -2 0.14943 0.44199   1
  39   0  -2 -0.2491 0.48225   1
  38   0  -2 20.5912 1.19640   1
  38   0  -2 20.1606 1.25709   1
 -38   0   2 19.5776 1.18821   1
  37   0  -2 -0.3629 0.38567   1
 -37   0   2 -0.4190 0.43229   1
  37   0  -2 -0.3033 0.48941   1
  36   0  -2 31.5615 1.70398   1
 -35   0   2 -0.3840 0.42692   1
 -34   0   2 0.86164 0.41629   1
  34   0  -2 1.19389 0.40624   1
 -33   0   2 -0.1271 0.38456   1
  33   0  -2 0.03050 0.46128   1
  33   0  -2 -0.6681 0.34171   1
  32   0  -2 -0.2546 0.36535   1
  32   0  -2 0.16534 0.45111   1
  31   0  -2 -0.9099 0.44395   1
  30   0  -2 26.3439 1.49068   1
  29   0  -2 -0.8829 0.36420   1
 -29   0   2 -0.2767 0.38866   1
  29   0  -2 -0.5849 0.46772   1
  28   0  -2 30.9727 1.71576   1
 -28   0   2 29.9164 1.62037   1
  28   0  -2 32.5374 1.67280   1
  27   0  -2 0.03925 0.46503   1
  27   0  -2 0.19548 0.33514   1
 -27   0   2 0.19446 0.36280   1
 -26   0   2 0.20684 0.36757   1
  26   0  -2 0.23342 0.33355   1
  26   0  -2 0.30421 0.44535   1
 -25   0   2 0.06897 0.35764   1
  25   0  -2 -0.4544 0.40838   1
  25   0  -2 -0.3083 0.30117   1
 -24   0   2 30.4034 1.65486   1
  24   0  -2 36.3757 1.79952   1
  24   0  -2 31.6251 1.72599   1
  23   0  -2 0.55619 0.42139   1
 -23   0   2 0.82045 0.33985   1
 -22   0   2 1.51460 0.35169   1
  22   0  -2 1.69667 0.41409   1
  21   0  -2 0.33025 0.37235   1
 -21   0   2 0.30430 0.32683   1
  20   0  -2 0.29681 0.38916   1
 -20   0   2 0.20534 0.33535   1
 -19   0   2 0.14640 0.33471   1
  19   0  -2 0.33665 0.39944   1
  18   0  -2 15.7459 0.93532   1
 -18   0   2 15.1196 0.87476   1
  17   0  -2 2.29244 0.42758   1
 -17   0   2 1.67017 0.36114   1
 -16   0   2 472.287 22.8728   1
  16   0  -2 474.414 22.9509   1
 -15   0   2 0.45108 0.32650   1
  15   0  -2 0.13158 0.39820   1
 -14   0   2 5.80841 0.47180   1
  14   0  -2 5.53024 0.54757   1
 -13   0   2 0.00000 0.31742   1
  13   0  -2 -0.1584 0.51116   1
 -12   0   2 1.14576 0.34810   1
  12   0  -2 1.24418 0.63945   1
  11   0  -2 0.74811 0.57442   1
 -11   0   2 0.81036 0.34573   1
  10   0  -2 0.34203 0.46982   1
 -10   0   2 0.62587 0.31613   1
  -9   0   2 0.33459 0.31768   1
   9   0  -2 0.19962 0.37395   1
   8   0  -2 4.41009 0.39319   1
  -8   0   2 4.50193 0.37249   1
   7   0  -2 0.05934 0.25944   1
  -7   0   2 0.42757 0.25491   1
  -6   0   2 0.72380 0.21835   1
   6   0  -2 0.64520 0.23150   1
   5   0  -2 0.04893 0.18752   1
  -5   0   2 0.09854 0.17887   1
  -4   0   2 1.02198 0.16305   1
   4   0  -2 0.53017 0.14905   1
   4   0  -2 1.14726 0.17092   1
  -3   0   2 -0.0490 0.11868   1
   3   0  -2 -0.2678 0.13001   1
   3   0  -2 -0.0600 0.12106   1
  -3   0   2 -0.1973 0.12934   1
  -2   0   2 0.34077 0.10143   1
   2   0  -2 0.14783 0.09975   1
   1   0  -2 -0.0283 0.06669   1
  -1   0   2 0.27243 0.08146   1
   0   0   2 0.37338 0.06977   1
   0   0  -2 0.04080 0.07239   1
  -1   0  -2 0.02022 0.09174   1
  -2   0  -2 -0.0977 0.09853   1
  -3   0  -2 -0.0507 0.12262   1
  -4   0  -2 1.71776 0.18465   1
  -5   0  -2 0.07085 0.19391   1
   5   0   2 -0.2091 0.18076   1
  -6   0  -2 3.25887 0.29285   1
   6   0   2 2.62281 0.27023   1
   7   0   2 0.13981 0.25189   1
  -7   0  -2 0.33037 0.26259   1
  -8   0  -2 -0.0876 0.29446   1
   8   0   2 0.51802 0.28138   1
   9   0   2 0.12900 0.32034   1
  -9   0  -2 0.42753 0.32860   1
  10   0   2 17.3867 0.97769   1
 -10   0  -2 20.6109 1.09964   1
  11   0   2 0.49884 0.32666   1
 -11   0  -2 1.46920 0.51273   1
 -12   0  -2 614.428 29.5775   1
  12   0   2 602.608 29.2824   1
  13   0   2 -0.4590 0.32500   1
 -13   0  -2 -0.1620 0.39402   1
 -14   0  -2 6.12550 0.52201   1
  14   0   2 6.45505 0.49660   1
 -15   0  -2 -0.0594 0.30927   1
  15   0   2 -0.3198 0.31266   1
 -16   0  -2 1.60404 0.32064   1
  16   0   2 0.87859 0.33042   1
 -17   0  -2 -0.0199 0.30043   1
  17   0   2 0.08844 0.33688   1
 -18   0  -2 245.324 11.9621   1
  18   0   2 250.099 12.0836   1
  19   0   2 0.02992 0.34196   1
 -19   0  -2 -0.0296 0.31842   1
 -20   0  -2 1.50963 0.33577   1
  20   0   2 1.86939 0.37969   1
  21   0   2 0.38507 0.35842   1
 -21   0  -2 -0.2087 0.33076   1
 -22   0  -2 0.97870 0.34613   1
  22   0   2 0.24770 0.36036   1
  23   0   2 0.10041 0.35438   1
 -23   0  -2 -0.0392 0.32595   1
  24   0   2 -0.3577 0.35063   1
 -24   0  -2 0.16532 0.34321   1
  25   0   2 0.35961 0.37314   1
 -25   0  -2 0.67241 0.36405   1
  26   0   2 320.948 15.7475   1
 -26   0  -2 331.528 15.9436   1
 -27   0  -2 -0.7876 0.36276   1
  27   0   2 -0.7833 0.38503   1
  28   0   2 8.22897 0.66806   1
 -28   0  -2 8.75939 0.63826   1
  29   0   2 -0.5828 0.42558   1
 -29   0  -2 -0.2464 0.38758   1
  30   0   2 10.1736 0.65489   1
  30   0   2 9.14138 0.72764   1
 -30   0  -2 8.67965 0.66829   1
 -31   0  -2 0.16674 0.35605   1
  31   0   2 -0.7052 0.33581   1
  31   0   2 0.16835 0.42937   1
  33   0   2 -0.1105 0.48639   1
  34   0   2 81.6145 4.21295   1
  34   0   2 87.4293 4.28030   1
 -35   0  -2 -0.0486 0.41151   1
  35   0   2 -0.4838 0.36838   1
  35   0   2 -0.5532 0.45205   1
 -36   0  -2 1.78571 0.48379   1
  36   0   2 1.81987 0.42461   1
  37   0   2 0.16696 0.38626   1
 -37   0  -2 0.13688 0.43381   1
 -38   0  -2 2.08434 0.49192   1
  38   0   2 2.96870 0.47011   1
 -39   0  -2 0.09634 0.43715   1
  39   0   2 -0.1078 0.40500   1
  39   0   2 0.09070 0.50808   1
  40   0   2 40.0247 2.28899   1
 -40   0  -2 45.2966 2.33078   1
  40   0   2 44.6627 2.30339   1
 -41   0  -2 -0.3248 0.44657   1
  41   0   2 0.61985 0.52256   1
  41   0   2 -0.2496 0.44302   1
  42   0   2 6.56871 0.66347   1
 -42   0  -2 8.61867 0.72555   1
  42   0   2 8.27586 0.80154   1
 -43   0  -2 -0.5039 0.48821   1
  43   0   2 0.37917 0.54766   1
  43   0   2 0.18454 0.43093   1
  44   0   2 1.00774 0.46455   1
 -44   0  -2 0.51082 0.50597   1
  44   0   2 0.84033 0.55553   1
  45   0   2 0.26299 0.44198   1
  45   0   2 -0.3986 0.53590   1
 -45   0  -2 0.00000 0.47795   1
 -46   0  -2 21.1452 1.26843   1
  46   0   2 20.3296 1.36528   1
  46   0   2 20.6175 1.25280   1
  47   0   2 -0.9867 0.44771   1
  47   0   2 0.93355 0.54658   1
 -47   0  -2 -0.4317 0.49466   1
  48   0   2 4.24007 0.60719   1
  48   0   2 3.27092 0.65584   1
 -48   0  -2 4.07162 0.59299   1
  49   0   2 0.10611 0.50289   1
 -49   0  -2 0.44764 0.52160   1
  49   0   2 -0.4087 0.59755   1
 -50   0  -2 -0.0389 0.52979   1
  50   0   2 1.35503 0.65197   1
  50   0   2 0.70488 0.52841   1
 -51   0  -2 0.29018 0.52671   1
  51   0   2 0.69159 0.60509   1
  51   0   2 -0.3813 0.51604   1
  52   0   2 6.18139 0.82541   1
  52   0   2 4.81198 0.66073   1
 -52   0  -2 5.63918 0.68931   1
  53   0   2 0.81415 0.57673   1
 -53   0  -2 -0.0099 0.57861   1
  53   0   2 0.15517 0.63638   1
  54   0   2 2.55028 0.59566   1
 -54   0  -2 2.22606 0.61242   1
  54   0   2 2.85609 0.71784   1
 -55   0  -2 -1.7346 0.53971   1
  55   0   2 0.25991 0.70238   1
  56   0   2 1.47479 0.67229   1
  57   0   2 -0.3189 0.56006   1
  57   0   2 0.15691 0.59070   1
 -57   0  -2 0.10639 0.57540   1
  58   0   2 0.42569 0.56211   1
  58   0   2 0.15604 0.54548   1
 -58   0  -2 -0.1789 0.50112   1
 -59   0  -2 -0.0892 0.52969   1
 -61  -1   2 -0.1778 0.53792   1
  61   1  -2 0.73930 0.51131   1
  61   1  -2 0.39974 0.61017   1
 -60  -1   2 0.45367 0.56687   1
  60   1  -2 0.08208 0.54838   1
  60   1  -2 -0.0213 0.56898   1
 -59  -1   2 0.04919 0.54580   1
  59   1  -2 0.08378 0.58102   1
  59   1  -2 1.05811 0.51845   1
 -58  -1   2 -0.5371 0.58105   1
  58  -1  -2 0.59255 0.64020   1
  58   1  -2 0.64000 0.57479   1
  58   1  -2 0.09304 0.62550   1
 -57  -1   2 0.32595 0.56866   1
  57  -1  -2 0.15659 0.61142   1
  57  -1  -2 1.12921 0.68185   1
 -57   1   2 0.79649 0.65981   1
  57   1  -2 1.93755 0.65553   1
  57   1  -2 1.38827 0.56493   1
 -56  -1   2 0.73713 0.55562   1
  56  -1  -2 0.71698 0.58300   1
  56  -1  -2 0.87062 0.67500   1
  56   1  -2 0.92202 0.63778   1
 -56   1   2 0.63650 0.64237   1
  56   1  -2 0.67684 0.55266   1
  55  -1  -2 0.17601 0.55292   1
 -55  -1   2 1.15573 0.54858   1
  55  -1  -2 0.83575 0.60873   1
  55   1  -2 1.46598 0.56007   1
  55   1  -2 0.67499 0.62972   1
 -55   1   2 0.54302 0.55844   1
 -54  -1   2 1.01027 0.51504   1
  54  -1  -2 0.74919 0.59493   1
  54  -1  -2 0.56008 0.62930   1
 -54   1   2 0.84138 0.55619   1
  54   1  -2 0.92432 0.61515   1
  54   1  -2 0.56404 0.51871   1
  53  -1  -2 0.50291 0.63393   1
 -53  -1   2 0.79985 0.50788   1
  53  -1  -2 0.26924 0.65362   1
 -53   1   2 0.02971 0.54937   1
  53   1  -2 -0.3382 0.55803   1
  53   1  -2 0.10212 0.48403   1
  52  -1  -2 3.42595 0.70544   1
 -52  -1   2 3.50674 0.60889   1
  52  -1  -2 2.77282 0.77573   1
 -52   1   2 2.67848 0.69396   1
  52   1  -2 2.81162 0.54749   1
 -51  -1   2 12.6018 0.93938   1
  51  -1  -2 11.8163 1.00498   1
  51  -1  -2 10.3003 1.23869   1
  51   1  -2 12.3184 0.88812   1
 -51   1   2 12.0267 0.98064   1
  50  -1  -2 -0.0950 0.61754   1
 -50  -1   2 -0.7964 0.55518   1
  50  -1  -2 -0.2282 0.90991   1
 -50   1   2 -0.1486 0.54945   1
  50   1  -2 -0.9428 0.48542   1
  50   1  -2 0.36818 0.63938   1
  49  -1  -2 10.3236 0.94595   1
  49  -1  -2 9.52396 1.37439   1
 -49   1   2 10.4095 0.90009   1
  49   1  -2 11.2536 0.98677   1
 -48  -1   2 1.59785 0.52985   1
  48  -1  -2 1.87189 1.24487   1
  48  -1  -2 2.36048 0.59215   1
 -48   1   2 0.34442 0.52352   1
  48   1  -2 1.69821 0.56635   1
 -47  -1   2 1.42041 0.51563   1
  47  -1  -2 0.76648 0.54804   1
  47  -1  -2 1.03121 1.20837   1
 -47   1   2 1.01714 0.53525   1
  47   1  -2 1.45239 0.56742   1
  47   1  -2 1.68253 0.50042   1
  46  -1  -2 0.98660 0.59617   1
  46  -1  -2 2.23578 1.03884   1
 -46  -1   2 1.12301 0.52795   1
  46   1  -2 1.66524 0.48285   1
  46   1  -2 1.09822 0.57557   1
 -46   1   2 0.21933 0.54430   1
  45  -1  -2 2.61745 0.96443   1
  45  -1  -2 2.42775 0.63576   1
 -45  -1   2 2.11455 0.55624   1
  45   1  -2 1.62387 0.47617   1
 -45   1   2 1.65247 0.55885   1
  45   1  -2 0.74528 0.56451   1
 -44  -1   2 2.98813 0.54640   1
  44  -1  -2 2.33417 0.61029   1
  44  -1  -2 3.50408 0.91066   1
  44   1  -2 3.97169 0.52885   1
  44   1  -2 3.06003 0.64646   1
 -44   1   2 3.97016 0.59239   1
  43  -1  -2 1.85060 0.76337   1
  43  -1  -2 2.10534 0.58168   1
 -43  -1   2 1.59173 0.51361   1
  43   1  -2 2.19315 0.44825   1
 -43   1   2 3.11912 0.54070   1
  43   1  -2 1.20319 0.58036   1
  42  -1  -2 2.95401 0.60546   1
  42  -1  -2 3.97981 0.76407   1
 -42  -1   2 3.77084 0.56844   1
 -42   1   2 2.91981 0.55181   1
  42   1  -2 3.28247 0.62615   1
  41  -1  -2 0.17965 0.50330   1
 -41  -1   2 0.23429 0.47262   1
  41  -1  -2 0.37242 0.58746   1
  41   1  -2 0.37518 0.53179   1
 -41   1   2 0.38893 0.47274   1
 -40  -1   2 2.44574 0.51795   1
  40  -1  -2 2.32957 0.64162   1
  40   1  -2 3.92695 0.67203   1
 -40   1   2 2.46437 0.55834   1
  39  -1  -2 2.24345 0.56363   1
 -39  -1   2 1.39981 0.50358   1
 -39   1   2 1.32249 0.53281   1
  39   1  -2 2.03332 0.61202   1
 -38  -1   2 54.9878 2.87622   1
  38  -1  -2 57.4658 2.96029   1
 -38   1   2 54.5259 2.84172   1
  37  -1  -2 69.6088 3.42796   1
  37  -1  -2 62.4293 3.28615   1
 -37  -1   2 64.8854 3.28006   1
  37   1  -2 59.6949 3.24737   1
 -37   1   2 63.3846 3.24533   1
  36  -1  -2 43.7303 2.30740   1
  36  -1  -2 43.9736 2.26952   1
 -36  -1   2 39.8731 2.16985   1
  36   1  -2 40.6443 2.25640   1
 -35  -1   2 0.58216 0.44929   1
  35  -1  -2 1.54804 0.52841   1
  35   1  -2 1.19911 0.50843   1
  34  -1  -2 0.28900 0.51261   1
 -34  -1   2 0.65628 0.43129   1
  34   1  -2 -0.0667 0.48048   1
  33  -1  -2 1.25844 0.52485   1
 -33  -1   2 0.80179 0.44056   1
 -33   1   2 0.48013 0.41501   1
  33   1  -2 1.75188 0.51960   1
 -32  -1   2 14.5320 0.93103   1
  32  -1  -2 13.3580 0.97032   1
  32   1  -2 15.8240 1.03610   1
  31  -1  -2 4.04516 0.50025   1
 -31  -1   2 6.46597 0.60223   1
 -31   1   2 5.27214 0.53184   1
  31   1  -2 5.74281 0.64509   1
  30  -1  -2 0.84234 0.54749   1
 -30  -1   2 1.10940 0.48110   1
  30  -1  -2 1.29382 0.35806   1
 -30   1   2 1.07822 0.42864   1
  29  -1  -2 0.82879 0.66558   1
 -29  -1   2 1.31235 0.47584   1
  29  -1  -2 1.23504 0.39753   1
 -29   1   2 1.11917 0.40879   1
  28  -1  -2 -0.1398 0.71547   1
 -28  -1   2 -0.1189 0.44974   1
  28  -1  -2 -0.0980 0.36545   1
  28   1  -2 -1.2342 0.45531   1
 -28   1   2 -0.4847 0.37674   1
  27  -1  -2 5.66969 0.84379   1
  27  -1  -2 6.80268 0.54098   1
 -27  -1   2 6.10338 0.68520   1
  27   1  -2 6.04425 0.63489   1
 -27   1   2 6.26764 0.55566   1
  26  -1  -2 7.31514 0.57121   1
  26  -1  -2 7.65997 0.74783   1
 -26   1   2 8.13827 0.59063   1
  26   1  -2 7.60337 0.66052   1
  25  -1  -2 9.10398 0.69006   1
  25  -1  -2 10.1069 0.66864   1
  25   1  -2 9.97705 0.73157   1
 -25   1   2 9.03231 0.64361   1
  24  -1  -2 13.0857 0.81435   1
 -24  -1   2 14.5068 1.14735   1
  24  -1  -2 12.1570 0.79268   1
  24   1  -2 13.3634 0.87991   1
 -24   1   2 12.8835 0.79550   1
  23  -1  -2 38.2364 1.93766   1
 -23  -1   2 37.1471 2.16199   1
  23  -1  -2 36.1042 1.90154   1
 -23   1   2 36.8356 1.90268   1
  23   1  -2 37.7515 1.99210   1
 -22  -1   2 68.6351 3.61973   1
  22  -1  -2 70.1954 3.48236   1
  22  -1  -2 72.9250 3.59221   1
 -22   1   2 69.3247 3.46276   1
  22   1  -2 70.2932 3.54713   1
 -21  -1   2 3.18944 0.62295   1
  21  -1  -2 3.16713 0.40193   1
  21  -1  -2 3.25165 0.48114   1
  21   1  -2 4.05774 0.51826   1
 -21   1   2 3.44431 0.40447   1
 -20  -1   2 3.40017 0.57339   1
  20  -1  -2 2.61730 0.40114   1
  20  -1  -2 3.53833 0.51739   1
  20   1  -2 3.29671 0.50007   1
 -20   1   2 3.59560 0.38825   1
  19  -1  -2 0.74502 0.32672   1
  19  -1  -2 0.05840 0.49105   1
 -19  -1   2 0.11850 0.42856   1
  19   1  -2 0.46338 0.41687   1
 -19   1   2 0.76387 0.32484   1
  18  -1  -2 4.55911 0.41267   1
  18  -1  -2 3.93048 0.69575   1
 -18  -1   2 3.98501 0.51765   1
 -18   1   2 3.41979 0.38872   1
  18   1  -2 4.72706 0.52901   1
 -18   1   2 4.30855 0.41794   1
  17  -1  -2 449.174 21.8329   1
 -17  -1   2 444.547 21.7856   1
  17  -1  -2 476.796 22.5795   1
 -17   1   2 440.940 21.6490   1
 -17   1   2 461.919 22.1217   1
  17   1  -2 446.884 21.8347   1
  16  -1  -2 183.362 8.97681   1
  16  -1  -2 189.648 9.18172   1
 -16  -1   2 187.597 9.13435   1
 -16   1   2 179.940 8.90582   1
  16   1  -2 183.728 9.04264   1
 -16   1   2 193.007 9.19065   1
  15  -1  -2 0.87778 0.29941   1
  15  -1  -2 0.79736 0.35388   1
 -15  -1   2 0.63341 0.41990   1
  15   1  -2 0.90776 0.40313   1
 -15   1   2 0.33333 0.28630   1
 -15   1   2 0.82432 0.31147   1
  14  -1  -2 5.69421 0.43916   1
 -14  -1   2 5.73036 0.56740   1
  14  -1  -2 4.32049 0.39311   1
  14   1  -2 4.22800 0.49977   1
 -14   1   2 4.61446 0.38412   1
 -14   1   2 3.92478 0.39957   1
  13  -1  -2 0.32260 0.26641   1
 -13  -1   2 0.48753 0.45162   1
  13  -1  -2 0.17782 0.28912   1
  13   1  -2 -0.0795 0.38098   1
 -13   1   2 0.38012 0.28771   1
 -13   1   2 0.65841 0.31206   1
  12  -1  -2 0.05860 0.28564   1
 -12  -1   2 0.50944 0.45444   1
  12  -1  -2 0.26234 0.30525   1
 -12   1   2 -0.0190 0.26845   1
 -12   1   2 -0.1313 0.30547   1
  12   1  -2 0.31104 0.40470   1
 -11  -1   2 5.10256 0.55633   1
  11  -1  -2 4.29274 0.38026   1
  11  -1  -2 4.03116 0.38699   1
 -11   1   2 3.97288 0.36750   1
 -11   1   2 4.42814 0.41188   1
  11   1  -2 4.66608 0.51241   1
  10  -1  -2 46.6860 2.17022   1
  10  -1  -2 40.6928 2.04510   1
 -10  -1   2 40.9769 2.10767   1
  10   1  -2 39.0158 2.06458   1
 -10   1   2 37.0281 2.06691   1
 -10   1   2 40.1580 2.03522   1
  -9  -1   2 344.415 16.6869   1
   9  -1  -2 350.499 16.7779   1
   9  -1  -2 352.861 16.8399   1
  -9   1   2 349.151 16.7569   1
   9   1  -2 324.489 16.2496   1
  -9   1   2 342.015 16.5916   1
  -8  -1   2 7.35953 0.58792   1
   8  -1  -2 7.15663 0.52800   1
   8  -1  -2 7.34096 0.49110   1
   8   1  -2 7.68667 0.62722   1
  -8   1   2 6.46150 0.49953   1
  -8   1   2 6.06030 0.47282   1
   7  -1  -2 15.1844 0.85747   1
   7  -1  -2 14.6222 0.82504   1
  -7  -1   2 14.9504 0.89842   1
   7   1  -2 13.4249 0.89279   1
  -7   1   2 14.7754 0.85127   1
  -7   1   2 15.7134 0.85260   1
   6  -1  -2 11.4065 0.69259   1
   6  -1  -2 11.1210 0.66255   1
  -6  -1   2 10.4143 0.69001   1
  -6   1   2 12.0159 0.68769   1
   6   1  -2 9.24174 0.70917   1
  -6   1   2 10.5191 0.67092   1
   5  -1  -2 0.34146 0.37504   1
   5  -1  -2 1.19211 0.34339   1
  -5  -1   2 0.73951 0.36912   1
   5   1  -2 0.52963 0.42216   1
  -5   1   2 1.32724 0.37636   1
  -4  -1   2 2.19752 0.39930   1
   4  -1  -2 2.16598 0.37375   1
   4  -1  -2 2.34094 0.42106   1
   4   1  -2 1.25239 0.40680   1
  -4   1   2 1.73728 0.38527   1
  -3  -1   2 13.7375 0.80166   1
   3  -1  -2 11.6320 0.75347   1
   3   1  -2 13.1097 0.80160   1
  -3   1   2 11.3794 0.74309   1
  -2  -1   2 8.01118 0.58127   1
   2  -1  -2 6.96183 0.57751   1
   2   1  -2 8.39737 0.58606   1
  -2   1   2 8.16154 0.60295   1
  -1  -1   2 7.26002 0.53764   1
   1  -1  -2 6.64876 0.55662   1
   1   1  -2 7.62242 0.54590   1
  -1   1   2 6.37231 0.54552   1
   0  -1  -2 0.00000 0.38232   1
   0  -1   2 -0.2156 0.33598   1
   0   1   2 -0.2267 0.43723   1
   0   1  -2 0.47026 0.33588   1
  -1  -1  -2 0.49233 0.37963   1
   1  -1   2 -0.0099 0.33001   1
   1   1   2 -0.4907 0.36863   1
  -1   1  -2 0.00000 0.35567   1
  -2  -1  -2 1.04158 0.35707   1
   2  -1   2 1.62930 0.30242   1
   2   1   2 1.68403 0.43755   1
  -2   1  -2 1.54664 0.34393   1
  -3  -1  -2 1.65692 0.41069   1
   3  -1   2 1.18667 0.30768   1
   3   1   2 1.47820 0.42988   1
  -3   1  -2 1.16313 0.34816   1
  -4  -1  -2 148.202 7.08363   1
   4  -1   2 150.969 7.10663   1
  -4   1  -2 127.735 6.59861   1
   4   1   2 143.672 6.97338   1
   5  -1   2 7177.81 341.493   1
   5  -1   2 7248.38 343.014   1
  -5  -1  -2 7028.13 338.196   1
   5   1   2 6775.30 332.617   1
  -5   1  -2 6749.18 332.080   1
   6  -1   2 70.1866 3.42141   1
   6  -1   2 68.5993 3.39986   1
  -6  -1  -2 73.2211 3.56174   1
  -6   1  -2 68.1936 3.38011   1
   6   1   2 69.1118 3.47822   1
  -7  -1  -2 4.31501 0.50451   1
   7  -1   2 4.10823 0.35301   1
   7  -1   2 3.99366 0.33707   1
   7   1   2 3.67186 0.51509   1
  -7   1  -2 3.00148 0.31303   1
   8  -1   2 0.64361 0.23681   1
  -8  -1  -2 0.30986 0.44390   1
   8  -1   2 0.77091 0.28335   1
  -8   1  -2 0.50529 0.22504   1
  -8   1  -2 0.27744 0.27047   1
   8   1   2 0.86601 0.46680   1
   9  -1   2 2.58468 0.27628   1
   9  -1   2 3.04106 0.33435   1
  -9  -1  -2 2.72764 0.45608   1
  -9   1  -2 3.30623 0.33340   1
   9   1   2 3.52116 0.49002   1
  -9   1  -2 2.67262 0.50502   1
 -10  -1  -2 15.5424 0.91336   1
  10  -1   2 14.9388 0.79952   1
  10  -1   2 14.3393 0.77393   1
 -10   1  -2 15.7913 0.80380   1
  10   1   2 14.6174 0.92193   1
 -10   1  -2 14.6433 0.79590   1
  11  -1   2 130.254 6.35773   1
  11  -1   2 132.985 6.41112   1
 -11  -1  -2 132.553 6.46957   1
  11   1   2 130.857 6.45015   1
 -11   1  -2 136.714 6.49430   1
 -11   1  -2 126.222 6.27254   1
 -12  -1  -2 425.102 20.8371   1
  12  -1   2 432.728 20.9508   1
  12  -1   2 453.733 21.4282   1
 -12   1  -2 430.962 20.9166   1
  12   1   2 421.094 20.7784   1
 -12   1  -2 443.166 21.1806   1
 -13  -1  -2 136.440 6.66748   1
  13  -1   2 135.510 6.58752   1
  13  -1   2 134.349 6.55421   1
 -13   1  -2 134.758 6.56697   1
 -13   1  -2 139.151 6.66284   1
  13   1   2 133.619 6.62961   1
  14  -1   2 4.37703 0.35363   1
  14  -1   2 5.01382 0.37380   1
 -14  -1  -2 4.41116 0.50818   1
 -14   1  -2 3.95249 0.33984   1
 -14   1  -2 3.93103 0.35609   1
  14   1   2 4.66653 0.53883   1
  15  -1   2 17.9865 0.95205   1
  15  -1   2 18.1167 0.96798   1
 -15  -1  -2 18.0207 1.04466   1
  15   1   2 17.5524 1.07855   1
 -15   1  -2 17.9496 0.94770   1
  16  -1   2 0.35171 0.28585   1
  16  -1   2 0.32450 0.41935   1
 -16  -1  -2 0.48966 0.43214   1
 -16   1  -2 0.16947 0.26153   1
  16   1   2 0.10878 0.43884   1
  17  -1   2 12.7214 0.73164   1
  17  -1   2 14.1708 0.98893   1
 -17  -1  -2 13.5838 0.88521   1
  17   1   2 12.7814 0.86579   1
 -17   1  -2 12.2533 0.71542   1
  18  -1   2 75.1108 3.72399   1
  18  -1   2 71.3081 3.56344   1
 -18  -1  -2 74.3041 3.71339   1
  18   1   2 75.9907 3.77002   1
 -18   1  -2 71.4552 3.56332   1
  19  -1   2 5.45298 0.46596   1
 -19  -1  -2 5.51499 0.57845   1
  19  -1   2 5.08107 0.50530   1
  19   1   2 5.70457 0.60123   1
 -19   1  -2 5.53460 0.43032   1
  20  -1   2 4.65472 0.45688   1
 -20  -1  -2 5.06518 0.54820   1
  20  -1   2 3.98592 0.52222   1
 -20   1  -2 4.67379 0.40432   1
  20   1   2 4.96671 0.57303   1
 -21  -1  -2 -0.0397 0.42060   1
  21  -1   2 0.66411 0.54009   1
  21  -1   2 0.12078 0.32485   1
  21   1   2 0.85602 0.44687   1
 -21   1  -2 -0.0403 0.29453   1
 -22  -1  -2 0.56331 0.43645   1
  22  -1   2 0.84979 0.48689   1
  22  -1   2 0.28958 0.30250   1
 -22   1  -2 0.37829 0.30158   1
  22   1   2 0.55373 0.45712   1
 -23  -1  -2 -0.1230 0.41970   1
  23  -1   2 -0.3814 0.29585   1
  23  -1   2 -0.0780 0.39310   1
 -23   1  -2 -0.0707 0.30568   1
  23   1   2 0.06039 0.43641   1
 -24  -1  -2 2.00296 0.47662   1
  24  -1   2 1.13437 0.38376   1
  24  -1   2 1.35781 0.32046   1
  24   1   2 1.21760 0.47888   1
 -24   1  -2 0.76108 0.33606   1
 -25  -1  -2 10.1689 0.83602   1
  25  -1   2 7.59231 0.63441   1
  25  -1   2 9.02458 0.60527   1
  25   1   2 9.50759 0.77553   1
 -25   1  -2 8.33191 0.59468   1
  26  -1   2 778.525 37.6548   1
  26  -1   2 763.557 37.2946   1
 -26   1  -2 817.527 38.5041   1
  26   1   2 754.410 37.1868   1
  27  -1   2 59.8308 3.01370   1
  27  -1   2 57.3500 2.98784   1
  27   1   2 60.3989 3.13488   1
 -27   1  -2 64.1863 3.11427   1
  28  -1   2 5.15439 0.50663   1
 -28  -1  -2 4.13089 0.88909   1
 -28   1  -2 5.43579 0.52902   1
  28   1   2 5.80506 0.64660   1
 -29  -1  -2 1.04138 0.62628   1
  29  -1   2 0.07027 0.43541   1
  29   1   2 0.11976 0.52340   1
 -30  -1  -2 -0.3277 0.45319   1
  30  -1   2 0.43769 0.33103   1
  30  -1   2 0.37371 0.43635   1
 -30   1  -2 -0.1172 0.34472   1
  31  -1   2 6.64976 0.54901   1
 -31  -1  -2 6.51610 0.65032   1
  31  -1   2 6.25998 0.62273   1
 -31   1  -2 6.00561 0.53417   1
 -32  -1  -2 5.19696 0.57307   1
  32  -1   2 4.99779 0.58575   1
  32  -1   2 4.29253 0.47795   1
 -32   1  -2 3.74274 0.48780   1
  32   1   2 5.59799 0.67099   1
  33  -1   2 7.42584 0.64679   1
  33  -1   2 7.08881 0.58629   1
 -33  -1  -2 7.01871 0.64040   1
 -33   1  -2 7.33405 0.60310   1
  33   1   2 7.27953 0.74170   1
  34  -1   2 0.50085 0.38727   1
 -34  -1  -2 0.98510 0.43801   1
  34  -1   2 0.25502 0.44600   1
 -34   1  -2 1.28947 0.41748   1
  34   1   2 1.14762 0.53410   1
  35  -1   2 18.4787 1.08465   1
 -35  -1  -2 15.9440 1.04916   1
  35  -1   2 15.4578 1.03065   1
 -35   1  -2 18.8250 1.07823   1
  36  -1   2 0.86427 0.46644   1
  36   1   2 0.11012 0.53528   1
 -36   1  -2 0.37338 0.43627   1
  37  -1   2 0.55962 0.48243   1
 -37  -1  -2 -0.2085 0.46084   1
  37   1   2 1.11447 0.54717   1
  38  -1   2 0.81952 0.49116   1
 -38  -1  -2 1.77073 0.48485   1
  38   1   2 0.46555 0.55065   1
 -39  -1  -2 1.97406 0.50867   1
  39  -1   2 3.44917 0.58162   1
  39  -1   2 1.97382 0.57406   1
  39   1   2 1.56214 0.56088   1
  40  -1   2 28.5446 1.70424   1
  40  -1   2 28.6775 1.67670   1
 -40  -1  -2 30.7973 1.66195   1
  40   1   2 27.5662 1.68290   1
 -40   1  -2 29.9930 1.65892   1
  41  -1   2 0.61708 0.53045   1
 -41  -1  -2 0.05787 0.44737   1
  41  -1   2 0.94484 0.61593   1
 -41   1  -2 -0.3996 0.47351   1
  41   1   2 -0.0400 0.51465   1
  42  -1   2 0.08658 0.68877   1
 -42  -1  -2 -0.1940 0.45010   1
 -42   1  -2 0.62397 0.47950   1
  42   1   2 0.83586 0.56543   1
  43  -1   2 2.04518 0.83030   1
 -43  -1  -2 1.70833 0.51734   1
  43   1   2 2.36202 0.60776   1
 -43   1  -2 2.36802 0.52708   1
 -44  -1  -2 0.80732 0.49678   1
  44  -1   2 0.17610 0.50353   1
  44  -1   2 0.44240 0.87214   1
 -44   1  -2 0.51379 0.51847   1
  44   1   2 0.84980 0.54475   1
 -45  -1  -2 -0.1678 0.51749   1
  45  -1   2 -0.9869 1.03884   1
  45  -1   2 -0.0711 0.53273   1
 -45   1  -2 -0.5714 0.54584   1
  45   1   2 -0.0996 0.52249   1
  45   1   2 -0.6111 0.42737   1
 -46  -1  -2 9.01707 0.80341   1
  46  -1   2 9.35126 1.46421   1
  46  -1   2 7.23263 0.84716   1
  46   1   2 9.02710 0.74514   1
 -46   1  -2 8.49538 0.80432   1
  46   1   2 9.54378 0.90392   1
 -47  -1  -2 46.6267 2.51157   1
  47  -1   2 48.3561 3.12252   1
  47  -1   2 49.4959 2.70632   1
  47   1   2 45.2633 2.58162   1
 -47   1  -2 49.5068 2.58671   1
  47   1   2 46.2123 2.47084   1
 -48  -1  -2 1.43597 0.58824   1
  48  -1   2 1.73989 1.00584   1
  48  -1   2 2.06502 0.69671   1
 -48   1  -2 1.67528 0.60992   1
  48   1   2 1.42355 0.63855   1
  48   1   2 1.88586 0.52117   1
  49  -1   2 1.40148 0.81272   1
 -49  -1  -2 2.69575 0.61725   1
  49  -1   2 2.80636 0.71760   1
 -49   1  -2 3.23433 0.63080   1
  49   1   2 4.15524 0.72434   1
  50  -1   2 -0.1638 0.65053   1
  50  -1   2 0.02079 0.58704   1
  50   1   2 -0.5516 0.59742   1
 -50   1  -2 -0.7705 0.60080   1
  51  -1   2 1.63483 0.65015   1
 -51  -1  -2 0.88311 0.60665   1
  51  -1   2 2.15555 0.62997   1
  51   1   2 1.49070 0.52160   1
 -51   1  -2 1.91292 0.61908   1
  51   1   2 2.41551 0.62489   1
 -52  -1  -2 4.92906 0.64589   1
  52  -1   2 4.66690 0.77042   1
  52  -1   2 3.90804 0.69135   1
 -52   1  -2 4.69693 0.72695   1
  52   1   2 4.68516 0.64421   1
  53  -1   2 0.57364 0.57843   1
  53  -1   2 -1.2119 0.67423   1
 -53  -1  -2 -0.3708 0.49196   1
  53   1   2 0.54656 0.51029   1
 -53   1  -2 -0.2931 0.57076   1
  54  -1   2 14.0223 1.16089   1
  54  -1   2 12.1854 1.01393   1
 -54  -1  -2 11.6021 0.95618   1
  54   1   2 12.5671 0.96721   1
  54   1   2 13.8106 1.12173   1
 -54   1  -2 14.7684 1.10256   1
  55  -1   2 3.41599 0.74165   1
  55  -1   2 2.02227 0.63332   1
 -55  -1  -2 2.86539 0.61950   1
 -55   1  -2 2.03595 0.70678   1
  55   1   2 2.81680 0.67875   1
  55   1   2 1.71473 0.58611   1
  56  -1   2 2.98524 0.64819   1
 -56  -1  -2 4.36023 0.66830   1
  56  -1   2 4.74042 0.79825   1
 -56   1  -2 3.52490 0.69812   1
  56   1   2 2.08772 0.61555   1
  56   1   2 2.75229 0.63451   1
 -57  -1  -2 -0.3385 0.55234   1
 -57   1  -2 1.14170 0.61143   1
  57   1   2 -0.0303 0.56029   1
  57   1   2 0.98955 0.58053   1
 -58  -1  -2 0.04866 0.53006   1
  58   1   2 0.52579 0.49031   1
  58   1   2 0.41661 0.54317   1
 -59  -1  -2 0.65672 0.53373   1
  59   1   2 0.10380 0.50244   1
  59   1   2 -0.4270 0.55355   1
 -60  -1  -2 -0.6127 0.54803   1
 -60  -2   2 0.05791 0.56450   1
  60   2  -2 -0.3134 0.47907   1
  60   2  -2 -0.1304 0.45519   1
 -59  -2   2 1.90669 0.60926   1
  59   2  -2 0.73740 0.52852   1
 -58  -2   2 6.04864 0.72483   1
  58   2  -2 6.59954 0.77819   1
  58   2  -2 7.54170 0.75344   1
  57   2  -2 3.78338 0.69259   1
  56  -2  -2 2.26462 0.68851   1
 -56  -2   2 3.03986 0.59970   1
  56  -2  -2 2.18432 0.59316   1
  56   2  -2 3.36707 0.62057   1
  56   2  -2 2.65302 0.66160   1
 -56   2   2 1.34371 0.59019   1
  55  -2  -2 0.11182 0.58451   1
 -55  -2   2 0.45372 0.55721   1
  55  -2  -2 0.69056 0.53030   1
  55   2  -2 0.94808 0.50944   1
 -55   2   2 0.07249 0.59542   1
  55   2  -2 0.32985 0.57190   1
  54  -2  -2 -0.8494 0.59214   1
  54  -2  -2 0.08334 0.54620   1
 -54  -2   2 -0.7722 0.51250   1
 -54   2   2 0.05187 0.60675   1
  54   2  -2 -0.5859 0.47875   1
  54   2  -2 -0.5716 0.53595   1
  53  -2  -2 1.00740 0.59466   1
 -53  -2   2 1.03704 0.54488   1
  53  -2  -2 1.60848 0.65282   1
  53   2  -2 1.02062 0.48220   1
  53   2  -2 2.39350 0.65171   1
 -53   2   2 1.87125 0.61372   1
 -52  -2   2 24.7861 1.43752   1
  52  -2  -2 22.7700 1.56480   1
  52  -2  -2 20.9985 1.40890   1
 -52   2   2 25.1057 1.52609   1
  52   2  -2 22.3443 1.52673   1
  52   2  -2 22.1135 1.32100   1
  51  -2  -2 17.3740 1.30785   1
  51  -2  -2 15.4682 1.13037   1
 -51  -2   2 16.7791 1.10872   1
 -51   2   2 18.1195 1.23314   1
  51   2  -2 17.4128 1.27977   1
  50  -2  -2 1.51864 0.53729   1
 -50  -2   2 1.71424 0.52396   1
  50  -2  -2 1.25707 0.68433   1
 -50   2   2 1.68195 0.59973   1
  50   2  -2 2.20194 0.61854   1
  49  -2  -2 2.55097 0.67099   1
 -49  -2   2 2.72518 0.53665   1
  49  -2  -2 2.67593 0.56774   1
  49   2  -2 2.67263 0.65017   1
 -49   2   2 2.77271 0.63784   1
 -48  -2   2 0.85783 0.47664   1
  48  -2  -2 0.73006 0.64043   1
  48  -2  -2 0.95255 0.52612   1
  48   2  -2 0.08090 0.57137   1
 -48   2   2 0.02073 0.55421   1
  47  -2  -2 0.59471 0.62035   1
 -47  -2   2 -0.1073 0.46220   1
  47  -2  -2 -0.1217 0.50088   1
  47   2  -2 0.08028 0.55654   1
 -47   2   2 -0.2606 0.53605   1
 -46  -2   2 0.47761 0.46195   1
  46  -2  -2 -0.2420 0.48809   1
  46  -2  -2 0.31083 0.64776   1
 -46   2   2 -0.0838 0.51753   1
  45  -2  -2 4.77898 0.63595   1
  45  -2  -2 3.51792 0.75356   1
 -45  -2   2 4.56862 0.58060   1
 -45   2   2 5.82169 0.67650   1
  45   2  -2 4.43062 0.71086   1
  44  -2  -2 1.20198 0.62770   1
  44  -2  -2 1.33643 0.48498   1
  44   2  -2 0.72767 0.58421   1
 -44   2   2 0.93561 0.52550   1
  43  -2  -2 0.13363 0.47679   1
 -43   2   2 -0.4199 0.47507   1
  43   2  -2 -0.0705 0.57897   1
 -42  -2   2 7.96076 0.71379   1
  42  -2  -2 7.78902 0.72607   1
 -42   2   2 8.15589 0.75430   1
  42   2  -2 8.55898 0.85416   1
  41  -2  -2 2.07636 0.51356   1
  41   2  -2 2.19923 0.61788   1
 -41   2   2 2.16761 0.51633   1
 -40  -2   2 0.55909 0.47483   1
  40  -2  -2 0.23527 0.44361   1
 -40   2   2 0.00000 0.45889   1
  39  -2  -2 -1.3264 0.59004   1
  39  -2  -2 -0.1733 0.42150   1
 -39  -2   2 0.05804 0.46820   1
 -39   2   2 0.08074 0.44779   1
  39   2  -2 0.20816 0.51975   1
 -38  -2   2 39.0079 2.16272   1
  38  -2  -2 45.4842 2.38341   1
  38  -2  -2 42.6683 2.22582   1
  38   2  -2 38.4585 2.21585   1
  37  -2  -2 25.4814 1.66189   1
 -37  -2   2 26.1248 1.53100   1
  37   2  -2 26.8454 1.60817   1
 -36  -2   2 5.52190 0.69487   1
  36  -2  -2 5.82068 1.01897   1
  36   2  -2 6.51097 0.73195   1
 -35  -2   2 5.87469 0.78137   1
  35  -2  -2 6.32434 0.95311   1
  35   2  -2 6.02943 0.69847   1
 -34  -2   2 1.65875 0.76585   1
  34  -2  -2 3.27145 0.68903   1
  34  -2  -2 1.73806 0.49496   1
 -34   2   2 2.05839 0.46291   1
  34   2  -2 2.27066 0.57249   1
  33  -2  -2 -0.1108 0.49747   1
  33  -2  -2 -0.1896 0.39244   1
 -33  -2   2 -0.4916 0.75429   1
  33   2  -2 -0.2902 0.53484   1
 -33   2   2 0.01040 0.37759   1
  32  -2  -2 27.3111 1.56436   1
 -32  -2   2 29.3084 1.88198   1
  32  -2  -2 30.2832 1.61248   1
  32   2  -2 29.1702 1.70586   1
 -32   2   2 29.5876 1.61075   1
  31  -2  -2 19.0638 1.14217   1
  31  -2  -2 19.3642 1.13044   1
 -31  -2   2 20.2368 1.36838   1
  31   2  -2 18.8940 1.26039   1
 -31   2   2 19.7893 1.14387   1
  30  -2  -2 0.11659 0.38230   1
  30  -2  -2 0.08078 0.43799   1
 -30  -2   2 0.45035 0.54713   1
 -30   2   2 0.46136 0.39304   1
  30   2  -2 0.95927 0.54860   1
  29  -2  -2 16.0193 0.95502   1
  29  -2  -2 16.0080 0.96268   1
 -29  -2   2 15.8425 1.06349   1
 -29   2   2 14.9132 0.93894   1
  29   2  -2 16.1612 1.10208   1
  28  -2  -2 -0.1278 0.41664   1
 -28  -2   2 1.05890 0.52439   1
  28  -2  -2 0.29910 0.37003   1
  28   2  -2 1.02439 0.53174   1
  27  -2  -2 3.45259 0.50981   1
 -27  -2   2 4.38883 0.60284   1
 -27   2   2 2.97542 0.48236   1
  27   2  -2 4.18531 0.61802   1
  26  -2  -2 0.84574 0.40384   1
 -26  -2   2 1.94480 0.51225   1
  26  -2  -2 1.41435 0.44731   1
  26   2  -2 1.53199 0.54707   1
 -26   2   2 0.87979 0.41989   1
 -26   2   2 1.36235 0.42272   1
  25  -2  -2 1.30287 0.41635   1
  25  -2  -2 0.73699 0.41763   1
 -25  -2   2 0.64049 0.50795   1
 -25   2   2 0.47542 0.37902   1
 -25   2   2 1.39415 0.42928   1
  25   2  -2 1.61290 0.52645   1
 -24  -2   2 35.7159 1.99566   1
  24  -2  -2 40.1564 1.99546   1
  24  -2  -2 33.8406 1.88741   1
 -24   2   2 36.9227 1.92312   1
  24   2  -2 39.0042 2.10615   1
 -24   2   2 38.8771 1.99283   1
  23  -2  -2 -0.4814 0.41750   1
  23  -2  -2 0.81952 0.37840   1
 -23  -2   2 -0.8856 0.48090   1
 -23   2   2 0.56210 0.38136   1
 -23   2   2 0.52879 0.41477   1
 -22  -2   2 19.1390 1.16691   1
  22  -2  -2 19.3525 1.05805   1
  22  -2  -2 19.3113 1.10616   1
 -22   2   2 18.3243 1.03560   1
 -22   2   2 17.6068 1.05760   1
 -21  -2   2 0.35713 0.46014   1
  21  -2  -2 -0.5420 0.32791   1
  21  -2  -2 -0.5885 0.38572   1
 -21   2   2 -0.1859 0.34174   1
 -21   2   2 -0.4271 0.36917   1
  20  -2  -2 1.81679 0.42931   1
 -20  -2   2 1.38705 0.49405   1
  20  -2  -2 2.10720 0.35785   1
  20   2  -2 2.69567 0.54014   1
 -20   2   2 1.77840 0.35738   1
 -20   2   2 2.21900 0.43677   1
  19  -2  -2 2.28334 0.37185   1
  19  -2  -2 1.13246 0.41206   1
  19   2  -2 2.15018 0.54373   1
 -19   2   2 2.89610 0.47619   1
 -19   2   2 1.47659 0.35565   1
  18  -2  -2 74.3868 3.72468   1
  18  -2  -2 76.7785 3.74620   1
 -18   2   2 76.5041 3.74997   1
  18   2  -2 71.8537 3.75151   1
 -18   2   2 75.5528 3.74864   1
  17  -2  -2 370.972 17.8825   1
  17  -2  -2 373.407 17.9649   1
 -17   2   2 364.714 17.7692   1
  17   2  -2 350.879 17.5360   1
 -17   2   2 378.589 18.1228   1
  16  -2  -2 18.3377 1.08489   1
 -16  -2   2 19.3038 1.16371   1
  16  -2  -2 19.5798 1.05552   1
  16   2  -2 19.1488 1.19437   1
 -16   2   2 19.0482 1.24112   1
 -16   2   2 18.4560 1.07188   1
  15  -2  -2 2.94057 0.47873   1
  15  -2  -2 4.92663 0.44702   1
 -15  -2   2 3.22740 0.52036   1
  15   2  -2 1.93668 0.53076   1
 -15   2   2 3.71261 0.41615   1
 -15   2   2 3.57679 0.46885   1
  14  -2  -2 1.55237 0.34515   1
 -14  -2   2 1.85189 0.47775   1
  14  -2  -2 1.34943 0.42852   1
 -14   2   2 1.52285 0.34495   1
  14   2  -2 2.15694 0.53163   1
 -13  -2   2 6.86661 0.63176   1
  13  -2  -2 6.52633 0.51871   1
  13  -2  -2 6.21492 0.58484   1
  13   2  -2 6.19956 0.68247   1
 -13   2   2 6.40555 0.51784   1
  12  -2  -2 12.5803 0.76663   1
  12  -2  -2 11.9029 0.78955   1
 -12  -2   2 13.6210 0.87419   1
 -12   2   2 12.4818 0.76306   1
  12   2  -2 11.1099 0.85879   1
 -11  -2   2 31.5998 1.69291   1
  11  -2  -2 30.8329 1.60503   1
  11  -2  -2 30.1965 1.64447   1
 -11   2   2 31.1272 1.61367   1
  11   2  -2 30.5850 1.69158   1
 -10  -2   2 3.45293 0.51062   1
  10  -2  -2 4.16956 0.50941   1
  10   2  -2 2.65230 0.53653   1
 -10   2   2 4.90682 0.47562   1
   9  -2  -2 53.1036 2.64087   1
  -9  -2   2 50.9358 2.61259   1
   9  -2  -2 49.0733 2.52402   1
  -9   2   2 46.4362 2.46686   1
   9   2  -2 54.3088 2.70797   1
   8  -2  -2 33.7785 1.78246   1
  -8  -2   2 35.1352 1.84646   1
   8  -2  -2 35.1669 1.84504   1
  -8   2   2 35.2303 1.81040   1
   8   2  -2 33.6077 1.85011   1
  -7  -2   2 2.38979 0.49781   1
   7  -2  -2 1.57733 0.44629   1
   7  -2  -2 2.20084 0.46380   1
  -7   2   2 1.05496 0.39644   1
   7   2  -2 2.03669 0.49972   1
  -6  -2   2 13.8230 0.90049   1
   6  -2  -2 13.0995 0.87170   1
  -6   2   2 12.5431 0.81231   1
   6   2  -2 13.1410 0.89684   1
  -5  -2   2 24.8425 1.38318   1
   5  -2  -2 24.8857 1.35871   1
   5   2  -2 21.9310 1.30285   1
  -5   2   2 22.8405 1.26787   1
  -4  -2   2 83.4654 4.10754   1
   4  -2  -2 81.0740 4.02700   1
   4   2  -2 78.6871 3.97643   1
  -4   2   2 79.3901 3.99113   1
   3  -2  -2 265.588 12.7996   1
  -3  -2   2 268.294 12.8747   1
   3   2  -2 255.378 12.5655   1
  -3   2   2 254.385 12.5423   1
  -2  -2   2 2.28642 0.51524   1
   2  -2  -2 3.66554 0.50031   1
   2   2  -2 3.27038 0.51283   1
  -2   2   2 4.29084 0.54701   1
  -1  -2   2 96.7440 4.75923   1
   1  -2  -2 98.1573 4.79528   1
   1   2  -2 94.3598 4.70350   1
  -1   2   2 91.8965 4.65769   1
   0  -2   2 0.44098 0.40602   1
   0  -2  -2 0.37860 0.47967   1
   0   2  -2 -1.0248 0.42728   1
   0   2   2 0.95833 0.48817   1
  -1  -2  -2 -0.0190 0.43061   1
   1  -2   2 0.40764 0.41119   1
  -1   2  -2 0.19070 0.42521   1
   1   2   2 0.68233 0.45881   1
   2  -2   2 2.84986 0.45332   1
  -2  -2  -2 2.22901 0.49061   1
  -2   2  -2 2.83872 0.44042   1
   2   2   2 3.34568 0.49502   1
   3  -2   2 3.17830 0.44752   1
  -3  -2  -2 2.83922 0.52493   1
  -3   2  -2 3.42743 0.47947   1
   3   2   2 2.80477 0.49680   1
   4  -2   2 7.24611 0.57138   1
  -4  -2  -2 8.06969 0.69314   1
   4   2   2 6.79219 0.65137   1
  -4   2  -2 6.60901 0.58246   1
   5  -2   2 276.937 13.3872   1
  -5  -2  -2 283.804 13.5824   1
  -5   2  -2 266.029 13.1449   1
   5   2   2 271.377 13.3004   1
   6  -2   2 8.55565 0.63786   1
  -6  -2  -2 10.6845 0.76565   1
   6   2   2 8.38386 0.71353   1
  -6   2  -2 9.30045 0.65999   1
   7  -2   2 0.56145 0.36155   1
  -7  -2  -2 0.01935 0.45874   1
  -7   2  -2 0.49249 0.37040   1
   7   2   2 0.79066 0.47462   1
   8  -2   2 0.79938 0.37958   1
  -8  -2  -2 1.07568 0.48429   1
   8  -2   2 1.17241 0.38884   1
   8   2   2 0.99358 0.44015   1
  -8   2  -2 0.68798 0.37420   1
   9  -2   2 1.21207 0.36703   1
   9  -2   2 1.09667 0.37650   1
  -9  -2  -2 0.71711 0.47008   1
  -9   2  -2 0.69897 0.34405   1
   9   2   2 0.55217 0.44068   1
  10  -2   2 4.22240 0.43417   1
  10  -2   2 5.41300 0.48991   1
 -10  -2  -2 4.98433 0.59728   1
  10   2   2 4.75449 0.59315   1
 -10   2  -2 5.98828 0.48635   1
  11  -2   2 62.1399 3.12191   1
  11  -2   2 62.5198 3.15180   1
 -11  -2  -2 65.8553 3.30167   1
  11   2   2 62.1985 3.21764   1
 -11   2  -2 65.5742 3.20132   1
  12  -2   2 67.8399 3.36643   1
 -12  -2  -2 72.3888 3.56864   1
  12  -2   2 64.7927 3.32316   1
 -12   2  -2 69.1105 3.39461   1
  12   2   2 68.0518 3.47132   1
 -13  -2  -2 65.6253 3.30862   1
  13  -2   2 62.6329 3.17977   1
  13  -2   2 64.6447 3.19791   1
  13   2   2 67.4212 3.38134   1
 -13   2  -2 63.0725 3.16209   1
  14  -2   2 0.89065 0.30622   1
  14  -2   2 0.21026 0.37378   1
 -14  -2  -2 -0.0395 0.42859   1
 -14   2  -2 0.46605 0.30313   1
  14   2   2 -0.3934 0.47822   1
  15  -2   2 14.3480 0.87704   1
 -15  -2  -2 15.9465 0.99763   1
  15  -2   2 14.9219 0.83770   1
  15   2   2 15.3252 1.02438   1
 -15   2  -2 15.9261 0.96795   1
 -16  -2  -2 4.25161 0.55271   1
  16  -2   2 4.61750 0.44342   1
  16  -2   2 3.97640 0.38341   1
 -16   2  -2 4.61253 0.52539   1
  16   2   2 5.14095 0.60146   1
  17  -2   2 5.95487 0.49664   1
  17  -2   2 4.79173 0.40017   1
 -17   2  -2 5.07152 0.43656   1
  17   2   2 4.75041 0.61625   1
  18  -2   2 1.53777 0.38645   1
  18  -2   2 0.57905 0.29854   1
 -18   2  -2 0.77322 0.28163   1
 -18   2  -2 0.71423 0.35640   1
  18   2   2 1.30485 0.50702   1
  19  -2   2 7.20498 0.50947   1
  19  -2   2 7.01189 0.54489   1
  19   2   2 8.50008 0.73497   1
 -19   2  -2 6.76435 0.50375   1
 -19   2  -2 7.58209 0.54869   1
 -20  -2  -2 68.5428 3.53115   1
  20  -2   2 66.4989 3.41718   1
  20  -2   2 73.7246 3.55753   1
 -20   2  -2 72.8980 3.53508   1
 -20   2  -2 71.1738 3.52340   1
  20   2   2 71.4666 3.64472   1
  21  -2   2 14.0777 0.87061   1
 -21  -2  -2 16.3612 1.01748   1
  21  -2   2 16.0592 0.88902   1
 -21   2  -2 14.9782 0.89917   1
 -21   2  -2 15.0689 0.86282   1
  22  -2   2 3.33166 0.42109   1
  22  -2   2 3.06444 0.39438   1
 -22  -2  -2 4.30223 0.59174   1
 -22   2  -2 4.07658 0.47266   1
 -22   2  -2 2.99912 0.38978   1
  23  -2   2 0.04828 0.35050   1
 -23  -2  -2 -0.2825 0.44202   1
  23  -2   2 0.25589 0.31757   1
 -23   2  -2 -0.4797 0.37283   1
 -23   2  -2 -0.3508 0.32251   1
 -24  -2  -2 21.7019 1.31078   1
  24   2   2 23.6435 1.40139   1
 -24   2  -2 22.2869 1.24540   1
 -25  -2  -2 28.1208 1.60040   1
  25  -2   2 27.6858 1.47678   1
  25  -2   2 29.2256 1.53318   1
  25   2   2 26.1663 1.56953   1
 -26  -2  -2 3.05576 0.54500   1
  26  -2   2 2.36858 0.42754   1
  26  -2   2 2.26675 0.42491   1
 -26   2  -2 2.33044 0.43912   1
  26   2   2 1.86392 0.54922   1
  27  -2   2 2.34936 0.43188   1
 -27  -2  -2 2.33019 0.55173   1
  27  -2   2 2.69920 0.41887   1
 -27   2  -2 2.78467 0.44203   1
  27   2   2 3.09899 0.59025   1
  28  -2   2 5.46515 0.55604   1
  28  -2   2 6.19720 0.54869   1
 -28  -2  -2 7.55232 0.68422   1
  28   2   2 6.92926 0.72976   1
 -28   2  -2 6.67256 0.54582   1
  29  -2   2 0.48338 0.35094   1
 -29  -2  -2 -0.1584 0.43926   1
  29  -2   2 -0.0489 0.44334   1
  29   2   2 -0.3486 0.51221   1
 -29   2  -2 0.10124 0.34711   1
  30  -2   2 -0.6226 0.62780   1
  30  -2   2 -0.0099 0.35830   1
 -30  -2  -2 -0.6909 0.42576   1
 -30   2  -2 0.23418 0.35934   1
  30   2   2 0.73741 0.53255   1
  31  -2   2 2.60278 0.80663   1
 -31  -2  -2 1.43759 0.50397   1
  31  -2   2 2.49385 0.42206   1
 -31   2  -2 3.12897 0.44087   1
  31   2   2 2.89328 0.56053   1
  32  -2   2 57.7512 2.92388   1
 -32  -2  -2 57.5949 2.97939   1
  32  -2   2 61.8006 3.07870   1
  32   2   2 52.1242 2.89939   1
 -32   2  -2 57.1311 2.90524   1
  33  -2   2 36.3689 1.87711   1
  33  -2   2 28.8958 1.75931   1
 -33  -2  -2 33.1412 1.90672   1
  33   2   2 33.7004 1.92309   1
 -33   2  -2 38.9609 1.93357   1
 -34  -2  -2 0.93250 0.66617   1
  34  -2   2 0.11135 0.51109   1
  34  -2   2 1.10591 0.44291   1
 -34   2  -2 0.70258 0.41587   1
  34   2   2 1.07835 0.54438   1
 -35  -2  -2 1.02513 0.75391   1
  35  -2   2 0.78878 0.51012   1
  35  -2   2 -0.0197 0.40846   1
 -35   2  -2 0.66616 0.40745   1
  35   2   2 0.36839 0.49223   1
 -36  -2  -2 1.77736 0.81800   1
  36  -2   2 0.97666 0.52691   1
  36  -2   2 1.48038 0.45217   1
 -36   2  -2 2.77448 0.47553   1
  36   2   2 1.65327 0.55259   1
 -37  -2  -2 0.54997 0.71057   1
  37  -2   2 0.21709 0.42842   1
  37  -2   2 1.38149 0.56796   1
 -37   2  -2 0.62258 0.43281   1
  38  -2   2 8.06295 0.69184   1
  38  -2   2 8.16887 0.78954   1
  38   2   2 8.39765 0.79772   1
 -38   2  -2 8.11486 0.70279   1
  39  -2   2 0.53357 0.55987   1
  39  -2   2 0.47567 0.45059   1
 -39  -2  -2 1.42351 0.57873   1
 -39   2  -2 0.62485 0.45538   1
  39   2   2 1.28543 0.54334   1
  40  -2   2 1.40346 0.56556   1
  40  -2   2 1.82886 0.50737   1
 -40  -2  -2 2.54601 0.55092   1
 -40   2  -2 2.52854 0.49161   1
  40   2   2 3.03299 0.65296   1
  41  -2   2 23.4907 1.41502   1
 -41  -2  -2 21.2786 1.34080   1
  41   2   2 25.7890 1.55963   1
  42  -2   2 14.2914 1.04873   1
 -42  -2  -2 14.2324 0.99824   1
  42   2   2 16.6984 1.17120   1
 -43  -2  -2 1.36838 0.53542   1
  43  -2   2 2.17079 0.60470   1
  43   2   2 3.19495 0.62501   1
  44  -2   2 2.61868 0.62653   1
  44  -2   2 2.32345 0.65292   1
  44   2   2 3.27536 0.63992   1
  45  -2   2 -0.8242 0.57863   1
 -45  -2  -2 -0.2276 0.46893   1
  45  -2   2 0.43529 0.53298   1
 -45   2  -2 -0.2857 0.53506   1
  45   2   2 0.22273 0.52064   1
  46  -2   2 1.71214 0.59471   1
 -46  -2  -2 0.69380 0.49201   1
  46  -2   2 1.49130 0.60753   1
 -46   2  -2 1.72852 0.58292   1
  47  -2   2 1.25776 0.64362   1
  47  -2   2 2.86211 0.64777   1
 -47  -2  -2 2.17414 0.54322   1
 -47   2  -2 1.89407 0.62007   1
  48  -2   2 2.48844 0.63272   1
 -48  -2  -2 2.76989 0.57520   1
 -48   2  -2 3.09088 0.66646   1
  48   2   2 2.95040 0.64605   1
 -49  -2  -2 0.17562 0.50176   1
  49  -2   2 0.17212 0.54110   1
  49   2   2 0.21636 0.54023   1
 -49   2  -2 -0.0926 0.57065   1
  50  -2   2 1.00225 0.56304   1
 -50  -2  -2 0.60327 0.51067   1
  50   2   2 -0.0099 0.53215   1
 -50   2  -2 0.94752 0.55520   1
 -51  -2  -2 0.58273 0.50954   1
  51  -2   2 -0.3041 0.54192   1
  51   2   2 0.28723 0.54957   1
 -51   2  -2 1.33890 0.53243   1
  52  -2   2 2.21702 0.59480   1
 -52  -2  -2 1.59235 0.54478   1
  52   2   2 1.52436 0.58786   1
 -52   2  -2 1.14656 0.56104   1
  53  -2   2 0.36607 0.47459   1
 -53  -2  -2 0.37369 0.50571   1
  53  -2   2 -0.3194 0.49872   1
 -53   2  -2 0.17568 0.55228   1
  53   2   2 -0.6914 0.42224   1
  53   2   2 -0.2018 0.51876   1
  54  -2   2 1.20489 0.52874   1
 -54  -2  -2 0.53796 0.51337   1
  54  -2   2 0.46613 0.46016   1
  54   2   2 0.63166 0.53470   1
 -54   2  -2 0.46047 0.51642   1
  54   2   2 0.65803 0.49315   1
 -55  -2  -2 0.65496 0.54359   1
  55   2   2 1.02998 0.56605   1
  55   2   2 1.65409 0.54377   1
 -56  -2  -2 1.14717 0.57037   1
  56   2   2 0.86286 0.52627   1
  56   2   2 2.10629 0.58573   1
 -57  -2  -2 -0.6971 0.55445   1
  57   2   2 -0.0775 0.45890   1
  58   2   2 1.41257 0.53524   1
  58   2   2 1.42289 0.48747   1
 -59  -2  -2 4.50411 0.70497   1
  59   2   2 5.01763 0.68229   1
 -58  -3   2 0.48971 0.57280   1
  58   3  -2 -0.3215 0.46167   1
  58   3  -2 0.00972 0.43109   1
 -57  -3   2 0.91596 0.56096   1
  57   3  -2 0.88227 0.48086   1
 -56  -3   2 2.14709 0.58114   1
  56   3  -2 2.41772 0.53795   1
 -55  -3   2 1.00495 0.55620   1
  55   3  -2 0.70769 0.51059   1
 -54  -3   2 1.50006 0.54409   1
  54   3  -2 0.40407 0.57148   1
  53  -3  -2 0.05120 0.47497   1
 -53  -3   2 -0.1254 0.52530   1
  52  -3  -2 0.06165 0.45592   1
  52  -3  -2 0.21152 0.50127   1
  52   3  -2 0.43177 0.56406   1
  51  -3  -2 5.46114 0.79367   1
 -51  -3   2 6.66643 0.71109   1
  51  -3  -2 6.56502 0.72749   1
  51   3  -2 8.20628 0.84941   1
 -50  -3   2 5.35062 0.66002   1
  50  -3  -2 4.71534 0.77414   1
  50  -3  -2 5.52815 0.73293   1
  50   3  -2 5.84481 0.73395   1
 -50   3   2 5.02016 0.74465   1
  49  -3  -2 5.06122 0.72494   1
 -49  -3   2 5.05744 0.64780   1
  49  -3  -2 5.76620 0.81562   1
 -49   3   2 4.29085 0.75581   1
  49   3  -2 5.57085 0.69449   1
  48  -3  -2 -0.8616 0.58620   1
  48  -3  -2 0.28796 0.55998   1
 -48  -3   2 0.00972 0.48006   1
  48   3  -2 0.47995 0.48396   1
 -48   3   2 0.21927 0.60012   1
  47  -3  -2 2.48163 0.66889   1
 -47  -3   2 2.50063 0.54201   1
  47  -3  -2 2.80894 0.71418   1
 -47   3   2 2.72720 0.66233   1
  47   3  -2 2.62983 0.59882   1
 -46  -3   2 4.56392 0.59285   1
  46  -3  -2 4.46050 0.80173   1
  46  -3  -2 5.61582 0.70414   1
 -46   3   2 6.92687 0.76971   1
  46   3  -2 6.52928 0.74660   1
 -45  -3   2 6.20074 0.63379   1
  45  -3  -2 6.29743 0.73333   1
  45   3  -2 6.42326 0.73295   1
 -45   3   2 7.14409 0.78073   1
 -44  -3   2 11.9946 0.90742   1
  44  -3  -2 14.7223 1.04419   1
  44   3  -2 13.1647 1.03224   1
 -44   3   2 13.2975 0.98994   1
  43  -3  -2 3.51347 0.60519   1
 -43   3   2 2.55234 0.57322   1
  43   3  -2 3.88663 0.65010   1
  42  -3  -2 8.53271 0.80615   1
 -42  -3   2 7.86431 0.81561   1
 -42   3   2 9.09880 0.81975   1
  41  -3  -2 0.15400 0.49692   1
 -41  -3   2 -0.6621 0.61122   1
 -41   3   2 -0.5766 0.48629   1
  41   3  -2 -0.7027 0.53889   1
  40  -3  -2 -0.1333 0.50701   1
 -40  -3   2 1.23655 0.71129   1
 -40   3   2 0.65089 0.49780   1
  39  -3  -2 -0.1026 0.49675   1
 -39  -3   2 1.18239 0.78783   1
  39  -3  -2 0.16282 0.64656   1
 -39   3   2 0.53576 0.49800   1
  38  -3  -2 -0.0822 0.48720   1
  38  -3  -2 -0.0303 0.58064   1
 -38  -3   2 0.12669 0.74517   1
  38   3  -2 0.27209 0.52842   1
 -38   3   2 0.26145 0.49564   1
  37  -3  -2 0.99308 0.58245   1
  37  -3  -2 2.21322 0.57267   1
 -37   3   2 2.21278 0.52855   1
  37   3  -2 2.49266 0.57426   1
  36  -3  -2 -0.9160 0.51890   1
  36  -3  -2 0.45671 0.48099   1
  36   3  -2 0.14101 0.47733   1
 -35  -3   2 2.25773 0.58503   1
  35  -3  -2 2.16371 0.58467   1
  35   3  -2 2.71529 0.54417   1
  34  -3  -2 -0.4234 0.49810   1
 -34  -3   2 0.83707 0.50054   1
  34   3  -2 -0.5426 0.50658   1
 -33  -3   2 4.44227 0.59947   1
  33  -3  -2 4.65794 0.61284   1
  33   3  -2 3.88003 0.65379   1
 -33   3   2 3.70229 0.53499   1
 -32  -3   2 1.06106 0.49861   1
  32  -3  -2 0.38032 0.50642   1
  32   3  -2 2.08669 0.57546   1
 -32   3   2 1.48289 0.48254   1
 -31  -3   2 -0.2353 0.47454   1
  31  -3  -2 -0.9226 0.46514   1
 -31   3   2 -0.2964 0.43759   1
  31   3  -2 0.14949 0.50244   1
 -30  -3   2 34.8703 1.91439   1
  30  -3  -2 35.1965 1.85160   1
  30  -3  -2 31.5296 1.82711   1
 -30   3   2 34.4478 1.83255   1
  30   3  -2 33.3117 1.91476   1
  29  -3  -2 1.87815 0.46082   1
 -29  -3   2 1.04792 0.50140   1
  29  -3  -2 1.84886 0.48271   1
  29   3  -2 0.87787 0.52538   1
 -29   3   2 1.14344 0.45524   1
  28  -3  -2 4.76652 0.52489   1
  28  -3  -2 4.88342 0.54007   1
 -28  -3   2 5.17829 0.62781   1
  28   3  -2 5.19221 0.67872   1
 -28   3   2 4.76730 0.54334   1
 -27  -3   2 5.66821 0.63996   1
  27  -3  -2 5.78162 0.55635   1
  27  -3  -2 5.42981 0.54485   1
  27   3  -2 5.25726 0.69433   1
 -27   3   2 4.73873 0.52125   1
 -26  -3   2 0.59555 0.48255   1
  26  -3  -2 -0.2450 0.41832   1
  26  -3  -2 0.11780 0.38625   1
  26   3  -2 0.61496 0.51859   1
 -26   3   2 0.87391 0.41930   1
  25  -3  -2 4.91777 0.57644   1
  25  -3  -2 5.44688 0.53211   1
 -25  -3   2 5.30154 0.62357   1
  25   3  -2 5.38592 0.69784   1
 -25   3   2 5.16435 0.53260   1
  24  -3  -2 2.16748 0.40127   1
  24  -3  -2 2.05861 0.47765   1
 -24  -3   2 2.94584 0.55635   1
  24   3  -2 3.66652 0.60929   1
 -23  -3   2 1.63078 0.55005   1
  23  -3  -2 0.83720 0.47768   1
 -23   3   2 0.63373 0.47087   1
  23   3  -2 2.56941 0.57531   1
  22  -3  -2 3.25361 0.53170   1
 -22  -3   2 4.15881 0.59500   1
 -22   3   2 3.52068 0.64103   1
  22   3  -2 3.07205 0.61585   1
  21  -3  -2 27.8966 1.54968   1
  21  -3  -2 26.4191 1.47223   1
 -21  -3   2 28.3204 1.58622   1
 -21   3   2 28.1179 1.85302   1
  21   3  -2 26.7664 1.61251   1
  20  -3  -2 19.4475 1.19158   1
  20  -3  -2 20.6739 1.16102   1
 -20  -3   2 19.1570 1.18973   1
 -20   3   2 18.7642 1.18618   1
  20   3  -2 19.2866 1.25295   1
 -19  -3   2 1.70123 0.52107   1
  19  -3  -2 1.12806 0.51119   1
 -19   3   2 2.53031 0.43919   1
  19   3  -2 2.15983 0.60153   1
  18  -3  -2 15.6315 0.93562   1
  18  -3  -2 13.3752 0.93931   1
 -18  -3   2 14.9584 0.96083   1
  18   3  -2 13.1616 0.99688   1
 -18   3   2 15.1330 0.91559   1
  17  -3  -2 81.5298 3.99017   1
  17  -3  -2 77.5487 3.95624   1
 -17  -3   2 78.0580 3.96497   1
 -17   3   2 80.6436 3.97565   1
  17   3  -2 76.1856 3.97414   1
 -16  -3   2 160.202 8.08230   1
  16  -3  -2 172.922 8.36240   1
  16  -3  -2 169.825 8.24821   1
 -16   3   2 167.140 8.18301   1
  16   3  -2 166.989 8.27675   1
 -15  -3   2 0.03855 0.42776   1
  15  -3  -2 0.01937 0.38092   1
  15  -3  -2 0.75014 0.43650   1
  15   3  -2 0.22624 0.49782   1
 -15   3   2 0.41950 0.38187   1
  14  -3  -2 0.18333 0.38942   1
  14  -3  -2 0.40711 0.44980   1
 -14  -3   2 0.55079 0.44841   1
 -14   3   2 0.39450 0.38756   1
  14   3  -2 0.41719 0.52101   1
  13  -3  -2 6.60086 0.63852   1
  13  -3  -2 6.11139 0.57116   1
 -13  -3   2 6.26443 0.62072   1
 -13   3   2 7.06615 0.60945   1
 -12  -3   2 0.25420 0.43407   1
  12  -3  -2 0.36126 0.43350   1
  12  -3  -2 0.79989 0.40360   1
 -12   3   2 0.34601 0.43129   1
  11  -3  -2 151.730 7.42115   1
  11  -3  -2 151.155 7.42020   1
 -11  -3   2 150.239 7.41522   1
 -11   3   2 147.500 7.31490   1
 -10  -3   2 2.48234 0.47682   1
  10  -3  -2 2.84786 0.48810   1
  10  -3  -2 2.18624 0.48798   1
  10   3  -2 2.27445 0.52142   1
 -10   3   2 2.46721 0.47709   1
   9  -3  -2 20.5832 1.23144   1
  -9  -3   2 20.7601 1.25819   1
   9  -3  -2 21.5987 1.22963   1
   9   3  -2 21.3255 1.26823   1
  -9   3   2 20.6037 1.20038   1
   8  -3  -2 86.5916 4.32555   1
   8  -3  -2 87.5286 4.34581   1
   8   3  -2 85.8689 4.33547   1
  -8   3   2 81.5505 4.19842   1
   7  -3  -2 146.805 7.13527   1
  -7   3   2 136.341 6.88852   1
   7   3  -2 143.999 7.09961   1
   6  -3  -2 69.4506 3.51760   1
  -6   3   2 66.4479 3.40290   1
   6   3  -2 69.4103 3.53666   1
   5  -3  -2 12.9425 0.92578   1
  -5   3   2 13.8881 0.93696   1
   5   3  -2 13.5681 0.95291   1
   4  -3  -2 0.56939 0.46673   1
  -4  -3   2 1.37697 0.50005   1
  -4   3   2 0.93885 0.49002   1
   4   3  -2 1.36695 0.50259   1
   3  -3  -2 0.67489 0.43084   1
  -3  -3   2 1.05792 0.46735   1
   3   3  -2 1.19746 0.51063   1
  -3   3   2 1.90961 0.48803   1
   2  -3  -2 10.9077 0.78701   1
  -2  -3   2 10.4934 0.79679   1
   2   3  -2 10.1783 0.79233   1
  -2   3   2 9.53424 0.77051   1
  -1  -3   2 0.77520 0.49498   1
   1  -3  -2 0.73273 0.45719   1
  -1   3   2 -0.2908 0.47553   1
   1   3  -2 0.55565 0.45051   1
   0  -3   2 0.27992 0.44773   1
   0  -3  -2 -0.0096 0.45686   1
   0   3  -2 0.48568 0.46975   1
   0   3   2 -0.3431 0.46457   1
   1  -3   2 2.13292 0.49262   1
  -1  -3  -2 2.84874 0.54140   1
   1   3   2 2.30812 0.54765   1
  -1   3  -2 3.41093 0.52454   1
   2  -3   2 0.51905 0.44523   1
  -2  -3  -2 1.07908 0.52533   1
   2   3   2 0.94613 0.49807   1
  -2   3  -2 0.66043 0.46796   1
   3  -3   2 21.3053 1.27615   1
  -3   3  -2 22.3779 1.28961   1
   3   3   2 21.4946 1.30771   1
   4  -3   2 94.0151 4.63490   1
  -4   3  -2 87.5533 4.47386   1
   4   3   2 91.4990 4.57928   1
   5  -3   2 64.5567 3.31872   1
  -5   3  -2 66.2503 3.35439   1
   5   3   2 66.9179 3.40823   1
   6  -3   2 5.56607 0.56066   1
  -6   3  -2 5.29543 0.58155   1
   6   3   2 6.70475 0.67315   1
   7  -3   2 42.6837 2.22755   1
   7   3   2 42.2644 2.28425   1
  -7   3  -2 42.4712 2.22259   1
  -8  -3  -2 0.36939 0.49059   1
   8  -3   2 0.95586 0.40837   1
  -8   3  -2 0.61706 0.41539   1
   8   3   2 0.36001 0.50466   1
  -9  -3  -2 1.71612 0.50739   1
   9  -3   2 1.83664 0.44680   1
  -9   3  -2 1.19885 0.44312   1
 -10  -3  -2 0.34571 0.49837   1
  10  -3   2 0.70376 0.42426   1
  10  -3   2 0.40376 0.40760   1
 -10   3  -2 0.68468 0.38631   1
  11  -3   2 55.4386 2.95019   1
  11  -3   2 63.4565 3.15845   1
 -11  -3  -2 63.2281 3.20024   1
 -11   3  -2 60.9489 3.06677   1
  12  -3   2 4.73835 0.52318   1
 -12  -3  -2 4.06735 0.59397   1
  12  -3   2 4.11524 0.49371   1
 -12   3  -2 4.52594 0.49281   1
  13  -3   2 4.70893 0.47642   1
 -13  -3  -2 5.10749 0.61478   1
  13  -3   2 3.38758 0.50927   1
 -13   3  -2 4.05932 0.49463   1
  13   3   2 3.05143 0.64442   1
 -14  -3  -2 2.40940 0.49292   1
  14  -3   2 1.68589 0.38545   1
  14  -3   2 2.16363 0.44208   1
  14   3   2 1.18747 0.51231   1
 -14   3  -2 2.48486 0.43214   1
  15  -3   2 0.38018 0.36370   1
 -15  -3  -2 -0.0489 0.41446   1
  15  -3   2 0.00000 0.39884   1
  15   3   2 0.00979 0.46393   1
 -15   3  -2 -0.1016 0.34833   1
  16  -3   2 5.77753 0.54170   1
  16  -3   2 6.72336 0.58024   1
 -16  -3  -2 7.18565 0.67695   1
 -16   3  -2 6.68156 0.55081   1
  16   3   2 7.69448 0.69218   1
  17  -3   2 -0.3697 0.37278   1
  17  -3   2 0.51815 0.38701   1
 -17  -3  -2 -0.0290 0.45818   1
  17   3   2 0.14346 0.47254   1
 -17   3  -2 -0.0930 0.35416   1
  18  -3   2 -0.2722 0.40187   1
  18  -3   2 0.33179 0.36409   1
 -18  -3  -2 0.20305 0.43875   1
 -18   3  -2 0.20907 0.35840   1
  18   3   2 -0.1853 0.46213   1
  19  -3   2 2.07035 0.47069   1
 -19  -3  -2 2.42875 0.49135   1
  19   3   2 2.89592 0.53768   1
 -19   3  -2 1.25265 0.41359   1
 -20  -3  -2 2.07131 0.48851   1
 -20   3  -2 1.75544 0.76391   1
  20   3   2 2.33757 0.56665   1
  21  -3   2 23.0306 1.32422   1
  21  -3   2 24.0693 1.30015   1
 -21  -3  -2 23.0901 1.35144   1
  21   3   2 23.8948 1.43470   1
  22  -3   2 0.54227 0.38090   1
 -22  -3  -2 0.79155 0.45336   1
  22  -3   2 0.13772 0.38695   1
 -22   3  -2 -0.0315 0.40305   1
  22   3   2 -0.2886 0.49170   1
  23  -3   2 4.60981 0.53136   1
  23  -3   2 4.60177 0.49790   1
 -23  -3  -2 5.73824 0.59227   1
  23   3   2 4.48680 0.61832   1
 -23   3  -2 4.25020 0.50467   1
 -24  -3  -2 5.14629 0.59026   1
  24  -3   2 4.98343 0.52087   1
  24  -3   2 5.52305 0.58520   1
  24   3   2 5.11634 0.66474   1
 -24   3  -2 5.62078 0.51505   1
  25  -3   2 67.6364 3.33539   1
 -25  -3  -2 62.4597 3.29972   1
  25  -3   2 70.2104 3.44384   1
 -25   3  -2 68.1704 3.35209   1
  25   3   2 60.8542 3.30034   1
  26  -3   2 131.516 6.52342   1
  26  -3   2 143.259 6.76236   1
 -26  -3  -2 128.519 6.50942   1
 -26   3  -2 137.222 6.62801   1
  26   3   2 124.632 6.44079   1
  27  -3   2 4.83245 0.53091   1
 -27  -3  -2 3.96948 0.55760   1
  27  -3   2 5.16761 0.54363   1
  27   3   2 4.55253 0.63838   1
 -27   3  -2 3.28564 0.53748   1
 -28  -3  -2 13.8189 0.98866   1
  28  -3   2 15.7992 0.94013   1
  28  -3   2 14.1759 0.92304   1
 -28   3  -2 14.1954 0.92279   1
  28   3   2 12.5776 0.97610   1
  29  -3   2 5.62007 0.57503   1
 -29  -3  -2 6.57813 0.68477   1
  29  -3   2 5.26048 0.57513   1
  29   3   2 5.96115 0.67147   1
 -29   3  -2 5.64056 0.60045   1
  30  -3   2 0.68110 0.42462   1
  30  -3   2 0.15192 0.42936   1
 -30  -3  -2 0.45004 0.47391   1
 -30   3  -2 0.80801 0.47480   1
  30   3   2 0.65362 0.49221   1
 -31  -3  -2 0.02911 0.45003   1
  31  -3   2 -0.3408 0.44469   1
  31  -3   2 0.39105 0.45346   1
  31   3   2 0.00000 0.48198   1
  32  -3   2 3.72877 0.55050   1
 -32  -3  -2 3.13355 0.55139   1
  32  -3   2 2.79180 0.55579   1
  32   3   2 3.96803 0.59243   1
 -33  -3  -2 3.59434 0.56713   1
  33  -3   2 2.58452 0.54272   1
  33  -3   2 2.21584 0.53445   1
  33   3   2 2.87544 0.57867   1
 -34  -3  -2 16.3110 1.07672   1
  34  -3   2 16.9828 1.06806   1
  34  -3   2 14.7443 1.03711   1
  34   3   2 16.4706 1.11177   1
  35  -3   2 0.65142 0.46528   1
 -35  -3  -2 0.31911 0.46416   1
  35  -3   2 0.29198 0.55873   1
  35   3   2 0.90537 0.47161   1
  36  -3   2 0.43204 0.47699   1
  36  -3   2 1.18463 0.83457   1
  36   3   2 1.02894 0.49020   1
  37  -3   2 1.94549 0.88570   1
  37  -3   2 0.32155 0.49671   1
  37   3   2 0.00969 0.50824   1
 -38  -3  -2 9.35467 0.87947   1
  38  -3   2 9.07460 0.79523   1
  38  -3   2 9.64577 0.85133   1
  38   3   2 10.8789 0.87863   1
  39  -3   2 -0.4160 0.52939   1
  39  -3   2 0.47817 0.48230   1
 -39  -3  -2 1.22117 0.67366   1
  40  -3   2 4.56305 0.58804   1
  40  -3   2 5.16214 0.70942   1
  41  -3   2 1.45121 0.47713   1
  41  -3   2 1.01978 0.58986   1
 -41  -3  -2 1.54613 0.84517   1
  41   3   2 1.76999 0.53097   1
 -42  -3  -2 0.20777 0.73823   1
  42  -3   2 -0.0105 0.57244   1
  42  -3   2 -0.0704 0.44606   1
  42   3   2 -0.5680 0.51245   1
  43  -3   2 -0.2597 0.55537   1
 -43  -3  -2 0.97237 0.64125   1
  43  -3   2 0.39561 0.45028   1
  43   3   2 0.59045 0.48459   1
 -44  -3  -2 0.03706 0.55126   1
  44  -3   2 -0.1344 0.54193   1
  44  -3   2 0.13305 0.46442   1
  44   3   2 -0.2481 0.51043   1
  45  -3   2 0.00000 0.46508   1
  45  -3   2 -0.0409 0.49541   1
 -45  -3  -2 -0.0096 0.51418   1
  45   3   2 0.91404 0.46586   1
 -46  -3  -2 2.72432 0.56799   1
  46  -3   2 2.15030 0.58546   1
  46   3   2 2.47427 0.53552   1
 -47  -3  -2 7.48958 0.72578   1
  47  -3   2 6.47369 0.73763   1
  47   3   2 7.92662 0.74554   1
 -48  -3  -2 3.78672 0.58216   1
  48  -3   2 2.85646 0.59081   1
  48   3   2 3.59956 0.59638   1
 -49  -3  -2 0.52805 0.48360   1
  49  -3   2 0.71423 0.47705   1
  49   3   2 0.50131 0.48686   1
  50  -3   2 -0.1807 0.40490   1
 -50  -3  -2 0.52799 0.49298   1
  50   3   2 0.25728 0.52849   1
 -51  -3  -2 0.11844 0.53772   1
  51  -3   2 0.33839 0.38300   1
  51  -3   2 0.91977 0.48513   1
  51   3   2 0.77323 0.61216   1
  52   3   2 0.93254 0.59747   1
 -53  -3  -2 0.62869 0.53687   1
 -54  -3  -2 5.49054 0.68958   1
  54   3   2 4.35638 0.72459   1
 -55  -3  -2 -0.3494 0.50890   1
  55   3   2 0.69806 0.51759   1
 -56  -3  -2 0.76753 0.50989   1
  56   3   2 0.47992 0.48442   1
 -54  -4   2 0.40824 0.53908   1
  54   4  -2 -0.1440 0.48736   1
 -53  -4   2 -0.4448 0.50703   1
  53   4  -2 -0.2743 0.46103   1
 -52  -4   2 1.87296 0.56694   1
  52   4  -2 2.41582 0.54561   1
 -51  -4   2 1.43951 0.52192   1
  51   4  -2 1.20470 0.50832   1
 -50  -4   2 0.58784 0.49594   1
  50   4  -2 0.48209 0.51623   1
 -49  -4   2 -0.0190 0.48904   1
  49  -4  -2 0.72431 0.43681   1
  49   4  -2 1.35793 0.53462   1
 -48  -4   2 0.07705 0.48561   1
  48  -4  -2 -0.4387 0.39212   1
  48  -4  -2 -0.3695 0.52163   1
  48   4  -2 -0.0190 0.49763   1
 -47  -4   2 0.38935 0.52671   1
  47  -4  -2 0.47768 0.58419   1
  47  -4  -2 -0.0590 0.42608   1
  46  -4  -2 0.04199 0.69854   1
 -46  -4   2 -0.7433 0.54593   1
  46  -4  -2 -0.9017 0.42963   1
  46   4  -2 0.00953 0.47069   1
  45  -4  -2 -0.5434 0.94748   1
  45  -4  -2 -0.8908 0.44912   1
  45   4  -2 0.37856 0.46980   1
  44  -4  -2 4.95227 1.16446   1
 -44  -4   2 3.43854 0.82095   1
  44  -4  -2 3.52016 0.58275   1
  44   4  -2 4.07099 0.67337   1
 -43  -4   2 0.82918 0.81731   1
  43  -4  -2 1.30572 0.75728   1
  43  -4  -2 2.01351 0.53035   1
  43   4  -2 1.50805 0.51311   1
  42  -4  -2 1.94903 0.75122   1
 -42  -4   2 2.60100 0.85758   1
  42  -4  -2 2.05509 0.52529   1
  42   4  -2 3.13939 0.58472   1
  41  -4  -2 4.69288 0.61513   1
 -41  -4   2 5.72555 0.87207   1
  41  -4  -2 5.22587 0.83471   1
  41   4  -2 5.11582 0.65797   1
  40  -4  -2 0.55209 0.44740   1
 -40  -4   2 0.82584 0.61417   1
  40   4  -2 -0.4438 0.42766   1
  39  -4  -2 1.47572 0.50781   1
 -39  -4   2 1.64074 0.56919   1
  39   4  -2 0.66466 0.50206   1
 -38  -4   2 16.2715 1.06939   1
  38  -4  -2 14.5546 1.05007   1
  38   4  -2 14.8025 1.06270   1
  37  -4  -2 1.99055 0.52843   1
 -37  -4   2 3.34551 0.54685   1
 -37   4   2 2.49690 0.59542   1
  37   4  -2 1.87026 0.52138   1
 -36  -4   2 0.04584 0.42528   1
  36  -4  -2 -0.3980 0.46010   1
[truncated: 5,108,334 more chars]
